# Supplementary material for: Landscape of essential growth and fluconazole-resistance genes in the human fungal pathogen Cryptococcus neoformans
Source: PLoS Biol. 2025 May 22;23(5):e3003184. doi: 10.1371/journal.pbio.3003184 (PMC12136443; doi:10.1371/journal.pbio.3003184)
Supplement: S1 Table — (XLSX) [file pbio.3003184.s009.xlsx]

## Sheet: Supplemental Table 1
Gene	Essentiality Score	Essentiality Standard Deviation	Essentiality P-value	Essentiality Classification	Mean(Log10(Fluconazole/DMSO frequency)) in Gene Body	P value of Mean Fold Change in Gene Body Compared to Intergenic Inserts	Mean(Log10(Fluconazole/DMSO frequency)) in 5' 300 bases	P value of Mean Fold Change in 5' 300 bases Compared to Intergenic Inserts	Insert sites in Gene Body	Insert sites in 300 bases to 5' of ATG	In Madhani Deletion Collection	Human Ortholog
CNAG_00003	1.5e-05	3.86e-05	0	NESS	0.11867	0.0268926	0.0163563	0.368086	31	18	TRUE	FALSE
CNAG_00004	0	0	0	NESS	-0.14647	0.014706	0.00227499	0.903837	44	5	TRUE	FALSE
CNAG_00005	2.3e-05	6.17e-05	0	NESS	-0.0506705	0.838869	-0.131589	0.195624	25	23	TRUE	FALSE
CNAG_00011	2e-06	1.41e-05	0	NESS	-0.0330801	0.328886	-0.00526987	0.430631	33	47	TRUE	FALSE
CNAG_00013	0.036635	0.0119467	2.48e-159	NESS	0.488782	0.112044	-0.108107	0.607723	2	7	TRUE	FALSE
CNAG_00015	0.300645	0.072415	3.42e-48	NESS	0.118614	0.294017	-0.17704	0.0617912	7	27	TRUE	FALSE
CNAG_00023	0.000243	0.00103507	9.81e-268	NESS	0.12396	0.202191	0.113872	0.0413658	14	24	TRUE	FALSE
CNAG_00024	0.002096	0.00146542	1.26e-252	NESS	-0.00902463	0.923325	-0.0358588	0.943096	13	10	TRUE	FALSE
CNAG_00025	0	0	0	NESS	0.0524151	0.279168	-0.0877008	0.245554	30	28	TRUE	FALSE
CNAG_00027	4.8e-05	8.58e-05	0	NESS	0.100569	0.0147647	-0.0336149	0.721514	54	58	TRUE	FALSE
CNAG_00028	0	0	0	NESS	-0.102547	0.079412	0.210395	0.326562	42	16	TRUE	FALSE
CNAG_00030	0	0	0	NESS	-0.075887	0.570685	-0.107976	0.163849	42	44	TRUE	FALSE
CNAG_00031	0	0	0	NESS	-0.0687337	0.59936	0.0938642	0.00985179	85	80	TRUE	FALSE
CNAG_00032	0	0	0	NESS	0.101051	0.0198366	0.0783616	0.0981966	27	60	TRUE	FALSE
CNAG_00033	0.000521	0.000546669	3.7e-295	NESS	0.00464773	0.415058	-0.269276	0.211596	18	4	TRUE	FALSE
CNAG_00035	0	0	0	NESS	-0.0260323	0.529583	-0.161237	0.434432	50	8	TRUE	FALSE
CNAG_00038	0	0	0	NESS	0.0288728	0.727809	0.0752408	0.291634	33	27	TRUE	FALSE
CNAG_00039	0.001995	0.00165361	1.93e-247	NESS	-0.00216979	0.424077	-0.00696493	0.674347	17	4	TRUE	FALSE
CNAG_00043	1e-06	1e-05	0	NESS	-0.135151	0.0907323	-0.161656	0.038103	31	33	TRUE	FALSE
CNAG_00048	0	0	0	NESS	0.024931	0.147427	0.0405531	0.453644	108	14	TRUE	FALSE
CNAG_00049	0	0	0	NESS	-0.0498351	0.721073	-0.0344224	0.672062	56	13	TRUE	FALSE
CNAG_00050	0.004196	0.00232917	1.6e-232	NESS	-0.0733086	0.372138	-0.229488	0.0955922	31	13	TRUE	FALSE
CNAG_00051	0	0	0	NESS	-0.671661	2.9e-38	-0.34673	6.58e-06	96	32	TRUE	FALSE
CNAG_00052	0.122988	0.043217	1.92e-95	NESS	-0.701495	0.0289119	-0.216339	0.0126088	3	39	TRUE	FALSE
CNAG_00053	0.000248	0.000364451	1.29564453272086e-312	NESS	-0.0167208	0.952819	-0.263997	0.0153958	19	12	TRUE	FALSE
CNAG_00054	3e-05	5.6e-05	0	NESS	-0.0169791	0.62677	-0.164384	0.206293	29	10	TRUE	FALSE
CNAG_00060	0	0	0	NESS	0.104145	0.038133	-0.0483964	0.59855	35	75	TRUE	FALSE
CNAG_00066	2e-06	1.41e-05	0	NESS	-0.18994	3.39e-07	-0.0139417	0.98399	88	57	TRUE	FALSE
CNAG_00068	7e-06	2.56e-05	0	NESS	-0.0718621	0.209224	NA	NA	48	0	TRUE	FALSE
CNAG_00069	1e-06	1e-05	0	NESS	-0.0286167	0.580684	-0.00088525	0.804746	35	15	TRUE	FALSE
CNAG_00070	0.000236	0.000184511	0	NESS	-0.0272363	0.762573	-0.0453439	0.605383	11	17	TRUE	FALSE
CNAG_00074	0	0	0	NESS	0.0948473	0.0800419	0.0798067	0.174674	40	37	TRUE	FALSE
CNAG_00075	1.3e-05	3.93e-05	0	NESS	0.0349255	0.479485	0.0531114	0.0767322	25	72	TRUE	FALSE
CNAG_00078	0	0	0	NESS	-0.1086	0.0506611	-0.087866	0.232525	98	21	TRUE	FALSE
CNAG_00079	7e-06	2.93e-05	0	NESS	0.00736437	0.63551	-0.0651923	0.927309	22	2	TRUE	FALSE
CNAG_00080	0	0	0	NESS	-0.0351012	0.885718	0.106055	NA	46	1	TRUE	FALSE
CNAG_00083	3.8e-05	6.16e-05	0	NESS	0.453846	1.32e-06	-0.0687668	0.145748	21	75	TRUE	FALSE
CNAG_00090	0	0	0	NESS	0.251783	4.37e-05	0.165053	0.000370258	30	49	TRUE	FALSE
CNAG_00091	0.000171	0.000231942	0	NESS	0.0243269	0.637203	0.0483906	0.268929	49	21	TRUE	FALSE
CNAG_00093	3.9e-05	6.95e-05	0	NESS	-0.048206	0.387101	-0.134374	0.0149097	39	61	TRUE	FALSE
CNAG_00094	0	0	0	NESS	0.200539	0.00016316	0.0166001	0.442011	41	20	TRUE	FALSE
CNAG_00105	0	0	0	NESS	-0.0406544	0.793966	0.0401648	0.566047	39	14	TRUE	FALSE
CNAG_00106	0.011012	0.00497073	2.45e-199	NESS	0.00769716	0.725988	-0.143145	0.0843265	29	22	TRUE	FALSE
CNAG_00107	0	0	0	NESS	-0.0853763	0.256976	0.105564	0.0885005	32	24	TRUE	FALSE
CNAG_00110	0.000298	0.00026628	0	NESS	0.0066213	0.630083	0.085251	0.782909	21	3	TRUE	FALSE
CNAG_00118	3.7e-05	7.06e-05	0	NESS	0.36643	0.000928019	-0.444385	0.0304312	11	5	TRUE	FALSE
CNAG_00119	0.192898	0.0651269	1.21e-69	NESS	0.0416433	0.591866	-0.270452	0.206143	14	7	TRUE	FALSE
CNAG_00122	0	0	0	NESS	0.0770903	0.117733	0.231334	0.130034	50	5	TRUE	FALSE
CNAG_00123	2.4e-05	5.71e-05	0	NESS	-0.0189473	0.997905	-0.0926269	0.314675	29	17	TRUE	FALSE
CNAG_00124	0	0	0	NESS	-0.168962	0.0236807	-0.154599	0.107517	30	16	TRUE	FALSE
CNAG_00127	7.2e-05	0.000101583	0	NESS	-0.138787	0.0212401	-0.286598	5e-06	41	40	TRUE	FALSE
CNAG_00128	3e-05	8.7e-05	0	NESS	-0.043161	0.57026	0.103989	0.119663	92	28	TRUE	FALSE
CNAG_00129	0.012367	0.00946239	1.52e-171	NESS	-0.0683867	0.472711	0.180689	0.00264662	12	27	TRUE	FALSE
CNAG_00130	2e-06	1.41e-05	0	NESS	-0.308863	3.9e-09	-0.0989448	0.47096	61	10	TRUE	FALSE
CNAG_00131	0	0	0	NESS	-0.0748579	0.55586	-0.132759	0.155443	50	20	TRUE	FALSE
CNAG_00134	1e-06	1e-05	0	NESS	-0.188378	0.00473781	-0.030677	0.928986	46	65	TRUE	FALSE
CNAG_00135	3.8e-05	6.63e-05	0	NESS	-0.31156	0.00141524	-0.0244835	0.80099	19	64	TRUE	FALSE
CNAG_00137	0.965745	0.0229059	1.33e-131	ESS	NA	NA	-0.211484	0.00165238	0	33	TRUE	FALSE
CNAG_00139	3e-06	1.71e-05	0	NESS	0.123746	0.0774698	-0.081989	0.109772	25	85	TRUE	FALSE
CNAG_00141	0	0	0	NESS	-0.0196288	0.939602	-0.045591	0.835466	38	6	TRUE	FALSE
CNAG_00144	1e-06	1e-05	0	NESS	-0.0738046	0.434748	0.0282201	0.400292	42	24	TRUE	FALSE
CNAG_00146	2.4e-05	6.22e-05	0	NESS	0.125677	0.000939325	0.243652	0.000606957	48	27	TRUE	FALSE
CNAG_00150	3.6e-05	7.18e-05	0	NESS	-0.0582496	0.752701	0.337316	0.000516135	63	11	TRUE	FALSE
CNAG_00153	0	0	0	NESS	0.0539415	0.238498	-0.0348952	0.616209	46	28	TRUE	FALSE
CNAG_00154	0	0	0	NESS	0.0726341	0.0846487	-0.000787969	0.596204	40	88	TRUE	FALSE
CNAG_00155	3.7e-05	7.47e-05	0	NESS	-0.059565	0.572534	0.491246	0.0594887	26	2	TRUE	FALSE
CNAG_00156	0.017169	0.00953102	8.28e-171	NESS	-0.133991	0.559546	-0.0499389	0.523358	9	6	TRUE	FALSE
CNAG_00157	8.6e-05	0.000104466	0	NESS	0.19283	0.0690434	0.0983372	0.122422	11	47	TRUE	FALSE
CNAG_00158	0	0	0	NESS	-0.107292	0.301844	0.130851	0.0452269	40	23	TRUE	FALSE
CNAG_00159	0.001783	0.00151398	2.98e-251	NESS	-0.0568608	0.587779	-0.0858414	0.163499	8	30	TRUE	FALSE
CNAG_00160	1e-06	1e-05	0	NESS	0.0321054	0.389122	0.012956	0.955968	43	10	TRUE	FALSE
CNAG_00161	0	0	0	NESS	0.00920165	0.679032	-0.102962	0.0313304	41	58	TRUE	FALSE
CNAG_00162	0.000899	0.000636514	1.39e-288	NESS	-0.0692009	0.556401	0.0461691	0.146311	28	31	TRUE	FALSE
CNAG_00164	0	0	0	NESS	-0.110005	0.0449327	-0.121323	0.184075	57	23	TRUE	FALSE
CNAG_00167	0	0	0	NESS	-0.138032	0.0328227	0.0377687	0.278829	43	45	TRUE	FALSE
CNAG_00173	9e-06	2.88e-05	0	NESS	-0.0525633	0.711943	-0.0604801	0.691127	28	43	TRUE	FALSE
CNAG_00177	0	0	0	NESS	0.0267222	0.242112	NA	NA	54	0	TRUE	FALSE
CNAG_00183	0	0	0	NESS	0.599819	0.00113255	NA	NA	17	0	TRUE	FALSE
CNAG_00185	2.5e-05	5e-05	0	NESS	-0.151879	0.03618	0.00301672	0.397944	28	56	TRUE	FALSE
CNAG_00193	1.5e-05	4.11e-05	0	NESS	0.183023	0.0218536	NA	NA	29	0	TRUE	FALSE
CNAG_00194	0.002969	0.00170565	5.03e-246	NESS	0.0511578	0.739883	-0.102953	0.953143	18	13	TRUE	FALSE
CNAG_00229	1.8e-05	4.35e-05	0	NESS	-0.080861	0.486813	0.0177776	0.869634	13	3	TRUE	FALSE
CNAG_00235	1e-06	1e-05	0	NESS	0.0280689	0.510656	-0.0347912	0.374465	19	7	TRUE	FALSE
CNAG_00240	0	0	0	NESS	-0.718841	2.21e-10	-0.175697	0.0552277	39	14	TRUE	FALSE
CNAG_00242	0	0	0	NESS	-0.0678629	0.331292	-0.134629	0.333847	45	13	TRUE	FALSE
CNAG_00250	2.3e-05	6.17e-05	0	NESS	0.0359548	0.489636	-0.1327	0.414112	19	4	TRUE	FALSE
CNAG_00251	2e-06	1.41e-05	0	NESS	-0.129563	0.0219669	0.0995454	0.188485	62	18	TRUE	FALSE
CNAG_00257	8.6e-05	0.00011461	0	NESS	-0.111342	0.00434698	-0.0299605	0.892925	129	9	TRUE	FALSE
CNAG_00258	2.8e-05	6.21e-05	0	NESS	-0.0667723	0.439375	-0.104468	0.082286	80	42	TRUE	FALSE
CNAG_00260	8.5e-05	0.000132097	0	NESS	0.0368554	0.580331	-0.0775415	0.606911	16	39	TRUE	FALSE
CNAG_00261	7e-06	2.93e-05	0	NESS	-0.269405	6.79e-05	-0.221914	0.00354793	28	25	TRUE	FALSE
CNAG_00262	0.000928	0.000782263	1.02e-279	NESS	0.108546	0.472045	-0.0404315	0.611835	11	26	TRUE	FALSE
CNAG_00264	0	0	0	NESS	-0.00672137	0.778044	-0.0761268	0.80966	39	2	TRUE	FALSE
CNAG_00266	0	0	0	NESS	-0.159904	0.0507419	-0.0219057	0.866082	24	73	TRUE	FALSE
CNAG_00272	0.000148	0.000212954	0	NESS	-0.10962	0.0113416	-0.0464747	0.810421	116	56	TRUE	FALSE
CNAG_00277	1e-06	1e-05	0	NESS	-0.0418441	0.692896	0.108629	0.00547388	30	47	TRUE	FALSE
CNAG_00280	1.9e-05	4.65e-05	0	NESS	0.48698	6.37e-08	-0.0648894	0.541838	19	80	TRUE	FALSE
CNAG_00283	0.000458	0.000527655	1.1e-296	NESS	-0.0539331	0.518589	0.112859	0.00221526	46	63	TRUE	FALSE
CNAG_00284	0	0	0	NESS	-0.0703008	0.490996	0.0662438	0.0988825	87	49	TRUE	FALSE
CNAG_00285	0	0	0	NESS	0.0692853	0.0296549	-0.221976	0.2043	103	7	TRUE	FALSE
CNAG_00289	2.2e-05	4.84e-05	0	NESS	-0.0295323	0.528849	-0.114629	0.167331	13	17	TRUE	FALSE
CNAG_00290	0	0	0	NESS	-0.0663364	0.487811	-0.179889	0.080858	61	13	TRUE	FALSE
CNAG_00291	0	0	0	NESS	0.0447876	0.514318	-0.257172	0.122756	30	10	TRUE	FALSE
CNAG_00301	0.00094	0.000700072	1.73e-284	NESS	0.0231944	0.838887	-0.513071	0.00915787	23	6	TRUE	FALSE
CNAG_00302	0.000463	0.000524482	6.05e-297	NESS	0.126614	0.0886984	-0.096488	0.371902	15	11	TRUE	FALSE
CNAG_00303	3e-06	1.71e-05	0	NESS	-0.00395488	0.751492	0.0395845	0.559715	137	11	TRUE	FALSE
CNAG_00304	6.7e-05	0.000110147	0	NESS	0.100599	0.335925	-0.130176	0.0545388	8	37	TRUE	FALSE
CNAG_00306	4.8e-05	9.04e-05	0	NESS	0.0171086	0.477217	-0.114748	0.108791	34	42	TRUE	FALSE
CNAG_00313	0	0	0	NESS	-0.0349911	0.463685	-0.0353507	0.574608	94	26	TRUE	FALSE
CNAG_00315	0	0	0	NESS	0.00160975	0.895347	-0.0370746	0.769092	22	43	TRUE	FALSE
CNAG_00317	0	0	0	NESS	-0.215259	0.00744772	-0.0617057	0.632461	34	23	TRUE	FALSE
CNAG_00321	0.002068	0.00148139	3.66e-252	NESS	-0.042307	0.385771	-0.0642886	0.751688	257	10	TRUE	FALSE
CNAG_00322	2e-06	1.41e-05	0	NESS	-0.077225	0.193407	-0.11668	0.0456623	45	70	TRUE	FALSE
CNAG_00323	2e-06	1.41e-05	0	NESS	-0.102862	0.400821	0.064111	0.835734	52	6	TRUE	FALSE
CNAG_00326	0.097171	0.0274113	1.09e-117	NESS	-0.412683	0.0798271	-0.435258	6.21e-10	3	36	TRUE	FALSE
CNAG_00332	0	0	0	NESS	0.0508171	0.257652	-0.57705	0.0755383	64	4	TRUE	FALSE
CNAG_00333	0.00202	0.00141878	5.04e-254	NESS	-0.173401	0.044099	-0.0574514	0.638301	20	22	TRUE	FALSE
CNAG_00337	2.8e-05	6.21e-05	0	NESS	-0.0954499	0.438289	0.0204502	0.490649	37	33	TRUE	FALSE
CNAG_00344	0	0	0	NESS	0.0199392	0.464601	-0.295743	0.000515277	67	28	TRUE	FALSE
CNAG_00349	1.7e-05	5.51e-05	0	NESS	-0.0607071	0.170835	0.354511	0.017565	42	5	TRUE	FALSE
CNAG_00354	0.001937	0.00137977	3.14e-255	NESS	-0.00710618	0.969252	0.0981497	0.0152766	9	52	TRUE	FALSE
CNAG_00359	4e-06	1.97e-05	0	NESS	-0.0274462	0.843628	-0.0680128	0.531383	22	24	TRUE	FALSE
CNAG_00361	0.250585	0.0686576	4.83e-59	NESS	0.123561	0.276973	-0.062425	0.861593	4	21	TRUE	FALSE
CNAG_00363	0.025021	0.0163048	4.91e-147	NESS	-0.137659	0.293684	0.0154795	0.823044	9	5	TRUE	FALSE
CNAG_00372	0.322513	0.0776007	2.67e-41	NESS	-0.201491	0.2072	-0.0281002	0.227559	8	15	TRUE	FALSE
CNAG_00373	0	0	0	NESS	0.0912196	0.209142	0.0380455	0.761612	24	12	TRUE	FALSE
CNAG_00374	9e-06	3.51e-05	0	NESS	0.075277	0.0172186	-0.112282	0.112063	102	36	TRUE	FALSE
CNAG_00378	0.000357	0.000483935	2.06e-300	NESS	-0.101556	0.676349	0.0588868	0.460058	6	15	TRUE	FALSE
CNAG_00386	0.007564	0.00615965	2.03e-190	NESS	-0.0198476	0.544609	-0.197657	0.134476	22	9	TRUE	FALSE
CNAG_00387	0.000219	0.000248102	0	NESS	-0.0509329	0.791508	-0.269945	0.000523107	28	27	TRUE	FALSE
CNAG_00391	0.000451	0.00031766	1.66749131734004e-318	NESS	-0.0672293	0.385177	0.000108419	0.489966	26	34	TRUE	FALSE
CNAG_00398	0.000606	0.000589096	6.16e-292	NESS	-0.166835	0.0116007	-0.0601248	0.377705	29	45	TRUE	FALSE
CNAG_00400	1.5e-05	4.11e-05	0	NESS	-0.0580541	0.636387	-0.024762	0.762235	15	39	TRUE	FALSE
CNAG_00402	0	0	0	NESS	-0.0262757	0.571691	0.175638	0.405044	60	6	TRUE	FALSE
CNAG_00404	0.000166	0.000171282	0	NESS	0.137595	0.0510677	0.525599	0.00181437	20	5	TRUE	FALSE
CNAG_00405	0.958092	0.0164307	3.76e-145	ESS	NA	NA	0.525599	0.00181437	0	5	TRUE	FALSE
CNAG_00406	5.6e-05	7.83e-05	0	NESS	-0.0668301	0.604539	0.178479	0.00537076	25	34	TRUE	FALSE
CNAG_00407	0	0	0	NESS	0.102619	0.037006	0.198246	0.195621	45	5	TRUE	FALSE
CNAG_00409	1.8e-05	4.79e-05	0	NESS	0.055042	0.419457	-0.0364649	0.939391	20	3	TRUE	FALSE
CNAG_00410	0.000811	0.0005031	1.05e-298	NESS	-0.594885	0.00938105	-0.0252767	0.822995	5	28	TRUE	FALSE
CNAG_00411	0.021235	0.0074291	3.74e-181	NESS	-0.305814	NA	-0.0252767	0.822995	1	28	TRUE	FALSE
CNAG_00412	2.1e-05	4.56e-05	0	NESS	0.0345828	0.374986	0.000569543	0.995811	29	22	TRUE	FALSE
CNAG_00414	0	0	0	NESS	0.0412741	0.424829	-0.0678642	0.53846	62	48	TRUE	FALSE
CNAG_00416	0	0	0	NESS	-0.0254567	0.907237	-0.0480236	0.908686	89	19	TRUE	FALSE
CNAG_00422	0.000911	0.000624564	2.14e-289	NESS	-0.0698021	0.481587	-0.524042	0.00045941	42	8	TRUE	FALSE
CNAG_00438	1.1e-05	3.45e-05	0	NESS	0.121896	0.0807994	0.0863292	0.0263091	19	49	TRUE	FALSE
CNAG_00443	4e-06	1.97e-05	0	NESS	-0.0943612	0.148045	0.106764	0.0746447	30	20	TRUE	FALSE
CNAG_00444	0.000482	0.000326716	2.71196289088039e-317	NESS	-0.0175625	0.801171	-0.131384	0.0470226	8	44	TRUE	FALSE
CNAG_00445	0	0	0	NESS	-0.24996	0.000905301	-0.312616	5.34e-06	51	27	TRUE	FALSE
CNAG_00446	0	0	0	NESS	-0.108297	0.289994	0.0196386	0.678789	30	6	TRUE	FALSE
CNAG_00453	2.1e-05	5.18e-05	0	NESS	0.0310381	0.898184	0.033788	0.41456	22	68	TRUE	FALSE
CNAG_00454	7e-06	2.56e-05	0	NESS	-0.189631	0.102334	0.0184012	0.701642	18	6	TRUE	FALSE
CNAG_00456	0	0	0	NESS	0.0473389	0.120231	-0.056896	0.448743	40	21	TRUE	FALSE
CNAG_00458	0.699827	0.0538753	7.09e-60	ESS	0.745529	0.00755005	1.84989	0.00270355	3	3	TRUE	FALSE
CNAG_00460	0.000271	0.000291736	3.55727265005698e-322	NESS	-0.6909	4.07e-10	-0.00443229	0.591581	23	89	TRUE	FALSE
CNAG_00463	0.000982	0.000946272	1.58e-271	NESS	0.0849476	0.0763993	-0.141017	0.283882	39	9	TRUE	FALSE
CNAG_00465	0.012997	0.00639475	2.48e-188	NESS	-0.494074	0.0150812	-0.0362336	0.816862	5	51	TRUE	FALSE
CNAG_00468	0.00024	0.000247002	0	NESS	-0.419902	1.63e-05	-0.076347	0.356209	18	38	TRUE	FALSE
CNAG_00472	0.849032	0.0440178	2.14e-91	ESS	0.184056	NA	0.0533666	0.0842855	1	57	TRUE	FALSE
CNAG_00474	0.00036	0.000328141	4.07319773633282e-317	NESS	-0.00489142	0.874839	-0.0992612	0.199502	30	37	TRUE	FALSE
CNAG_00475	0.000103	0.000160463	0	NESS	0.00586298	0.781939	0.101916	0.230572	42	11	TRUE	FALSE
CNAG_00480	1.4e-05	3.77e-05	0	NESS	-0.112578	0.156153	-0.164574	0.0862358	33	16	TRUE	FALSE
CNAG_00481	0	0	0	NESS	-0.0455773	0.818355	-0.135178	0.216497	62	15	TRUE	FALSE
CNAG_00485	0	0	0	NESS	0.0160676	0.347302	-0.17758	0.000282604	37	58	TRUE	FALSE
CNAG_00487	1e-06	1e-05	0	NESS	-0.0114474	0.734064	-0.029748	0.693231	37	9	TRUE	FALSE
CNAG_00488	0	0	0	NESS	-0.133406	0.104564	0.160201	0.00249892	46	36	TRUE	FALSE
CNAG_00492	0	0	0	NESS	-0.0414677	0.682949	-0.117057	0.187628	59	13	TRUE	FALSE
CNAG_00496	0.000567	0.000363778	1.14948296684599e-312	NESS	-0.0427993	0.78181	0.179975	2.08e-05	8	48	TRUE	FALSE
CNAG_00500	1e-06	1e-05	0	NESS	-0.0603622	0.668623	0.0284419	0.207526	18	53	TRUE	FALSE
CNAG_00501	0.002056	0.00123953	7.91e-260	NESS	-0.112374	0.209223	0.0454769	0.614702	29	15	TRUE	FALSE
CNAG_00502	2.7e-05	6.17e-05	0	NESS	0.0169207	0.850673	0.112649	0.00174146	10	70	TRUE	FALSE
CNAG_00503	0	0	0	NESS	-0.0220764	0.877493	-0.214179	0.000408533	43	42	TRUE	FALSE
CNAG_00505	0	0	0	NESS	-0.0250075	0.76458	-0.0756097	0.148743	68	54	TRUE	FALSE
CNAG_00506	0	0	0	NESS	0.0455804	0.251262	-0.0848908	0.095588	36	65	TRUE	FALSE
CNAG_00507	0	0	0	NESS	0.0181558	0.322979	0.0203882	0.76172	44	4	TRUE	FALSE
CNAG_00508	7e-06	3.55e-05	0	NESS	-0.260238	0.000465552	-0.0136635	0.901527	31	20	TRUE	FALSE
CNAG_00511	0	0	0	NESS	-0.0995364	0.185968	0.154708	0.133052	30	13	TRUE	FALSE
CNAG_00514	0.009561	0.00477961	3.77e-201	NESS	0.311289	5.47e-05	0.00271314	0.588538	30	44	TRUE	FALSE
CNAG_00515	1e-06	1e-05	0	NESS	0.012222	0.577871	-0.12404	0.0649391	54	38	TRUE	FALSE
CNAG_00517	0.000155	0.000158513	0	NESS	-0.0945759	0.338168	-0.0310992	0.670188	43	74	TRUE	FALSE
CNAG_00523	0	0	0	NESS	-0.0870402	0.121942	0.0648909	0.016273	32	68	TRUE	FALSE
CNAG_00526	0	0	0	NESS	-0.0547037	0.280374	0.0176735	0.647498	60	12	TRUE	FALSE
CNAG_00529	0	0	0	NESS	-0.0253775	0.642532	0.0220632	0.577733	57	39	TRUE	FALSE
CNAG_00531	0.000294	0.000379745	7.65416455984012e-311	NESS	-0.0500838	0.260047	-0.0456922	0.740782	159	37	TRUE	FALSE
CNAG_00532	4.5e-05	7.96e-05	0	NESS	-0.00903235	0.9353	0.0440632	0.205333	26	27	TRUE	FALSE
CNAG_00534	0.000154	0.000202719	0	NESS	0.302106	0.00295254	0.0488947	0.277233	11	29	TRUE	FALSE
CNAG_00538	1.6e-05	4.2e-05	0	NESS	0.435261	5.9e-05	0.0124334	0.221937	14	81	TRUE	FALSE
CNAG_00542	2e-06	1.41e-05	0	NESS	-0.105725	0.0526831	0.0660709	0.242576	79	24	TRUE	FALSE
CNAG_00543	0.001187	0.000948966	2.18e-271	NESS	-0.172931	0.257122	0.0574769	0.339809	13	17	TRUE	FALSE
CNAG_00544	0.000349	0.000330135	7.40234842012939e-317	NESS	-0.0486835	0.869935	0.0468772	0.597567	55	20	TRUE	FALSE
CNAG_00546	1.6e-05	4.2e-05	0	NESS	-0.110044	0.0908901	-0.167303	0.109055	74	15	TRUE	FALSE
CNAG_00547	0	0	0	NESS	-0.0684318	0.362778	-0.789111	0.0211143	68	2	TRUE	FALSE
CNAG_00555	0	0	0	NESS	-0.106494	0.174063	-0.196002	0.0267613	61	27	TRUE	FALSE
CNAG_00558	0.000937	0.000518867	2.29e-297	NESS	-0.362327	0.00274278	0.0177776	NA	15	1	TRUE	FALSE
CNAG_00559	0.000472	0.00055379	1.32e-294	NESS	-1.35438	1.39e-57	-1.13562	1.04e-15	88	23	TRUE	FALSE
CNAG_00562	0	0	0	NESS	0.321049	9.67e-09	0.0630605	0.0245914	37	54	TRUE	FALSE
CNAG_00563	1.6e-05	4.43e-05	0	NESS	-0.243703	0.0650135	-0.0327693	0.884176	13	16	TRUE	FALSE
CNAG_00564	0	0	0	NESS	-0.438355	7.11e-09	-0.38383	0.0145588	34	6	TRUE	FALSE
CNAG_00566	1.9e-05	5.26e-05	0	NESS	-0.040119	0.613123	0.00152938	0.931402	62	31	TRUE	FALSE
CNAG_00568	2.9e-05	6.4e-05	0	NESS	-0.122233	0.0555593	0.030374	0.59748	40	22	TRUE	FALSE
CNAG_00571	2e-06	1.41e-05	0	NESS	-0.172546	0.0123026	-0.53272	2.37e-18	49	91	TRUE	FALSE
CNAG_00574	0	0	0	NESS	0.851674	1.47e-40	0.0858377	0.306079	76	6	TRUE	FALSE
CNAG_00577	0.537131	0.0809937	1.33e-05	UNK	-0.0727863	NA	0.172459	0.023922	1	28	TRUE	FALSE
CNAG_00582	1.4e-05	3.77e-05	0	NESS	-0.192473	0.14026	0.0267068	0.368772	17	21	TRUE	FALSE
CNAG_00583	0.000114	0.000148406	0	NESS	0.147357	0.0027341	0.185015	0.0814752	42	5	TRUE	FALSE
CNAG_00585	0.000491	0.000387193	5.4444621141812e-310	NESS	-0.0996312	0.266305	0.00967797	0.336068	20	39	TRUE	FALSE
CNAG_00586	0.000915	0.000645165	5.31e-288	NESS	-0.109869	0.438739	-0.162292	0.179405	8	14	TRUE	FALSE
CNAG_00587	0.000134	0.00020212	0	NESS	0.0049966	0.661938	-0.0204238	0.986905	44	15	TRUE	FALSE
CNAG_00588	0.000141	0.00014291	0	NESS	-0.0172262	0.514354	0.0572482	0.290195	31	17	TRUE	FALSE
CNAG_00590	0.000637	0.000489621	6.92e-300	NESS	-0.0444994	0.475092	0.0312802	0.422498	61	40	TRUE	FALSE
CNAG_00591	0.00035	0.000329217	5.62055995628044e-317	NESS	-0.042071	0.547337	0.0786779	0.254676	85	12	TRUE	FALSE
CNAG_00593	0.000311	0.00035388	7.11981118417692e-314	NESS	0.0645611	0.241271	-0.0987627	0.241567	17	41	TRUE	FALSE
CNAG_00594	0	0	0	NESS	-0.0556993	0.282935	-0.184566	0.0153792	48	28	TRUE	FALSE
CNAG_00595	0.000135	0.000205665	0	NESS	-0.0933371	0.460498	-0.00830276	0.505056	64	54	TRUE	FALSE
CNAG_00596	9e-06	3.79e-05	0	NESS	-0.0228589	0.878762	-0.0361883	0.688444	41	13	TRUE	FALSE
CNAG_00598	0	0	0	NESS	-0.0595157	0.30231	-0.165062	0.0708573	116	15	TRUE	FALSE
CNAG_00600	0	0	0	NESS	0.168017	0.000464652	0.163997	2.76e-06	51	75	TRUE	FALSE
CNAG_00601	1e-06	1e-05	0	NESS	-0.108782	0.0353748	-0.312777	0.325943	74	4	TRUE	FALSE
CNAG_00604	0	0	0	NESS	-0.113677	0.292447	-0.0610152	0.526606	34	50	TRUE	FALSE
CNAG_00608	1.4e-05	4.27e-05	0	NESS	0.768594	3.34e-05	-0.0912118	0.16545	9	49	TRUE	FALSE
CNAG_00609	5.3e-05	0.0001	0	NESS	0.0740393	0.186238	-0.0734178	0.358687	29	62	TRUE	FALSE
CNAG_00623	0	0	0	NESS	-0.103783	0.0634014	0.0287659	0.201135	102	47	TRUE	FALSE
CNAG_00625	3.6e-05	6.44e-05	0	NESS	-0.287102	7.95e-06	-0.212104	8.47e-05	78	58	TRUE	FALSE
CNAG_00626	0.001145	0.000962465	8.76e-271	NESS	-0.139123	0.332556	-0.0607798	0.183373	17	52	TRUE	FALSE
CNAG_00627	0.000936	0.000671425	2.77e-286	NESS	-0.0631701	0.399742	-0.505101	NA	61	1	TRUE	FALSE
CNAG_00628	0.000906	0.00073441	1.97e-282	NESS	0.144948	0.145408	0.132382	0.0430819	17	31	TRUE	FALSE
CNAG_00634	7.9e-05	9.67e-05	0	NESS	0.110428	0.0122324	-0.0982668	0.201665	47	34	TRUE	FALSE
CNAG_00635	0	0	0	NESS	-0.226116	0.001145	0.0197173	0.900963	44	5	TRUE	FALSE
CNAG_00642	0.00448	0.00266545	1.06e-226	NESS	-0.0243636	0.679775	-0.0148329	0.882242	279	5	TRUE	FALSE
CNAG_01466	0.010063	0.00543891	1.5e-195	NESS	0.0396374	0.382168	0.0296002	0.497255	37	17	TRUE	FALSE
CNAG_01471	0.019673	0.0102846	2.58e-167	NESS	-0.0324715	0.741661	0.280852	4.96e-07	12	47	TRUE	FALSE
CNAG_01473	0.007764	0.00492402	5e-200	NESS	0.0571351	0.0861761	0.0192003	0.684801	40	10	TRUE	FALSE
CNAG_01474	0.000134	0.000151904	0	NESS	0.0132892	0.537551	NA	NA	24	0	TRUE	FALSE
CNAG_01475	0.000517	0.000441543	2.43e-304	NESS	-0.496464	5.15e-06	0.114202	0.0259216	15	36	TRUE	FALSE
CNAG_01481	4.9e-05	7.32e-05	0	NESS	0.123993	0.0774873	-0.0774445	0.462855	25	15	TRUE	FALSE
CNAG_01487	0.201246	0.0685785	2.14e-66	NESS	0.00361938	0.855561	NA	NA	14	0	TRUE	FALSE
CNAG_01489	0.000175	0.000328257	4.06572944003029e-317	NESS	0.0590003	0.415412	-0.0617232	0.305133	32	58	TRUE	FALSE
CNAG_01490	0	0	0	NESS	-0.115773	0.0977662	-0.224107	0.118778	41	10	TRUE	FALSE
CNAG_01491	0	0	0	NESS	-0.0592693	0.638999	0.0152229	0.6824	30	61	TRUE	FALSE
CNAG_01493	1.1e-05	3.73e-05	0	NESS	-0.14608	0.0987967	-0.0540199	0.405127	22	79	TRUE	FALSE
CNAG_01495	0	0	0	NESS	-0.00149493	0.794526	-0.14273	0.146223	43	38	TRUE	FALSE
CNAG_01497	0.000212	0.000286843	5.92878775009496e-323	NESS	-0.0972846	0.246455	-0.263785	0.023694	42	8	TRUE	FALSE
CNAG_01499	0	0	0	NESS	-0.0337377	0.72532	-0.0111513	0.666071	49	14	TRUE	FALSE
CNAG_01500	0	0	0	NESS	0.0122477	0.493524	0.338954	0.103685	26	4	TRUE	FALSE
CNAG_01506	0.001037	0.000770629	2.38e-280	NESS	0.0783008	0.0789024	-0.27616	0.0442772	35	12	TRUE	FALSE
CNAG_01512	2e-06	1.41e-05	0	NESS	-0.0852576	0.14426	0.00636157	0.664391	47	9	TRUE	FALSE
CNAG_01513	0.028512	0.0132537	1.28e-155	NESS	-0.0613219	0.526549	0.0590924	0.213659	20	40	TRUE	FALSE
CNAG_01514	0.000679	0.000636324	1.29e-288	NESS	-0.0848602	0.474807	-0.552655	0.0382838	20	2	TRUE	FALSE
CNAG_01518	0	0	0	NESS	-0.14526	0.0991358	-0.285961	0.141613	30	4	TRUE	FALSE
CNAG_01519	0	0	0	NESS	-0.0778047	0.827233	-0.159412	0.120692	32	13	TRUE	FALSE
CNAG_01521	0.000988	0.000879426	1.12e-274	NESS	0.00676274	0.881625	0.0918133	0.0351667	21	39	TRUE	FALSE
CNAG_01525	0	0	0	NESS	-0.0463837	0.941705	-0.0556414	0.799272	21	13	TRUE	FALSE
CNAG_01526	5e-06	2.19e-05	0	NESS	-0.0224752	0.98354	0.0423252	0.685631	22	5	TRUE	FALSE
CNAG_01531	0	0	0	NESS	-0.0444897	0.272055	-0.109623	0.253728	70	60	TRUE	FALSE
CNAG_01533	1e-06	1e-05	0	NESS	-0.106733	0.0931557	-0.135825	0.0261507	37	45	TRUE	FALSE
CNAG_01534	1.7e-05	4.93e-05	0	NESS	-0.0922938	0.207784	-0.204903	0.0294161	19	13	TRUE	FALSE
CNAG_01535	0	0	0	NESS	0.396519	1.07e-10	0.170662	0.00920116	36	28	TRUE	FALSE
CNAG_01540	0	0	0	NESS	0.0275595	0.147859	0.170215	7.23e-05	54	44	TRUE	FALSE
CNAG_01541	0	0	0	NESS	-0.00991089	0.804258	0.17376	6.87e-05	55	43	TRUE	FALSE
CNAG_01542	0	0	0	NESS	-0.0388406	0.744642	-0.0514979	0.714507	56	24	TRUE	FALSE
CNAG_01551	0	0	0	NESS	0.177895	0.00072525	0.176548	0.000120572	36	36	TRUE	FALSE
CNAG_01555	0	0	0	NESS	0.0107635	0.804502	-0.0357499	0.841179	52	42	TRUE	FALSE
CNAG_01559	2e-05	5.32e-05	0	NESS	-0.0910397	0.2215	-0.0594806	0.423188	59	43	TRUE	FALSE
CNAG_01560	1e-06	1e-05	0	NESS	-0.0361907	0.620575	-0.310837	0.0135309	76	9	TRUE	FALSE
CNAG_01562	0.03813	0.0154068	2.88e-148	NESS	0.0053595	0.882082	0.0234178	0.711486	6	4	TRUE	FALSE
CNAG_01570	8e-06	3.07e-05	0	NESS	-0.0242615	0.975524	-0.0894409	0.336779	96	18	TRUE	FALSE
CNAG_01571	0.000319	0.000309021	1.05967199720031e-319	NESS	0.0988526	0.162584	-0.0452739	0.799942	19	38	TRUE	FALSE
CNAG_01573	0	0	0	NESS	0.0578282	0.152323	0.066018	0.0612401	31	59	TRUE	FALSE
CNAG_01574	0	0	0	NESS	-0.0289176	0.972298	0.430924	0.286403	30	4	TRUE	FALSE
CNAG_01576	1.8e-05	5.2e-05	0	NESS	-0.571234	0.000124169	0.0834314	0.121389	13	14	TRUE	FALSE
CNAG_01580	0.078336	0.0365132	2.19e-107	NESS	-0.542509	8.03e-08	-0.590682	2.02e-06	19	17	TRUE	FALSE
CNAG_01581	0.086885	0.0300093	6.81e-115	NESS	-0.245011	0.190124	NA	NA	4	0	TRUE	FALSE
CNAG_01582	0.042022	0.0156531	3.19e-147	NESS	0.0340284	0.551076	-0.0811978	0.652341	5	8	TRUE	FALSE
CNAG_01584	3.4e-05	7.55e-05	0	NESS	-0.122962	0.217808	-0.00956919	0.760712	19	33	TRUE	FALSE
CNAG_01585	0.000137	0.000151528	0	NESS	-0.126951	0.184517	0.153445	0.311543	14	8	TRUE	FALSE
CNAG_01588	2.4e-05	4.95e-05	0	NESS	-0.297539	0.00228927	-0.0490218	0.458756	15	91	TRUE	FALSE
CNAG_01591	0.013581	0.0067489	5.79e-186	NESS	-0.0909902	0.486594	0.194323	0.02333	29	11	TRUE	FALSE
CNAG_01601	0.002203	0.0016168	2.16e-248	NESS	-0.238897	NA	-0.100552	0.0622581	1	62	TRUE	FALSE
CNAG_01602	4e-06	1.97e-05	0	NESS	-0.157685	0.00620746	0.0632859	0.25668	37	37	TRUE	FALSE
CNAG_01603	2e-06	1.41e-05	0	NESS	-0.0328195	0.939749	-0.0407432	0.644617	18	4	TRUE	FALSE
CNAG_01605	7.8e-05	0.00010404	0	NESS	0.019137	0.393773	-0.596	NA	42	1	TRUE	FALSE
CNAG_01606	0.001418	0.00104092	2.16e-267	NESS	-0.147451	0.18269	0.086842	0.198084	9	22	TRUE	FALSE
CNAG_01611	0	0	0	NESS	-0.0121859	0.80659	-0.00386493	0.718884	33	10	TRUE	FALSE
CNAG_01612	0	0	0	NESS	0.00644635	0.892522	0.224183	0.266745	100	7	TRUE	FALSE
CNAG_01613	0.000132	0.00015101	0	NESS	0.195044	5.44e-12	-0.0513124	0.589846	124	24	TRUE	FALSE
CNAG_01619	0	0	0	NESS	0.0788602	0.0547545	0.0700373	0.164169	54	32	TRUE	FALSE
CNAG_01621	0.000259	0.000470782	1.32e-301	NESS	-0.0846924	0.0919601	-0.159977	0.143895	38	24	TRUE	FALSE
CNAG_01625	0	0	0	NESS	0.0605451	0.285603	-0.208559	0.0376754	27	20	TRUE	FALSE
CNAG_01632	0	0	0	NESS	-0.410177	1.33e-05	0.0202887	0.931839	27	46	TRUE	FALSE
CNAG_01635	3e-06	1.71e-05	0	NESS	-0.0142047	0.671536	0.125297	0.111166	41	19	TRUE	FALSE
CNAG_01640	0.013776	0.0130104	9.77e-158	NESS	-0.575799	3.94e-09	0.0704169	0.112463	23	31	TRUE	FALSE
CNAG_01643	0.001384	0.00143645	1.51e-253	NESS	-0.137258	0.302552	0.0906178	0.815378	8	9	TRUE	FALSE
CNAG_01645	0	0	0	NESS	-0.00819767	0.916618	0.00919495	0.693099	41	29	TRUE	FALSE
CNAG_01647	0.24157	0.132242	9.42e-36	NESS	-0.00823582	0.768453	-0.170035	0.0021332	8	94	TRUE	FALSE
CNAG_01651	0	0	0	NESS	-0.0595258	0.515143	0.0410863	0.446599	43	23	TRUE	FALSE
CNAG_01653	0	0	0	NESS	-0.0775477	0.516427	0.211443	0.0917916	35	5	TRUE	FALSE
CNAG_01654	0	0	0	NESS	-0.0451055	0.333544	-0.0673768	0.232605	80	47	TRUE	FALSE
CNAG_01659	1.2e-05	3.56e-05	0	NESS	-0.0602297	0.924934	-0.0286988	0.719188	14	12	TRUE	FALSE
CNAG_01668	0	0	0	NESS	0.0029415	0.454385	-0.0725576	0.792653	43	10	TRUE	FALSE
CNAG_01670	9.6e-05	0.000108171	0	NESS	-0.105682	0.328994	-0.0761135	0.738808	33	38	TRUE	FALSE
CNAG_01673	8e-06	3.07e-05	0	NESS	-0.21884	0.000208706	-0.198771	0.000330916	63	53	TRUE	FALSE
CNAG_01674	0	0	0	NESS	-0.04763	0.519278	-0.0451975	NA	85	1	TRUE	FALSE
CNAG_01675	3e-06	1.71e-05	0	NESS	0.0908058	0.0696042	0.162195	0.000225949	43	48	TRUE	FALSE
CNAG_01678	0	0	0	NESS	-0.0495902	0.546878	-0.0183256	0.908666	37	40	TRUE	FALSE
CNAG_01681	0	0	0	NESS	0.0275686	0.162489	-0.0994745	0.133073	67	22	TRUE	FALSE
CNAG_01683	0	0	0	NESS	-0.00779714	0.930584	0.00957572	0.55116	50	37	TRUE	FALSE
CNAG_01686	8e-06	3.07e-05	0	NESS	0.162457	0.0190656	0.185261	0.00144347	13	31	TRUE	FALSE
CNAG_01689	1.2e-05	3.83e-05	0	NESS	-0.0571888	0.704006	0.146854	0.00159599	35	36	TRUE	FALSE
CNAG_01690	0	0	0	NESS	-0.0124966	0.772491	0.127344	0.000125389	104	70	TRUE	FALSE
CNAG_01691	0.000754	0.000482087	1.52e-300	NESS	-0.0994118	0.250945	-0.0268488	0.728321	27	84	TRUE	FALSE
CNAG_01694	0	0	0	NESS	0.00829069	0.326757	-0.324614	0.00113211	94	18	TRUE	FALSE
CNAG_01698	0	0	0	NESS	-0.124437	0.079144	0.039856	0.484217	40	20	TRUE	FALSE
CNAG_01701	0	0	0	NESS	-0.0043318	0.76299	0.29809	0.0641243	39	8	TRUE	FALSE
CNAG_01702	1e-06	1e-05	0	NESS	0.0217683	0.6849	0.0648514	0.594214	33	6	TRUE	FALSE
CNAG_01703	0	0	0	NESS	-0.049564	0.62893	-0.016693	0.859407	51	15	TRUE	FALSE
CNAG_01704	0.00012	0.00015109	0	NESS	0.000845752	0.586686	0.1119	0.0100757	51	60	TRUE	FALSE
CNAG_01706	0	0	0	NESS	0.00533957	0.528879	-0.131189	0.209108	68	11	TRUE	FALSE
CNAG_01708	3e-06	1.71e-05	0	NESS	0.764542	8.14e-15	0.137258	0.0852012	35	10	TRUE	FALSE
CNAG_01710	0	0	0	NESS	0.0404559	0.189112	0.126018	0.00495326	54	40	TRUE	FALSE
CNAG_01712	2e-06	1.41e-05	0	NESS	0.257715	0.00131546	-0.0720153	0.553388	25	25	TRUE	FALSE
CNAG_01713	0.000939	0.000838336	9.73e-277	NESS	-0.0629555	0.888704	-0.0481838	0.5335	21	43	TRUE	FALSE
CNAG_01714	0	0	0	NESS	-0.0622319	0.461616	-0.0082287	0.77061	46	20	TRUE	FALSE
CNAG_01716	1e-06	1e-05	0	NESS	0.785856	1.81e-13	0.385702	3.58e-10	35	43	TRUE	FALSE
CNAG_01718	0	0	0	NESS	-0.0290486	0.861089	0.195409	7.17e-06	78	54	TRUE	FALSE
CNAG_01719	0	0	0	NESS	0.0106513	0.396104	-0.0817481	0.12166	52	21	TRUE	FALSE
CNAG_01723	0	0	0	NESS	0.00853177	0.373696	0.0575035	0.0132741	58	79	TRUE	FALSE
CNAG_01725	1.4e-05	4.5e-05	0	NESS	-0.000290185	0.591878	-0.0155281	0.981984	41	30	TRUE	FALSE
CNAG_01731	0.003314	0.00187029	4.94e-242	NESS	-0.202315	0.0640918	-0.284982	0.00138577	14	24	TRUE	FALSE
CNAG_01735	0.001338	0.00135466	4.52e-256	NESS	-0.00296187	0.400883	0.00682722	0.1741	30	67	TRUE	FALSE
CNAG_01739	0	0	0	NESS	-0.34385	3.71e-08	0.235479	0.00240552	53	22	TRUE	FALSE
CNAG_01740	0.169732	0.050489	2.81e-83	NESS	0.145702	0.118928	0.0603811	0.00748016	9	96	TRUE	FALSE
CNAG_01741	6e-05	0.000100504	0	NESS	-0.187109	0.0263562	0.07699	0.00110242	12	106	TRUE	FALSE
CNAG_01743	0.000121	0.000140917	0	NESS	-0.269593	0.00758951	-0.127539	0.0153355	17	61	TRUE	FALSE
CNAG_01744	0.003106	0.0015151	4.17e-251	NESS	0.586709	0.00123423	-0.0950608	0.226	5	55	TRUE	FALSE
CNAG_01751	0.00057	0.000609769	1.86e-290	NESS	-0.182359	0.015875	0.0934802	0.0363869	20	47	TRUE	FALSE
CNAG_01753	2.5e-05	5.92e-05	0	NESS	0.0308484	0.357053	-0.159349	0.0100875	31	36	TRUE	FALSE
CNAG_01758	3e-06	1.71e-05	0	NESS	-0.010804	0.905343	0.0731885	0.064341	124	34	TRUE	FALSE
CNAG_01760	0.000152	0.000222692	0	NESS	-0.106526	0.18013	NA	NA	38	0	TRUE	FALSE
CNAG_01761	0.00049	0.000402392	2.46e-308	NESS	-0.0139598	0.885466	-0.0692526	0.316938	11	32	TRUE	FALSE
CNAG_01772	2e-06	1.41e-05	0	NESS	-0.0590107	0.394683	0.170751	0.00164757	22	30	TRUE	FALSE
CNAG_01776	1e-06	1e-05	0	NESS	0.108394	0.226123	0.0292877	0.385107	23	32	TRUE	FALSE
CNAG_01778	1.7e-05	5.33e-05	0	NESS	-0.129115	0.108852	0.0931217	0.110756	17	29	TRUE	FALSE
CNAG_01779	0.049765	0.0331123	2.3e-114	NESS	-0.404239	0.09099	-0.285733	0.00161498	5	26	TRUE	FALSE
CNAG_01793	0.000952	0.000667345	1.52e-286	NESS	-0.259062	0.00472755	0.00870918	0.656669	27	31	TRUE	FALSE
CNAG_01795	2.2e-05	4.84e-05	0	NESS	-0.0623245	0.792725	-0.0769413	0.238176	33	49	TRUE	FALSE
CNAG_01796	0	0	0	NESS	-0.011797	0.934857	-0.112461	0.271226	48	25	TRUE	FALSE
CNAG_01798	0.000218	0.000264529	0	NESS	0.0395145	0.336117	-0.120242	0.0885111	17	47	TRUE	FALSE
CNAG_01803	0.033015	0.0136494	6.08e-154	NESS	0.0177776	0.944753	-0.0680101	0.579924	2	39	TRUE	FALSE
CNAG_01806	0	0	0	NESS	-0.0988514	0.0947386	0.0454008	0.600916	40	11	TRUE	FALSE
CNAG_01814	3.8e-05	7.08e-05	0	NESS	-0.0767629	0.328216	NA	NA	29	0	TRUE	FALSE
CNAG_01815	0.010139	0.00457876	6.05e-203	NESS	-0.281276	0.0030921	0.0233608	0.524634	15	12	TRUE	FALSE
CNAG_01816	2.6e-05	5.05e-05	0	NESS	-0.116572	0.57949	0.0457821	0.364174	21	11	TRUE	FALSE
CNAG_01821	2e-06	1.41e-05	0	NESS	0.023464	0.636271	-0.157173	0.00406908	52	64	TRUE	FALSE
CNAG_01825	0.037565	0.0204029	2.92e-136	NESS	0.172912	0.693992	0.0841067	0.0127244	3	42	TRUE	FALSE
CNAG_01827	4.1e-05	6.68e-05	0	NESS	-0.0311672	0.641372	-0.0553438	0.565838	93	41	TRUE	FALSE
CNAG_01832	0.000616	0.000489428	6.62e-300	NESS	0.216153	0.00508643	0.227492	0.00967188	29	24	TRUE	FALSE
CNAG_01835	0	0	0	NESS	-0.0613984	0.329831	0.0599191	0.0334811	91	65	TRUE	FALSE
CNAG_01844	0	0	0	NESS	-0.0812958	0.0687633	-0.110161	0.0714441	77	72	TRUE	FALSE
CNAG_01848	0	0	0	NESS	0.015886	0.647128	-0.194585	0.019525	74	16	TRUE	FALSE
CNAG_01849	0	0	0	NESS	0.0665031	0.155035	0.109421	0.0503896	32	33	TRUE	FALSE
CNAG_01850	2e-06	1.41e-05	0	NESS	0.0543354	0.322553	0.31699	0.124323	38	2	TRUE	FALSE
CNAG_01851	0.001104	0.00125649	2.52e-259	NESS	-0.0661627	0.515078	-0.0553044	0.711516	16	8	TRUE	FALSE
CNAG_01856	0	0	0	NESS	-0.0397647	0.85813	-0.0289659	0.526631	42	51	TRUE	FALSE
CNAG_01857	1.8e-05	4.35e-05	0	NESS	-0.0782085	0.342002	-0.104385	0.49006	16	10	TRUE	FALSE
CNAG_01858	2e-06	1.41e-05	0	NESS	-0.0485154	0.593032	-0.144367	0.39794	96	5	TRUE	FALSE
CNAG_01859	0	0	0	NESS	0.365987	1.86e-10	0.260903	0.0498191	46	7	TRUE	FALSE
CNAG_01862	0	0	0	NESS	-0.021973	0.968634	-0.165961	0.195218	62	8	TRUE	FALSE
CNAG_01864	1.3e-05	3.38e-05	0	NESS	-0.0242725	0.565744	-0.0120103	0.976576	44	51	TRUE	FALSE
CNAG_01866	0	0	0	NESS	-0.00269208	0.249976	-0.0514855	0.838813	114	16	TRUE	FALSE
CNAG_01867	1.5e-05	3.86e-05	0	NESS	0.348399	1.26e-10	-0.026582	0.956184	37	46	TRUE	FALSE
CNAG_01869	3.1e-05	6.62e-05	0	NESS	0.524501	2.58e-06	-0.235631	0.0244959	13	10	TRUE	FALSE
CNAG_01873	0.001911	0.00148051	3.34e-252	NESS	-0.0243772	0.913731	-0.207857	0.198282	14	3	TRUE	FALSE
CNAG_01875	0.908025	0.0340734	6.19e-109	ESS	0.00057759	0.524702	0.200421	5.01e-06	9	53	TRUE	FALSE
CNAG_01878	4e-06	1.97e-05	0	NESS	-0.128226	0.311465	-0.359708	1.84e-08	30	39	TRUE	FALSE
CNAG_01886	0	0	0	NESS	0.0569821	0.12581	0.0193415	0.5155	43	16	TRUE	FALSE
CNAG_01889	3e-06	1.71e-05	0	NESS	-0.0953495	0.183669	-0.140039	0.0361612	41	57	TRUE	FALSE
CNAG_01893	0	0	0	NESS	0.0107897	0.563755	0.234049	0.0188514	34	8	TRUE	FALSE
CNAG_01900	0	0	0	NESS	-0.0266868	0.666814	-0.0860779	0.0810788	25	76	TRUE	FALSE
CNAG_01901	0	0	0	NESS	-0.0656627	0.114297	-0.0893063	0.551667	79	7	TRUE	FALSE
CNAG_01903	0.000117	0.000158945	0	NESS	0.00415425	0.439145	0.0337536	0.625529	30	28	TRUE	FALSE
CNAG_01904	0	0	0	NESS	-0.0568418	0.733792	-0.113921	0.0924114	53	21	TRUE	FALSE
CNAG_01905	4.4e-05	0.000102809	0	NESS	0.0534643	0.701407	-0.29211	0.184444	81	5	TRUE	FALSE
CNAG_01909	1.3e-05	3.67e-05	0	NESS	0.0778301	0.240081	-0.373438	0.00166298	42	8	TRUE	FALSE
CNAG_01913	0	0	0	NESS	-0.138713	0.0151365	0.106361	0.0777687	47	26	TRUE	FALSE
CNAG_01918	0.005169	0.00363562	2.7e-213	NESS	-0.271466	0.0163361	-0.097103	0.272396	10	34	TRUE	FALSE
CNAG_01924	0	0	0	NESS	-0.120973	0.13376	-0.0338644	0.872153	29	62	TRUE	FALSE
CNAG_01925	0	0	0	NESS	0.025498	0.347461	0.00441146	0.522942	85	21	TRUE	FALSE
CNAG_01927	1.1e-05	3.45e-05	0	NESS	-0.0851663	0.0637723	0.0455042	0.150943	87	73	TRUE	FALSE
CNAG_01929	3e-06	2.23e-05	0	NESS	-0.0280161	0.789294	-0.160077	0.081453	29	11	TRUE	FALSE
CNAG_01930	0.000108	0.000127667	0	NESS	-0.153002	0.112663	-0.0159874	0.981826	26	25	TRUE	FALSE
CNAG_01931	1e-06	1e-05	0	NESS	-0.111144	0.00743818	0.0411821	0.329259	127	12	TRUE	FALSE
CNAG_01933	2.8e-05	7.12e-05	0	NESS	-0.0858542	0.618443	-0.193842	0.468493	20	8	TRUE	FALSE
CNAG_01934	0	0	0	NESS	-0.102186	0.199633	0.318808	NA	42	1	TRUE	FALSE
CNAG_01936	0	0	0	NESS	-0.0403837	0.706067	-0.0173079	0.986291	78	23	TRUE	FALSE
CNAG_01937	4.5e-05	7.16e-05	0	NESS	-0.0253775	0.871545	0.00233116	0.793267	10	16	TRUE	FALSE
CNAG_01938	0	0	0	NESS	-0.210666	0.000735028	-0.0535092	0.454907	48	22	TRUE	FALSE
CNAG_01940	0	0	0	NESS	0.0417979	0.354606	-0.00243663	0.637515	34	28	TRUE	FALSE
CNAG_01941	0.000163	0.000220493	0	NESS	0.115664	0.0412175	0.198749	0.0621827	30	9	TRUE	FALSE
CNAG_01942	1.2e-05	3.83e-05	0	NESS	-0.0475201	0.847037	-0.0843058	0.375069	16	31	TRUE	FALSE
CNAG_01944	0.010161	0.00491454	6.7e-200	NESS	-0.00469221	0.95162	0.0856392	0.6919	5	3	TRUE	FALSE
CNAG_01945	5e-06	2.61e-05	0	NESS	0.0866142	0.155158	-0.160469	0.00581859	20	50	TRUE	FALSE
CNAG_01946	3e-06	1.71e-05	0	NESS	-0.0114156	0.991267	-0.272485	0.0256171	29	10	TRUE	FALSE
CNAG_01947	0	0	0	NESS	-0.0620087	0.526979	-0.0385488	0.771585	34	41	TRUE	FALSE
CNAG_01952	0.001143	0.000752538	2.31e-281	NESS	-0.0590136	0.410139	-0.082778	0.300577	27	29	TRUE	FALSE
CNAG_01953	0	0	0	NESS	-0.012894	0.930825	-0.0418746	0.459093	87	66	TRUE	FALSE
CNAG_01960	2e-06	1.41e-05	0	NESS	0.00284282	0.775175	0.0602895	0.484546	38	18	TRUE	FALSE
CNAG_01963	0.000303	0.000199725	0	NESS	-0.00539504	0.780539	-0.179157	0.0142568	17	50	TRUE	FALSE
CNAG_01964	0	0	0	NESS	-0.0631476	0.382473	0.0800061	0.616387	49	10	TRUE	FALSE
CNAG_01965	0	0	0	NESS	-0.0796854	0.291113	-0.0634074	0.349317	59	36	TRUE	FALSE
CNAG_01969	0	0	0	NESS	0.017931	0.34914	-0.232344	0.100293	77	9	TRUE	FALSE
CNAG_01970	0	0	0	NESS	0.292068	8.71e-08	0.0624155	0.0270368	37	58	TRUE	FALSE
CNAG_01971	7e-06	2.93e-05	0	NESS	-0.0891759	0.122945	0.0850309	0.43979	39	14	TRUE	FALSE
CNAG_01972	0	0	0	NESS	-0.0116892	0.668047	-0.204387	0.0836432	85	17	TRUE	FALSE
CNAG_01973	0	0	0	NESS	-0.118161	0.0405548	-0.102871	0.597015	85	17	TRUE	FALSE
CNAG_01977	0.000381	0.000333241	1.88266915893192e-316	NESS	0.0497322	0.308106	-0.228702	0.182508	13	6	TRUE	FALSE
CNAG_01983	2e-06	1.41e-05	0	NESS	-0.121563	0.155166	-0.220867	0.501742	44	8	TRUE	FALSE
CNAG_01985	0	0	0	NESS	0.178202	0.00043486	-0.0284358	0.862019	37	6	TRUE	FALSE
CNAG_01986	0	0	0	NESS	-0.0767352	0.512252	0.0472024	0.105265	38	50	TRUE	FALSE
CNAG_01988	0.000129	0.000214756	0	NESS	-0.123953	0.022787	-0.109004	0.296663	98	10	TRUE	FALSE
CNAG_01989	0	0	0	NESS	-0.174595	0.0475346	-0.0463774	0.806165	30	22	TRUE	FALSE
CNAG_01992	0	0	0	NESS	-0.124832	0.169881	-0.162835	0.0866313	33	19	TRUE	FALSE
CNAG_01993	0	0	0	NESS	-0.0602702	0.926598	-0.13431	0.0437272	26	43	TRUE	FALSE
CNAG_01994	3.5e-05	6.09e-05	0	NESS	0.0678899	0.0359307	0.0510554	0.612226	73	16	TRUE	FALSE
CNAG_01995	1e-05	3.33e-05	0	NESS	0.012663	0.917009	0.00988907	0.551487	32	15	TRUE	FALSE
CNAG_02005	7.8e-05	0.000102079	0	NESS	0.0605885	0.386774	-0.455632	0.0205407	14	4	TRUE	FALSE
CNAG_02006	0.000342	0.000473581	2.41e-301	NESS	-0.168966	0.0686231	-0.125295	0.132044	13	31	TRUE	FALSE
CNAG_02009	0	0	0	NESS	-0.00332828	0.695008	0.0844992	0.597869	31	16	TRUE	FALSE
CNAG_02010	0	0	0	NESS	0.0354375	0.687211	-0.0612817	0.543158	29	32	TRUE	FALSE
CNAG_02011	0.000287	0.00107803	5.55e-266	NESS	-0.0458644	0.65382	0.113753	0.110675	15	14	TRUE	FALSE
CNAG_02012	3.5e-05	7.57e-05	0	NESS	-0.0711366	0.307713	0.0197494	0.291825	18	33	TRUE	FALSE
CNAG_02013	3e-06	1.71e-05	0	NESS	-0.16688	0.0724055	-0.0184129	0.638337	23	30	TRUE	FALSE
CNAG_02016	0	0	0	NESS	0.0177176	0.334091	-0.145937	0.468598	40	5	TRUE	FALSE
CNAG_02023	0.000101	0.000112362	0	NESS	0.0549983	0.561506	0.591433	0.0036172	19	4	TRUE	FALSE
CNAG_02026	0	0	0	NESS	-0.0221322	0.934888	-0.0343117	0.998849	57	11	TRUE	FALSE
CNAG_02027	0	0	0	NESS	-0.0336855	0.557715	-0.0884153	0.634841	43	3	TRUE	FALSE
CNAG_02030	2e-06	1.41e-05	0	NESS	-0.147467	0.0724083	-0.236162	0.163153	23	4	TRUE	FALSE
CNAG_02031	1e-06	1e-05	0	NESS	-0.0916629	0.190774	0.107533	0.606197	30	4	TRUE	FALSE
CNAG_02040	0.000513	0.000585456	3.27e-292	NESS	-0.141914	0.116012	0.329471	0.0447214	32	10	TRUE	FALSE
CNAG_02041	0.00126	0.000698628	1.51e-284	NESS	0.10809	0.174123	-0.240689	0.0112604	18	15	TRUE	FALSE
CNAG_02044	7.4e-05	0.00010695	0	NESS	-0.114187	0.591783	-0.217874	0.016881	12	17	TRUE	FALSE
CNAG_02046	0.000128	0.000158961	0	NESS	0.0833792	0.0728633	0.206694	0.0206065	58	14	TRUE	FALSE
CNAG_02047	0.00188	0.0011111	1.51e-264	NESS	-0.0819083	0.777004	-0.0059266	0.744538	27	34	TRUE	FALSE
CNAG_02050	0	0	0	NESS	0.00425672	0.501634	-0.0505961	0.808508	40	28	TRUE	FALSE
CNAG_02053	2e-06	1.41e-05	0	NESS	-0.0141428	0.954053	-0.0915844	0.714285	78	5	TRUE	FALSE
CNAG_02054	1.8e-05	4.79e-05	0	NESS	0.293048	0.00355142	0.0279558	0.428414	11	46	TRUE	FALSE
CNAG_02055	3e-06	1.71e-05	0	NESS	0.0117698	0.343815	0.118459	0.118309	51	38	TRUE	FALSE
CNAG_02056	5.2e-05	9.04e-05	0	NESS	-0.0887625	0.379607	-0.165046	0.0972625	33	15	TRUE	FALSE
CNAG_02057	2.1e-05	4.33e-05	0	NESS	-0.0529587	0.607225	-0.0987595	0.277151	7	19	TRUE	FALSE
CNAG_02058	0	0	0	NESS	-0.0482869	0.72838	-0.380476	0.00806098	62	6	TRUE	FALSE
CNAG_02059	8.5e-05	0.000148647	0	NESS	0.0404575	0.326095	-0.278027	0.0105883	36	11	TRUE	FALSE
CNAG_02060	0.001918	0.0014539	5.56e-253	NESS	-0.0491867	0.713816	-0.184223	0.041562	30	15	TRUE	FALSE
CNAG_02061	0	0	0	NESS	0.0332969	0.270729	-0.0124355	0.730959	35	18	TRUE	FALSE
CNAG_02062	0	0	0	NESS	-0.0314066	0.708198	0.161294	0.275833	63	9	TRUE	FALSE
CNAG_02063	0	0	0	NESS	-0.124562	0.154412	0.0134021	0.726919	32	4	TRUE	FALSE
CNAG_02066	1e-06	1e-05	0	NESS	-0.102492	0.0499113	-0.0396308	0.653195	89	20	TRUE	FALSE
CNAG_02069	1.9e-05	4.43e-05	0	NESS	0.0458063	0.739032	0.016705	0.255137	10	49	TRUE	FALSE
CNAG_02070	2e-06	1.41e-05	0	NESS	0.0414566	0.744952	-0.0880841	0.423015	15	42	TRUE	FALSE
CNAG_02071	0.00393	0.00237374	9.9e-232	NESS	-0.463037	8.75e-07	-0.327952	0.0552749	26	7	TRUE	FALSE
CNAG_02078	0.000638	0.000502072	8.31e-299	NESS	-0.00652776	0.898731	-0.0267377	0.896383	4	19	TRUE	FALSE
CNAG_02080	5e-06	2.19e-05	0	NESS	-0.154205	0.0666239	0.00562997	0.712821	32	81	TRUE	FALSE
CNAG_02083	7e-06	3.55e-05	0	NESS	-0.0783814	0.306457	0.240551	0.0682562	42	9	TRUE	FALSE
CNAG_02085	0.017622	0.00963353	2.62e-170	NESS	0.0846884	0.151167	-0.22547	0.00134984	27	29	TRUE	FALSE
CNAG_02086	0	0	0	NESS	-0.133927	0.0486848	-0.332208	0.000246264	35	21	TRUE	FALSE
CNAG_02087	0	0	0	NESS	-0.129814	0.0324472	-0.0594019	0.785989	65	7	TRUE	FALSE
CNAG_02088	2e-06	1.41e-05	0	NESS	-0.0579111	0.373559	-0.0133899	0.642724	22	86	TRUE	FALSE
CNAG_02089	0.000227	0.000220126	0	NESS	-0.108985	0.259162	-0.0662878	0.533406	52	27	TRUE	FALSE
CNAG_02092	0.000655	0.000740103	4.03e-282	NESS	-0.758368	2.88e-10	0.118962	0.0603039	21	23	TRUE	FALSE
CNAG_02093	5e-06	2.19e-05	0	NESS	-0.207973	0.00667274	0.0764136	0.027463	39	62	TRUE	FALSE
CNAG_02102	0	0	0	NESS	-0.127282	0.0902727	0.345056	1.52e-06	29	29	TRUE	FALSE
CNAG_02103	7.2e-05	0.000119832	0	NESS	-0.0326147	0.624056	-0.0666911	0.656546	142	21	TRUE	FALSE
CNAG_02104	2.4e-05	6.53e-05	0	NESS	-0.0339784	0.694854	-0.293671	4.8e-05	22	32	TRUE	FALSE
CNAG_02105	4e-06	1.97e-05	0	NESS	0.0687684	0.204411	-0.0942131	0.102762	30	41	TRUE	FALSE
CNAG_02107	0	0	0	NESS	-0.0106775	0.731483	-0.0904936	0.125444	37	50	TRUE	FALSE
CNAG_02109	0	0	0	NESS	-0.64276	1.61e-37	-0.303466	3.05e-08	103	38	TRUE	FALSE
CNAG_02114	0	0	0	NESS	-0.487296	3.87e-10	-0.445467	0.00137756	40	14	TRUE	FALSE
CNAG_02115	0.002974	0.00184657	1.3e-242	NESS	0.00744661	0.554999	-0.380851	3.79e-05	5	23	TRUE	FALSE
CNAG_02117	0	0	0	NESS	0.0320405	0.306131	0.0678818	0.304963	46	32	TRUE	FALSE
CNAG_02118	0	0	0	NESS	-0.0094344	0.725981	-0.0892909	0.254088	53	31	TRUE	FALSE
CNAG_02121	0	0	0	NESS	0.124238	0.0747345	-0.279088	0.00363037	38	23	TRUE	FALSE
CNAG_02125	1e-06	1e-05	0	NESS	0.0501881	0.0485438	-0.0152552	0.879555	85	13	TRUE	FALSE
CNAG_02126	0.000265	0.000363311	9.53469640888773e-313	NESS	0.0490365	0.174735	-0.016195	0.972186	34	33	TRUE	FALSE
CNAG_02129	1.4e-05	3.77e-05	0	NESS	-0.0288703	0.845387	0.00193439	0.736815	37	28	TRUE	FALSE
CNAG_02132	0.000283	0.000315926	9.3797374731669e-319	NESS	0.0408943	0.113335	-0.00633282	0.92978	41	24	TRUE	FALSE
CNAG_02141	0	0	0	NESS	-0.037212	0.478877	-0.00744775	0.716025	65	16	TRUE	FALSE
CNAG_02143	0	0	0	NESS	-0.0141609	0.834503	0.107741	0.0267215	45	37	TRUE	FALSE
CNAG_02146	0.000117	0.000140745	0	NESS	-0.0462079	0.838651	-0.00542396	0.950265	35	9	TRUE	FALSE
CNAG_02147	0	0	0	NESS	-0.0550297	0.660113	0.0646113	0.0207459	70	77	TRUE	FALSE
CNAG_02151	0	0	0	NESS	-0.0476507	0.701035	-0.357707	2.39e-06	82	34	TRUE	FALSE
CNAG_02152	0	0	0	NESS	-0.00616275	0.626427	-0.0982959	0.365346	50	33	TRUE	FALSE
CNAG_02153	0.945231	0.0231237	2.9e-129	ESS	-0.118879	NA	-0.571679	4.89e-07	1	20	TRUE	FALSE
CNAG_02156	0	0	0	NESS	-0.112544	0.136367	-0.01217	0.68123	36	31	TRUE	FALSE
CNAG_02163	2e-06	1.41e-05	0	NESS	0.0935265	0.0606132	NA	NA	20	0	TRUE	FALSE
CNAG_02165	0.00027	0.000195143	0	NESS	-0.223682	0.104017	-0.0258859	0.643815	13	29	TRUE	FALSE
CNAG_02167	0.29653	0.155175	2.27e-23	NESS	-0.255842	0.0133656	-0.470647	0.00788224	15	4	TRUE	FALSE
CNAG_02168	0	0	0	NESS	-0.0546064	0.277232	0.306883	0.0203837	80	6	TRUE	FALSE
CNAG_02169	0	0	0	NESS	-0.0115621	0.821243	0.129226	0.00258789	30	37	TRUE	FALSE
CNAG_02170	0	0	0	NESS	0.0324824	0.805491	-0.0485947	0.417689	32	34	TRUE	FALSE
CNAG_02176	1.1e-05	3.73e-05	0	NESS	-0.0923316	0.15901	0.0232855	0.373143	27	14	TRUE	FALSE
CNAG_02181	0	0	0	NESS	-0.0914457	0.108124	0.0236308	0.129016	81	77	TRUE	FALSE
CNAG_02182	0	0	0	NESS	-0.0845883	0.239924	-0.0722674	0.428617	60	28	TRUE	FALSE
CNAG_02184	0.000126	0.000229457	0	NESS	0.169318	0.0392322	-0.05556	0.679668	22	8	TRUE	FALSE
CNAG_02188	7.4e-05	0.00010695	0	NESS	0.189967	0.100568	-0.310409	0.255549	10	4	TRUE	FALSE
CNAG_02189	2.9e-05	6.56e-05	0	NESS	-0.169516	0.0588114	-0.37826	0.0105265	26	8	TRUE	FALSE
CNAG_02192	0	0	0	NESS	-0.0694386	0.49766	0.154617	0.691117	36	3	TRUE	FALSE
CNAG_02196	0.005744	0.00300539	1.98e-221	NESS	-0.114602	0.501538	-0.0935532	0.419033	3	46	TRUE	FALSE
CNAG_02197	0.000848	0.000599744	3.81e-291	NESS	0.0207109	0.886948	-0.0935532	0.419033	5	46	TRUE	FALSE
CNAG_02205	9e-06	3.21e-05	0	NESS	-1.39589	2.01e-23	0.0216192	0.305941	34	46	TRUE	FALSE
CNAG_02206	0.052771	0.0229053	7.29e-130	NESS	0.166682	0.173775	-0.126064	0.320228	7	10	TRUE	FALSE
CNAG_02207	0	0	0	NESS	-0.257095	0.00808567	-0.148522	0.0126296	19	43	TRUE	FALSE
CNAG_02211	3e-06	2.23e-05	0	NESS	0.176504	0.0173748	NA	NA	15	0	TRUE	FALSE
CNAG_02216	9.6e-05	0.000139204	0	NESS	0.0638916	0.121863	0.11755	0.00124167	47	47	TRUE	FALSE
CNAG_02217	2.4e-05	4.52e-05	0	NESS	-0.0774862	0.154442	0.17616	0.0118463	74	28	TRUE	FALSE
CNAG_02220	1.4e-05	3.77e-05	0	NESS	-0.0343543	0.932836	0.0655833	0.610362	31	3	TRUE	FALSE
CNAG_02224	0	0	0	NESS	0.0588927	0.390689	-0.499377	0.00787506	34	5	TRUE	FALSE
CNAG_02225	0	0	0	NESS	-0.201002	0.0144898	0.131538	0.45563	22	11	TRUE	FALSE
CNAG_02228	0.000614	0.000536547	5.93e-296	NESS	0.197418	0.00372296	0.193236	0.00424674	23	22	TRUE	FALSE
CNAG_02230	0	0	0	NESS	-0.0458295	0.634598	0.0941918	0.00587769	100	81	TRUE	FALSE
CNAG_02235	1.8e-05	4.11e-05	0	NESS	0.172411	0.00681891	0.195973	0.00846848	28	17	TRUE	FALSE
CNAG_02240	0.002596	0.00215064	4.33e-236	NESS	-0.286593	0.0447045	-0.163966	0.00514006	6	47	TRUE	FALSE
CNAG_02254	0	0	0	NESS	-0.0403358	0.734465	0.0632868	0.84101	64	5	TRUE	FALSE
CNAG_02255	0	0	0	NESS	0.0516475	0.58479	-0.02202	0.816921	19	25	TRUE	FALSE
CNAG_02261	6.6e-05	9.97e-05	0	NESS	0.170218	0.0224528	-0.391382	0.000574091	27	20	TRUE	FALSE
CNAG_02263	4e-06	2.43e-05	0	NESS	-0.185985	0.0280969	-0.018185	0.781137	19	39	TRUE	FALSE
CNAG_02264	0.015565	0.00817005	1.42e-177	NESS	-0.0394935	0.666386	-0.0731877	0.305878	46	16	TRUE	FALSE
CNAG_02270	0.350953	0.0682998	1.3e-39	NESS	-0.380162	NA	NA	NA	1	0	TRUE	FALSE
CNAG_02281	0.531651	0.0873717	0.000462335	UNK	0.14817	0.0216161	0.0606513	0.0668902	20	46	TRUE	FALSE
CNAG_02283	0	0	0	NESS	-0.0280655	0.746785	-0.0908949	0.456001	37	23	TRUE	FALSE
CNAG_02288	0	0	0	NESS	0.123328	0.00907444	-0.0783655	0.493497	42	28	TRUE	FALSE
CNAG_02293	0.000846	0.000554763	1.69e-294	NESS	-0.208556	0.049714	0.00188689	0.577468	9	55	TRUE	FALSE
CNAG_02297	5.2e-05	8.22e-05	0	NESS	0.0714688	0.347467	-0.0933757	0.0990327	20	91	TRUE	FALSE
CNAG_02299	0	0	0	NESS	-0.261259	0.000319539	-0.467883	0.0537467	36	2	TRUE	FALSE
CNAG_02300	0	0	0	NESS	-0.0447047	0.744883	0.236358	0.348702	37	2	TRUE	FALSE
CNAG_02302	0.000427	0.000414596	4.68e-307	NESS	-0.0552773	0.83597	-0.109592	0.193896	23	14	TRUE	FALSE
CNAG_02306	0	0	0	NESS	-0.0700305	0.223099	-0.00473676	0.732345	45	35	TRUE	FALSE
CNAG_02308	2.9e-05	7.15e-05	0	NESS	-0.0041206	0.968294	-0.307047	0.0116132	32	13	TRUE	FALSE
CNAG_02311	0	0	0	NESS	-0.0145988	0.675677	-0.0532795	0.982958	79	13	TRUE	FALSE
CNAG_02312	0	0	0	NESS	0.0691632	0.0638609	-0.277644	1.2e-05	48	55	TRUE	FALSE
CNAG_02314	0	0	0	NESS	-0.0727803	0.143294	-0.0491238	0.470179	64	33	TRUE	FALSE
CNAG_02318	0	0	0	NESS	0.127552	0.016617	-0.112059	0.177517	45	45	TRUE	FALSE
CNAG_02319	0	0	0	NESS	0.0197249	0.501419	0.173368	5.42e-05	46	53	TRUE	FALSE
CNAG_02321	0	0	0	NESS	-0.0391304	0.870263	-0.0803202	0.637138	60	17	TRUE	FALSE
CNAG_02322	0	0	0	NESS	0.0528493	0.0476904	0.096802	0.0828876	53	46	TRUE	FALSE
CNAG_02323	5.3e-05	9.48e-05	0	NESS	-0.0615439	0.64875	-0.0218142	0.87737	99	44	TRUE	FALSE
CNAG_02324	2e-06	1.41e-05	0	NESS	-0.0456054	0.635867	0.135605	0.0599042	49	21	TRUE	FALSE
CNAG_02325	0.836311	0.0496461	9.5e-85	ESS	0.0405778	0.6835	-0.139271	0.0992685	6	31	TRUE	FALSE
CNAG_02332	0.000207	0.000235383	0	NESS	-0.00500964	0.862723	-0.0695708	0.666055	39	30	TRUE	FALSE
CNAG_02334	4e-06	1.97e-05	0	NESS	-0.133063	0.556052	0.0835339	0.340223	18	8	TRUE	FALSE
CNAG_02339	1.9e-05	5.45e-05	0	NESS	-0.0300112	0.931776	-0.0940401	0.51642	49	7	TRUE	FALSE
CNAG_02341	8.1e-05	0.000129252	0	NESS	0.655771	4.95e-17	0.277269	3.12e-08	41	51	TRUE	FALSE
CNAG_02342	0	0	0	NESS	-0.0136022	0.854018	0.0479057	0.324552	71	28	TRUE	FALSE
CNAG_02343	0	0	0	NESS	0.155736	0.0002705	0.0752306	0.0724349	53	38	TRUE	FALSE
CNAG_02347	7e-06	2.93e-05	0	NESS	-0.14319	0.134115	-0.167496	0.0130059	29	31	TRUE	FALSE
CNAG_02349	0.001986	0.00105371	8.12e-267	NESS	-0.0484924	0.733454	-0.0558474	0.62041	15	51	TRUE	FALSE
CNAG_02350	5.9e-05	0.000102588	0	NESS	0.0273475	0.672667	-0.147608	0.10308	9	28	TRUE	FALSE
CNAG_02360	0	0	0	NESS	-0.133295	0.163542	-0.0431651	0.711071	27	52	TRUE	FALSE
CNAG_02361	0	0	0	NESS	-0.177966	0.000717438	0.0460987	0.446519	61	7	TRUE	FALSE
CNAG_02362	3e-06	1.71e-05	0	NESS	-0.0603808	0.270927	-0.136333	0.00653528	128	59	TRUE	FALSE
CNAG_02363	0	0	0	NESS	-0.0139497	0.914466	-0.286171	0.000172269	56	27	TRUE	FALSE
CNAG_02364	0.384158	0.0772427	3.15e-27	NESS	-0.152861	0.559188	-0.309911	2.99e-05	8	27	TRUE	FALSE
CNAG_02374	0	0	0	NESS	-0.071761	0.502405	NA	NA	33	0	TRUE	FALSE
CNAG_02376	0.008176	0.00561315	2.33e-194	NESS	1.41343	0.000125867	-0.0475167	0.672705	5	35	TRUE	FALSE
CNAG_02377	0	0	0	NESS	0.127364	0.0101914	0.0918039	0.0456067	31	32	TRUE	FALSE
CNAG_02381	1.4e-05	4.72e-05	0	NESS	-0.183123	0.020308	-0.0533708	0.97254	33	21	TRUE	FALSE
CNAG_02384	0.004207	0.00196033	6.2e-240	NESS	-0.150336	0.121204	-0.0445921	0.880983	21	54	TRUE	FALSE
CNAG_02386	0	0	0	NESS	0.0374749	0.515796	-0.321608	0.00729075	32	16	TRUE	FALSE
CNAG_02387	0	0	0	NESS	-0.464072	2.25e-08	-0.183632	0.0873055	30	18	TRUE	FALSE
CNAG_02388	6e-06	2.39e-05	0	NESS	-0.206774	0.0831198	-0.0462111	0.787059	11	42	TRUE	FALSE
CNAG_02389	0	0	0	NESS	-0.143643	0.00527726	-0.00123447	0.701862	68	5	TRUE	FALSE
CNAG_02392	0	0	0	NESS	0.00225978	0.850177	0.00609155	0.723957	54	7	TRUE	FALSE
CNAG_02393	0.000125	0.000148647	0	NESS	0.479486	2.59e-15	-0.0203917	0.942268	41	15	TRUE	FALSE
CNAG_02397	5.1e-05	8.35e-05	0	NESS	-0.106289	0.697574	0.00187272	0.608343	19	23	TRUE	FALSE
CNAG_02398	0	0	0	NESS	-0.0540944	0.32754	-0.000257317	0.670334	71	25	TRUE	FALSE
CNAG_02402	0.007946	0.00250133	3.95e-229	NESS	-0.120842	0.608972	0.0496865	0.2481	8	26	TRUE	FALSE
CNAG_02404	5e-06	2.61e-05	0	NESS	-0.578336	1.05e-09	-0.021024	0.864039	24	8	TRUE	FALSE
CNAG_02405	0.000194	0.000279906	0	NESS	-0.170032	0.0109755	-0.0839869	0.840389	31	17	TRUE	FALSE
CNAG_02408	7.1e-05	0.000102784	0	NESS	0.0897077	0.143252	NA	NA	15	0	TRUE	FALSE
CNAG_02414	0.043561	0.0163062	2.54e-145	NESS	-0.250949	0.242435	-0.0590039	0.655886	3	46	TRUE	FALSE
CNAG_02416	0.032452	0.0179665	3.43e-142	NESS	-0.0810557	0.522994	0.0412744	0.180128	11	28	TRUE	FALSE
CNAG_02419	2.5e-05	5e-05	0	NESS	-0.0339577	0.963834	-0.00220476	0.453634	44	26	TRUE	FALSE
CNAG_02420	5.9e-05	9.54e-05	0	NESS	0.0583426	0.223612	-0.251278	0.0119266	31	16	TRUE	FALSE
CNAG_02425	0.000107	0.000131237	0	NESS	-0.128343	0.228958	-0.290308	0.0018186	16	22	TRUE	FALSE
CNAG_02432	0	0	0	NESS	-0.15855	0.00257145	0.0810596	0.0388544	58	50	TRUE	FALSE
CNAG_02435	0.000119	0.000193686	0	NESS	0.17126	0.129321	0.0699359	0.0232152	16	73	TRUE	FALSE
CNAG_02438	0	0	0	NESS	0.0283162	0.30209	-0.0141204	0.731474	32	45	TRUE	FALSE
CNAG_02441	0	0	0	NESS	0.055966	0.355805	0.0833623	0.053173	44	20	TRUE	FALSE
CNAG_02446	0	0	0	NESS	-0.0856505	0.166593	0.0638259	0.125577	53	41	TRUE	FALSE
CNAG_02447	0	0	0	NESS	-0.153444	0.0905335	0.0623825	0.154201	33	39	TRUE	FALSE
CNAG_02448	6.6e-05	9.34e-05	0	NESS	0.0928044	0.405374	0.0874696	0.629248	17	5	TRUE	FALSE
CNAG_02452	0.001925	0.00144532	3.1e-253	NESS	-0.24438	0.0200219	-0.0337226	0.684112	24	40	TRUE	FALSE
CNAG_02455	0	0	0	NESS	-0.686413	6.85e-16	-0.183835	0.0311809	43	24	TRUE	FALSE
CNAG_02458	0.029428	0.0129705	1.84e-156	NESS	0.0763546	0.12727	-0.0378357	0.485833	23	66	TRUE	FALSE
CNAG_02463	2e-06	1.41e-05	0	NESS	0.0232788	0.502249	-0.399629	NA	32	1	TRUE	FALSE
CNAG_02465	0	0	0	NESS	0.0425176	0.317755	-0.146989	0.0992854	57	23	TRUE	FALSE
CNAG_02466	0	0	0	NESS	-0.0377476	0.653319	-0.175576	0.122437	59	23	TRUE	FALSE
CNAG_02470	0	0	0	NESS	-0.101627	0.0779024	-0.0784918	0.159562	46	59	TRUE	FALSE
CNAG_02475	0	0	0	NESS	-0.0988534	0.123534	0.105424	0.121951	47	20	TRUE	FALSE
CNAG_02476	0	0	0	NESS	-0.0631217	0.376359	-0.0349304	0.849878	64	23	TRUE	FALSE
CNAG_02477	0	0	0	NESS	-0.167876	0.00851119	-0.0233606	0.992211	44	16	TRUE	FALSE
CNAG_02484	1.2e-05	3.27e-05	0	NESS	-0.131375	0.119217	-0.169696	NA	17	1	TRUE	FALSE
CNAG_02488	1e-06	1e-05	0	NESS	-0.0590756	0.611825	-0.344012	0.058175	49	4	TRUE	FALSE
CNAG_02489	0	0	0	NESS	-0.0842511	0.138273	0.0240794	0.775358	37	17	TRUE	FALSE
CNAG_02493	0	0	0	NESS	0.00644346	0.692318	-0.0874114	0.375329	37	18	TRUE	FALSE
CNAG_02495	4e-06	1.97e-05	0	NESS	0.110112	0.213131	0.12586	0.0225983	26	34	TRUE	FALSE
CNAG_02496	9.4e-05	0.000132436	0	NESS	0.463903	7.75e-11	0.0959302	0.0429221	29	43	TRUE	FALSE
CNAG_02497	0.00018	0.000228743	0	NESS	-0.0292803	0.991175	-0.0059357	0.910994	45	20	TRUE	FALSE
CNAG_02498	0.068738	0.0354385	1.27e-109	NESS	0.0948494	0.507117	-0.0206065	0.943271	2	47	TRUE	FALSE
CNAG_02499	2.3e-05	5.29e-05	0	NESS	0.0431679	0.850942	-0.0361266	0.9248	12	7	TRUE	FALSE
CNAG_02501	0.032484	0.0244078	4.84e-129	NESS	-0.0706366	0.721565	0.123127	0.0973361	5	32	TRUE	FALSE
CNAG_02502	1e-06	1e-05	0	NESS	0.0242912	0.520172	-0.186708	0.0201363	24	22	TRUE	FALSE
CNAG_02508	2e-06	1.41e-05	0	NESS	-0.137337	0.0678141	-0.271441	0.00946322	38	15	TRUE	FALSE
CNAG_02509	0.000192	0.000215875	0	NESS	0.05748	0.31434	0.159431	0.052189	45	15	TRUE	FALSE
CNAG_02510	0.000223	0.000254596	0	NESS	-0.27695	5.3e-05	-0.0973151	0.345696	33	16	TRUE	FALSE
CNAG_02512	0	0	0	NESS	-0.0802484	0.130358	0.0506736	0.412101	61	16	TRUE	FALSE
CNAG_02514	0	0	0	NESS	-0.201989	0.00153181	-0.116947	0.0398835	44	58	TRUE	FALSE
CNAG_02515	7e-06	2.56e-05	0	NESS	-0.0882161	0.280389	-0.252984	2.72e-06	18	43	TRUE	FALSE
CNAG_02516	0	0	0	NESS	-0.0605206	0.963749	0.0721094	0.450885	36	7	TRUE	FALSE
CNAG_02517	0.01004	0.00551756	6.18e-195	NESS	-0.161117	0.182881	NA	NA	7	0	TRUE	FALSE
CNAG_02519	2.2e-05	5.04e-05	0	NESS	0.242296	0.0241744	-0.227868	0.0176158	14	19	TRUE	FALSE
CNAG_02521	1.4e-05	3.49e-05	0	NESS	0.000335354	0.701855	-0.0556334	0.781202	19	9	TRUE	FALSE
CNAG_02526	0	0	0	NESS	0.00253515	0.626429	0.279309	0.000542256	47	24	TRUE	FALSE
CNAG_02527	0	0	0	NESS	0.0322489	0.557275	-0.0749933	0.706374	32	23	TRUE	FALSE
CNAG_02528	0.00474	0.00320013	8.11e-219	NESS	0.12159	0.0489727	0.0400103	0.893296	31	2	TRUE	FALSE
CNAG_02529	0.001105	0.00105087	5.21e-267	NESS	0.243685	0.0191646	0.494899	NA	11	1	TRUE	FALSE
CNAG_02533	0.000966	0.00072296	4.21e-283	NESS	-0.132452	0.247476	-0.196832	0.058344	7	13	TRUE	FALSE
CNAG_02537	0.001304	0.00139718	9.57e-255	NESS	-0.208918	0.113476	0.409485	0.173031	12	2	TRUE	FALSE
CNAG_02538	0.00104	0.0010277	5.66e-268	NESS	-0.0283749	0.88162	0.0890602	0.34959	31	5	TRUE	FALSE
CNAG_02539	0.002105	0.00140464	1.9e-254	NESS	-0.043268	0.77065	-0.202723	0.0127927	24	23	TRUE	FALSE
CNAG_02540	0	0	0	NESS	0.00798739	0.833011	-0.0367621	0.797088	36	20	TRUE	FALSE
CNAG_02543	0.009273	0.00905762	1.07e-173	NESS	-0.0577759	0.619689	-0.0189817	0.965545	23	23	TRUE	FALSE
CNAG_02549	0.001065	0.000912691	4.49e-273	NESS	0.315575	0.00193387	0.0154427	0.334779	10	25	TRUE	FALSE
CNAG_02550	0.01527	0.0109822	6.92e-165	NESS	-0.29897	0.300941	0.0130916	0.749891	4	21	TRUE	FALSE
CNAG_02552	1e-06	1e-05	0	NESS	-0.00412622	0.654393	-0.0360247	0.941217	30	35	TRUE	FALSE
CNAG_02553	3.2e-05	7.09e-05	0	NESS	-0.107796	0.390568	-0.022486	0.868969	21	12	TRUE	FALSE
CNAG_02554	0.000614	0.000657516	3.27e-287	NESS	0.00850943	0.83369	-0.0612591	0.679704	21	22	TRUE	FALSE
CNAG_02555	0.000363	0.000308681	9.58487352932018e-320	NESS	-0.00673753	0.785123	0.0887816	0.110337	20	25	TRUE	FALSE
CNAG_02570	4e-06	1.97e-05	0	NESS	-0.0237768	0.983419	0.112475	0.00551313	41	40	TRUE	FALSE
CNAG_02573	0	0	0	NESS	-0.0208828	0.705174	0.180804	0.00771533	35	27	TRUE	FALSE
CNAG_02576	0.008692	0.00357835	1.14e-213	NESS	-0.213439	0.303018	-0.158212	0.158128	2	15	TRUE	FALSE
CNAG_02579	0.212045	0.0594586	9.57e-71	NESS	0.848546	8.59e-08	0.410913	0.00519642	12	15	TRUE	FALSE
CNAG_02580	1e-06	1e-05	0	NESS	-0.0118428	0.970244	-0.0252876	0.937087	29	19	TRUE	FALSE
CNAG_02581	4.4e-05	9.46e-05	0	NESS	-0.168047	0.0929638	-0.00443752	0.692365	21	25	TRUE	FALSE
CNAG_02582	2e-06	1.41e-05	0	NESS	-0.053741	0.65144	-0.0671193	0.727831	22	9	TRUE	FALSE
CNAG_02585	0	0	0	NESS	-0.113298	0.318508	0.0888927	0.0197808	25	48	TRUE	FALSE
CNAG_02586	0	0	0	NESS	-0.00974089	0.601805	0.0150949	0.737065	90	30	TRUE	FALSE
CNAG_02587	8e-06	2.73e-05	0	NESS	-0.00473155	0.914536	-0.0508428	0.785105	52	22	TRUE	FALSE
CNAG_02588	4.5e-05	7.44e-05	0	NESS	-0.0484823	0.579152	-0.124002	0.493144	56	4	TRUE	FALSE
CNAG_02589	1.6e-05	4.43e-05	0	NESS	-0.11225	0.480049	-0.0573825	0.44222	13	45	TRUE	FALSE
CNAG_02590	0	0	0	NESS	0.0354081	0.303675	-0.0319711	0.984414	40	23	TRUE	FALSE
CNAG_02591	0.001187	0.00139557	8.34e-255	NESS	0.18927	0.201333	0.0469961	0.444149	11	24	TRUE	FALSE
CNAG_02592	4.5e-05	8.57e-05	0	NESS	0.0734473	0.303572	-0.234156	0.385367	22	6	TRUE	FALSE
CNAG_02594	0	0	0	NESS	-0.0458019	0.982701	0.1651	0.275821	77	3	TRUE	FALSE
CNAG_02595	3e-06	1.71e-05	0	NESS	-0.0804867	0.216261	0.00161192	0.821872	42	14	TRUE	FALSE
CNAG_02596	1e-05	3.33e-05	0	NESS	-0.096458	0.498844	-0.0252324	0.68114	13	13	TRUE	FALSE
CNAG_02597	5e-06	2.61e-05	0	NESS	0.206328	0.000231842	-0.150475	0.135323	37	29	TRUE	FALSE
CNAG_02598	0	0	0	NESS	0.00481755	0.409567	0.426203	0.220296	45	3	TRUE	FALSE
CNAG_02599	0	0	0	NESS	-0.0648092	0.529008	0.0409896	0.123568	43	53	TRUE	FALSE
CNAG_02600	9e-06	2.88e-05	0	NESS	0.0185748	0.379435	-0.0135561	0.841385	30	32	TRUE	FALSE
CNAG_02602	0	0	0	NESS	0.11462	0.159788	-0.194629	0.342103	47	9	TRUE	FALSE
CNAG_02606	7.2e-05	9.54e-05	0	NESS	0.0583974	0.521925	0.374261	0.00190576	16	10	TRUE	FALSE
CNAG_02655	0	0	0	NESS	-0.00627321	0.691255	-0.0559022	0.417808	35	74	TRUE	FALSE
CNAG_02658	0	0	0	NESS	-0.146166	0.0125329	-0.380162	NA	40	1	TRUE	FALSE
CNAG_02659	1.5e-05	4.11e-05	0	NESS	-0.0506297	0.314911	0.0741243	0.341804	41	11	TRUE	FALSE
CNAG_02660	0.003389	0.00213966	3.06e-236	NESS	-0.0985634	0.298247	0.231611	0.121677	14	4	TRUE	FALSE
CNAG_02661	2e-06	1.41e-05	0	NESS	-0.0204781	0.864094	0.00158984	0.851156	55	27	TRUE	FALSE
CNAG_02665	0	0	0	NESS	-0.0168389	0.814248	0.0400769	0.691082	65	19	TRUE	FALSE
CNAG_02666	0.003317	0.00200237	4.24e-239	NESS	0.0359819	0.444245	-0.0661231	0.588993	23	48	TRUE	FALSE
CNAG_02667	0	0	0	NESS	0.0947166	0.0721087	-0.221425	0.00423285	30	24	TRUE	FALSE
CNAG_02670	0	0	0	NESS	0.47216	1.96e-14	0.0190884	0.324003	41	33	TRUE	FALSE
CNAG_02673	5.8e-05	8.06e-05	0	NESS	0.0786446	0.818797	-0.200234	0.0190443	15	29	TRUE	FALSE
CNAG_02681	1e-06	1e-05	0	NESS	-0.0151522	0.998972	0.0725568	0.110002	68	60	TRUE	FALSE
CNAG_02683	1.8e-05	4.35e-05	0	NESS	0.115148	0.174723	NA	NA	12	0	TRUE	FALSE
CNAG_02684	0.000155	0.000146594	0	NESS	-0.0384152	0.970574	0.0930461	0.522011	16	2	TRUE	FALSE
CNAG_02685	0	0	0	NESS	0.0257306	0.5544	-0.00435105	0.99048	78	68	TRUE	FALSE
CNAG_02691	0	0	0	NESS	-0.019371	0.716666	-0.151904	0.00821762	42	40	TRUE	FALSE
CNAG_02692	1.5e-05	4.35e-05	0	NESS	-0.15828	0.67987	0.0112238	0.521259	12	29	TRUE	FALSE
CNAG_02693	0	0	0	NESS	0.0630188	0.259107	-0.0363372	0.832987	44	26	TRUE	FALSE
CNAG_02697	1e-06	1e-05	0	NESS	-0.164896	0.0182889	-0.14752	0.206845	39	7	TRUE	FALSE
CNAG_02699	4e-06	1.97e-05	0	NESS	-0.10463	0.0694915	-0.12102	0.0729927	76	71	TRUE	FALSE
CNAG_02701	0.000262	0.000354703	8.87299863244721e-314	NESS	-0.0600499	0.525205	-0.200559	0.0676045	25	17	TRUE	FALSE
CNAG_02703	3.1e-05	6.31e-05	0	NESS	0.18043	0.00994541	0.122206	0.784442	25	9	TRUE	FALSE
CNAG_02705	0	0	0	NESS	0.008517	0.484181	0.0821402	0.787151	65	16	TRUE	FALSE
CNAG_02706	0.001018	0.00100779	8.13e-269	NESS	0.0316378	0.178061	0.0680676	0.353186	51	14	TRUE	FALSE
CNAG_02707	1e-06	1e-05	0	NESS	-0.0835068	0.255614	-0.248005	0.0121119	92	15	TRUE	FALSE
CNAG_02716	1.7e-05	4.51e-05	0	NESS	-0.0127942	0.753247	-0.023669	0.831079	42	50	TRUE	FALSE
CNAG_02717	0	0	0	NESS	0.040087	0.304305	-0.0805825	0.0925088	63	69	TRUE	FALSE
CNAG_02718	1e-06	1e-05	0	NESS	-0.0253353	0.897606	-0.151143	0.00955233	63	51	TRUE	FALSE
CNAG_02719	0.000157	0.000179368	0	NESS	0.047865	0.3763	-0.145998	0.338607	25	11	TRUE	FALSE
CNAG_02722	0	0	0	NESS	-0.0305859	0.954827	-0.000649151	0.683857	65	69	TRUE	FALSE
CNAG_02723	0	0	0	NESS	-0.117221	0.119173	-0.316142	2.87e-09	52	51	TRUE	FALSE
CNAG_02724	2.5e-05	5.75e-05	0	NESS	-0.0329392	0.731538	-0.239667	0.079284	39	8	TRUE	FALSE
CNAG_02726	0.00079	0.000602268	5.7e-291	NESS	0.256536	0.0127779	0.0896717	0.274007	8	12	TRUE	FALSE
CNAG_02727	5e-05	0.000180067	0	NESS	-0.415445	1.36e-07	-0.0236704	0.903352	30	80	TRUE	FALSE
CNAG_02729	0	0	0	NESS	0.00233697	0.578713	-0.119958	0.0414133	48	53	TRUE	FALSE
CNAG_02730	0.000106	0.000117911	0	NESS	0.184323	0.000567492	0.250296	0.000923251	33	25	TRUE	FALSE
CNAG_02734	0.000419	0.000713887	1.08e-283	NESS	-0.0241996	0.766881	-0.103325	0.0291564	105	56	TRUE	FALSE
CNAG_02735	2e-06	1.41e-05	0	NESS	-0.0535841	0.660463	-0.114238	0.398685	24	8	TRUE	FALSE
CNAG_02737	0.001126	0.00135808	5.56e-256	NESS	-0.083965	0.346644	0.122153	0.386703	12	8	TRUE	FALSE
CNAG_02738	5.7e-05	0.000111242	0	NESS	-0.197977	0.00385957	-0.0016952	0.439874	35	44	TRUE	FALSE
CNAG_02747	0	0	0	NESS	-0.0892492	0.431522	-0.00603587	0.815896	34	47	TRUE	FALSE
CNAG_02750	0.00015	0.000320511	3.80429559166468e-318	NESS	0.139335	0.0566129	-0.0692149	0.442017	19	70	TRUE	FALSE
CNAG_02751	0	0	0	NESS	-0.0599942	0.243674	0.0229723	0.642518	36	8	TRUE	FALSE
CNAG_02752	0.002097	0.00167256	6.08e-247	NESS	0.125861	0.0784169	-0.0523493	0.382174	15	35	TRUE	FALSE
CNAG_02755	0.007801	0.00394645	1.54e-209	NESS	0.708957	6.3e-07	0.232792	0.0124265	13	22	TRUE	FALSE
CNAG_02757	8.2e-05	0.000117534	0	NESS	-0.0992459	0.1968	-0.139796	0.192087	35	35	TRUE	FALSE
CNAG_02758	0	0	0	NESS	-0.934391	3.97e-30	-0.231578	0.0219912	54	32	TRUE	FALSE
CNAG_02759	0.000335	0.000440472	1.84e-304	NESS	-0.0718104	0.180344	-0.337201	2.8e-05	77	30	TRUE	FALSE
CNAG_02760	0.005822	0.00664009	2.42e-187	NESS	0.151565	0.0924302	0.0601261	0.35783	16	15	TRUE	FALSE
CNAG_02761	1e-06	1e-05	0	NESS	-1.14828	3.37e-24	-0.249129	0.0303452	41	15	TRUE	FALSE
CNAG_02766	1.6e-05	4.2e-05	0	NESS	-0.596505	8.62e-13	0.0125371	0.825921	32	39	TRUE	FALSE
CNAG_02768	0.000174	0.000207252	0	NESS	-0.138208	0.411469	-0.0291745	0.923956	13	38	TRUE	FALSE
CNAG_02772	3e-06	1.71e-05	0	NESS	-0.0676458	0.399171	-0.0450988	0.593528	27	31	TRUE	FALSE
CNAG_02774	3e-06	1.71e-05	0	NESS	-0.374503	9.29e-10	-0.098737	0.099453	60	44	TRUE	FALSE
CNAG_02775	0.03633	0.0112136	4.41e-162	NESS	NA	NA	0.0894574	0.222431	0	17	TRUE	FALSE
CNAG_02776	0.012852	0.00725042	6.02e-183	NESS	-0.0695327	0.686999	-0.148859	0.322936	8	4	TRUE	FALSE
CNAG_02777	0	0	0	NESS	0.0373074	0.357816	0.14277	0.229839	43	17	TRUE	FALSE
CNAG_02785	0.000195	0.00023757	0	NESS	0.0519965	0.372667	0.0663315	0.00526033	22	62	TRUE	FALSE
CNAG_02788	0.013093	0.00476876	6.16e-201	NESS	0.397393	NA	-0.040132	0.494986	1	16	TRUE	FALSE
CNAG_02790	0	0	0	NESS	-0.0470431	0.666722	0.32702	0.256474	39	3	TRUE	FALSE
CNAG_02797	8e-05	0.000101504	0	NESS	0.304163	0.0700174	-0.322168	0.0206602	8	6	TRUE	FALSE
CNAG_02800	0	0	0	NESS	-0.166794	0.00546037	-0.117806	0.0386021	44	48	TRUE	FALSE
CNAG_02802	0	0	0	NESS	-0.0252108	0.852408	-0.206453	0.135411	35	10	TRUE	FALSE
CNAG_02810	0.002917	0.00171482	8.47e-246	NESS	-0.288347	0.0178001	-0.574919	0.000281271	8	9	TRUE	FALSE
CNAG_02820	3e-06	1.71e-05	0	NESS	0.369333	1.13e-09	0.0390541	0.123507	32	55	TRUE	FALSE
CNAG_02822	2.2e-05	5.24e-05	0	NESS	0.000975075	0.704667	-0.246926	0.141389	87	3	TRUE	FALSE
CNAG_02826	0.90931	0.0363229	2.43e-106	ESS	NA	NA	-0.227253	0.0235639	0	16	TRUE	FALSE
CNAG_02830	0.416867	0.227887	0.000423853	UNK	NA	NA	-0.0792664	0.0775739	0	84	TRUE	FALSE
CNAG_02834	0.000261	0.000296067	1.51184087627421e-321	NESS	-0.059439	0.182251	-0.0405467	0.669109	128	39	TRUE	FALSE
CNAG_02841	0	0	0	NESS	-0.0971591	0.0312224	-0.206172	0.130317	76	30	TRUE	FALSE
CNAG_02848	0.004644	0.00299195	1.02e-221	NESS	0.218544	0.0783964	-0.286698	0.0621641	11	6	TRUE	FALSE
CNAG_02849	8.5e-05	0.000141689	0	NESS	-0.0529565	0.640466	-0.133637	0.399068	54	11	TRUE	FALSE
CNAG_02857	0	0	0	NESS	-0.429461	5.17e-14	-0.130724	0.23018	49	20	TRUE	FALSE
CNAG_02863	7e-06	2.56e-05	0	NESS	-0.0378566	0.931862	-0.00554212	0.716483	19	7	TRUE	FALSE
CNAG_02864	1e-06	1e-05	0	NESS	-0.0392178	0.96439	0.0302771	0.701627	27	22	TRUE	FALSE
CNAG_02869	0.000901	0.00055949	3.96e-294	NESS	-0.177065	0.0355747	-0.545784	0.0146179	24	4	TRUE	FALSE
CNAG_02874	0.000198	0.000226515	0	NESS	0.457459	1.44e-09	0.21444	0.000216452	31	30	TRUE	FALSE
CNAG_02877	0	0	0	NESS	-0.0439848	0.514612	-0.0378058	0.782603	67	6	TRUE	FALSE
CNAG_02882	0	0	0	NESS	0.00143825	0.511168	0.241226	1.56e-05	30	35	TRUE	FALSE
CNAG_02885	0.002047	0.00136518	1.12e-255	NESS	0.0553542	0.474357	0.225887	0.000300708	15	26	TRUE	FALSE
CNAG_02899	6.3e-05	0.000100156	0	NESS	-0.122998	0.476978	0.0821	0.234996	14	18	TRUE	FALSE
CNAG_02900	2e-06	1.41e-05	0	NESS	-0.010121	0.839949	-0.101367	0.283458	30	13	TRUE	FALSE
CNAG_02903	0	0	0	NESS	0.0033522	0.723461	-0.264749	0.123469	27	4	TRUE	FALSE
CNAG_02904	3.9e-05	0.000174017	0	NESS	-0.111215	0.251313	0.152802	0.0347862	20	27	TRUE	FALSE
CNAG_02910	0	0	0	NESS	-0.124473	0.02046	-0.0448486	0.536735	66	90	TRUE	FALSE
CNAG_02911	0	0	0	NESS	0.0370902	0.196576	-0.380162	NA	38	1	TRUE	FALSE
CNAG_02912	0.004568	0.00407716	2.03e-208	NESS	-0.0924327	0.147681	0.0666466	0.519885	24	17	TRUE	FALSE
CNAG_02913	4e-06	1.97e-05	0	NESS	-0.0353699	0.832982	0.0413009	0.469838	28	13	TRUE	FALSE
CNAG_02921	0.000544	0.000405846	5.8e-308	NESS	0.449486	0.00226294	0.124174	0.0242029	8	34	TRUE	FALSE
CNAG_02922	0	0	0	NESS	0.0169379	0.181287	-0.0137062	0.990177	74	22	TRUE	FALSE
CNAG_02924	6e-06	2.39e-05	0	NESS	0.0712402	0.166427	0.115787	0.0454018	31	18	TRUE	FALSE
CNAG_02926	0.057648	0.0257493	2.24e-124	NESS	0.348466	0.00241171	0.209841	0.0265919	12	14	TRUE	FALSE
CNAG_02930	1e-06	1e-05	0	NESS	0.317538	2.41e-09	-0.0150083	0.909589	54	14	TRUE	FALSE
CNAG_02934	0	0	0	NESS	-0.160206	0.00252507	0.122601	0.246309	56	5	TRUE	FALSE
CNAG_02941	1.3e-05	3.93e-05	0	NESS	-0.159445	0.0301507	0.0539717	0.0160875	32	61	TRUE	FALSE
CNAG_02942	6e-06	2.78e-05	0	NESS	0.0181538	0.271807	-0.167958	0.0236301	26	22	TRUE	FALSE
CNAG_02955	0.00059	0.000568624	1.85e-293	NESS	-0.0331682	0.87316	-0.145583	0.00943259	23	77	TRUE	FALSE
CNAG_02958	2e-06	1.41e-05	0	NESS	0.00381834	0.284929	0.0476202	0.222522	120	20	TRUE	FALSE
CNAG_02959	1e-06	1e-05	0	NESS	0.0442488	0.341722	-0.361734	0.0415405	48	5	TRUE	FALSE
CNAG_02964	0	0	0	NESS	-0.0901816	0.0957495	-0.172391	0.0258684	57	23	TRUE	FALSE
CNAG_02965	1.2e-05	3.56e-05	0	NESS	0.0659816	0.440568	-0.156522	0.00347549	31	58	TRUE	FALSE
CNAG_02967	0	0	0	NESS	0.0751413	0.62371	-0.332123	9.24e-05	20	21	TRUE	FALSE
CNAG_02968	0	0	0	NESS	0.0728008	0.180461	-0.0538649	0.381029	35	27	TRUE	FALSE
CNAG_02972	0	0	0	NESS	-0.00712862	0.735709	0.14964	0.181971	33	6	TRUE	FALSE
CNAG_02975	0.870873	0.0316423	5.1e-108	ESS	0.795929	NA	0.144522	0.0127705	1	25	TRUE	FALSE
CNAG_02983	0.011713	0.00634969	9.49e-189	NESS	-0.378459	0.0181834	NA	NA	9	0	TRUE	FALSE
CNAG_02984	0	0	0	NESS	0.031136	0.124412	-0.115842	0.319965	86	11	TRUE	FALSE
CNAG_02989	0.491624	0.259307	0.747365	UNK	0.0314024	0.736305	-0.00918714	0.966116	2	39	TRUE	FALSE
CNAG_02990	0.000452	0.000512565	6.21e-298	NESS	-0.070952	0.757495	0.025119	0.193008	10	33	TRUE	FALSE
CNAG_02994	0.000667	0.00057666	7.54e-293	NESS	-0.0141008	0.809273	0.0211727	0.344996	17	56	TRUE	FALSE
CNAG_02996	0	0	0	NESS	-0.067656	0.42234	-0.042071	0.752493	65	32	TRUE	FALSE
CNAG_02997	0	0	0	NESS	0.0660169	0.0311364	-0.089758	0.272634	73	43	TRUE	FALSE
CNAG_03002	0.00244	0.00173386	2.3e-245	NESS	-0.0984176	0.328136	0.100989	0.0465259	11	52	TRUE	FALSE
CNAG_03003	0.639666	0.180065	7.95e-12	ESS	-0.39435	0.0228956	-0.0591554	0.538789	5	35	TRUE	FALSE
CNAG_03006	0.00019	0.000275791	0	NESS	-0.0542772	0.70557	-0.144151	0.0362272	33	32	TRUE	FALSE
CNAG_03007	4e-06	1.97e-05	0	NESS	-0.120664	0.284734	0.159806	0.000942623	23	44	TRUE	FALSE
CNAG_03008	0.001148	0.000793468	4.38e-279	NESS	0.401995	3.04e-06	0.019785	0.708557	14	23	TRUE	FALSE
CNAG_03010	0	0	0	NESS	-0.056974	0.744594	0.0201654	0.269228	37	38	TRUE	FALSE
CNAG_03012	0.001459	0.00148576	4.34e-252	NESS	0.405346	0.00196117	0.206961	0.000107136	8	48	TRUE	FALSE
CNAG_03018	1.7e-05	4.93e-05	0	NESS	-0.120516	0.0186416	0.0707337	0.406292	70	13	TRUE	FALSE
CNAG_03021	3.7e-05	6.77e-05	0	NESS	-0.129646	0.148054	-0.0886934	0.458933	21	6	TRUE	FALSE
CNAG_03023	0.000654	0.000523666	5.39e-297	NESS	0.013115	0.429125	-0.0874984	0.426579	35	39	TRUE	FALSE
CNAG_03024	0.0001	0.000130268	0	NESS	-0.360711	1.09e-18	0.126933	0.117009	128	8	TRUE	FALSE
CNAG_03028	0.017603	0.0126436	1.26e-158	NESS	0.481158	0.0114898	-0.0345354	0.672572	4	76	TRUE	FALSE
CNAG_03036	0	0	0	NESS	-0.108082	0.0994362	-0.056387	0.619328	93	11	TRUE	FALSE
CNAG_03041	0.028204	0.0128998	8.27e-157	NESS	-0.3313	0.176028	-0.034897	0.817093	3	46	TRUE	FALSE
CNAG_03043	1e-06	1e-05	0	NESS	0.0724074	0.22782	-0.010507	0.483807	25	11	TRUE	FALSE
CNAG_03044	0	0	0	NESS	-0.153938	0.0623609	0.0838042	0.355518	51	20	TRUE	FALSE
CNAG_03045	0.009245	0.00609194	9.53e-191	NESS	1.34297	1.48e-06	-0.0249103	0.989503	9	19	TRUE	FALSE
CNAG_03051	0	0	0	NESS	0.00633758	0.309159	0.000925489	0.937261	87	30	TRUE	FALSE
CNAG_03056	0.003843	0.00211948	1.31e-236	NESS	-0.225063	0.254646	-0.0748842	0.710556	7	3	TRUE	FALSE
CNAG_03057	0.02329	0.0106674	2.03e-165	NESS	0.11453	0.0542772	NA	NA	39	0	TRUE	FALSE
CNAG_03058	8.4e-05	0.000139059	0	NESS	-0.0315567	0.679072	-0.0928406	0.131898	19	48	TRUE	FALSE
CNAG_03059	2.6e-05	5.97e-05	0	NESS	-0.0662933	0.360721	-0.137731	0.0405672	71	39	TRUE	FALSE
CNAG_03068	0.00012	0.000122268	0	NESS	0.0649362	0.13421	0.0333405	0.818374	31	35	TRUE	FALSE
CNAG_03071	6e-06	2.39e-05	0	NESS	0.198974	0.0292587	0.0323817	0.531126	16	20	TRUE	FALSE
CNAG_03077	0.000121	0.000143756	0	NESS	0.0550241	0.483208	-0.0203358	0.907973	17	10	TRUE	FALSE
CNAG_03082	0.000141	0.000256273	0	NESS	0.0376102	0.299167	-0.207446	0.0296551	18	13	TRUE	FALSE
CNAG_03083	0.000196	0.00031684	1.22746657184091e-318	NESS	0.161219	0.199521	0.0873177	0.161017	12	36	TRUE	FALSE
CNAG_03085	0.000267	0.000351635	3.75891519964872e-314	NESS	0.099489	0.000144208	-0.0558729	0.627127	120	66	TRUE	FALSE
CNAG_03086	0.002122	0.00133557	1.3e-256	NESS	-0.0292929	0.705911	-0.079174	0.0217532	205	190	TRUE	FALSE
CNAG_03087	0.000326	0.000372439	1.12583478083724e-311	NESS	-0.018831	0.532438	0.0322977	0.491061	203	47	TRUE	FALSE
CNAG_03090	0.002103	0.00146635	1.34e-252	NESS	-0.0386069	0.827567	-0.362484	2.13e-07	210	33	TRUE	FALSE
CNAG_03091	0.000257	0.000378529	5.53085583994319e-311	NESS	-0.0144257	0.749137	0.194109	6.3e-05	201	64	TRUE	FALSE
CNAG_03092	0.002093	0.00170681	4.52e-246	NESS	-0.0945914	0.0115905	0.0451269	0.089458	211	121	TRUE	FALSE
CNAG_03096	0.001948	0.00160413	9.45e-249	NESS	-0.02275	0.505903	-0.134272	1.74e-05	322	163	TRUE	FALSE
CNAG_03097	0.002332	0.00149733	1.11e-251	NESS	-0.0543058	0.327635	0.111965	0.0326632	182	34	TRUE	FALSE
CNAG_03101	0.002323	0.00175631	8.02e-245	NESS	0.0110729	0.242292	-0.144134	0.000578046	126	134	TRUE	FALSE
CNAG_03105	0.00081	0.000736152	2.45e-282	NESS	-0.0283731	0.67068	0.0134676	0.912646	153	38	TRUE	FALSE
CNAG_03107	0.000925	0.000720182	2.85e-283	NESS	-0.0612839	0.175663	-0.214532	0.037274	194	25	TRUE	FALSE
CNAG_03108	0.00229	0.00128437	2.79e-258	NESS	-0.0649193	0.558711	-0.0547632	0.207256	153	151	TRUE	FALSE
CNAG_03110	0.000125	0.000161667	0	NESS	-0.0525005	0.108095	-0.0748122	0.479446	623	46	TRUE	FALSE
CNAG_03114	0.001583	0.00116697	1.84e-262	NESS	-0.114865	0.00240305	-0.0854225	0.00895097	90	243	TRUE	FALSE
CNAG_03115	8.7e-05	0.000121983	0	NESS	0.0178588	0.00379532	-0.0515036	0.0288749	540	195	TRUE	FALSE
CNAG_03116	0.000154	0.000190915	0	NESS	-0.662088	1.72e-111	-0.552341	4.12e-13	359	36	TRUE	FALSE
CNAG_03117	0.000894	0.000704075	3.02e-284	NESS	-0.0645079	0.0442692	-0.0132512	0.925438	564	196	TRUE	FALSE
CNAG_03121	0.111402	0.0492847	3.7e-91	NESS	0.0311112	0.295628	0.130279	3.88e-08	19	119	TRUE	FALSE
CNAG_03132	3.5e-05	6.87e-05	0	NESS	-0.0686452	0.00957063	-0.118923	0.000223707	528	167	TRUE	FALSE
CNAG_03133	0	0	0	NESS	-0.0131601	0.444613	0.0196541	0.0277603	849	234	TRUE	FALSE
CNAG_03137	0	0	0	NESS	-0.111408	3.71e-08	-0.221926	2.88e-14	533	216	TRUE	FALSE
CNAG_03138	0	0	0	NESS	0.0290315	1.93e-06	-0.075387	0.0147044	755	315	TRUE	FALSE
CNAG_03139	0.102706	0.0277934	1.67e-116	NESS	-0.207184	0.00125965	-0.0490194	0.275874	47	352	TRUE	FALSE
CNAG_03140	2e-06	1.41e-05	0	NESS	-0.00446395	0.104824	-0.0466064	0.158379	550	250	TRUE	FALSE
CNAG_03142	0.000805	0.000675603	4.98e-286	NESS	-0.0248459	0.942703	-0.138035	9.14e-12	170	275	TRUE	FALSE
CNAG_03143	0.00273	0.0016011	9.16e-249	NESS	-0.189465	1.88e-07	-0.111981	8.81e-06	143	256	TRUE	FALSE
CNAG_03145	0	0	0	NESS	-0.0941766	1.14e-10	-0.0513333	0.766354	908	93	TRUE	FALSE
CNAG_03146	1e-06	1e-05	0	NESS	-0.0543081	0.0025879	-0.075054	0.000106459	1203	409	TRUE	FALSE
CNAG_03154	0.002312	0.00123307	4.96e-260	NESS	-0.174869	4.18e-07	-0.076946	0.109734	181	225	TRUE	FALSE
CNAG_03158	0.00014	0.000187487	0	NESS	0.233453	1.39e-28	0.0890376	1.08e-07	288	233	TRUE	FALSE
CNAG_03159	0.002384	0.001916	4.48e-241	NESS	-0.041058	0.659435	-0.369168	5.4e-42	54	188	TRUE	FALSE
CNAG_03161	0.002251	0.0014883	6.01e-252	NESS	-0.276408	1.25e-19	-0.0792688	0.195959	194	129	TRUE	FALSE
CNAG_03163	1.7e-05	4.28e-05	0	NESS	-0.0976296	1.02e-12	-0.0164917	0.479281	1096	135	TRUE	FALSE
CNAG_03166	4.9e-05	8.59e-05	0	NESS	0.0338718	0.00288839	-0.164549	4.35e-07	221	138	TRUE	FALSE
CNAG_03168	0.03869	0.0286053	1.15e-121	NESS	-0.162023	0.342883	0.177577	4.32e-16	9	180	TRUE	FALSE
CNAG_03169	2.6e-05	5.79e-05	0	NESS	-0.0381916	0.588386	-0.016816	0.98614	456	46	TRUE	FALSE
CNAG_03172	0.002976	0.00188605	1.06e-241	NESS	-0.184983	5.55e-05	0.124135	1.21e-09	62	198	TRUE	FALSE
CNAG_03175	0.003823	0.00339655	2.46e-216	NESS	0.0147438	0.0253615	-0.125126	0.000153837	628	173	TRUE	FALSE
CNAG_03177	0.002796	0.00323928	1.83e-218	NESS	-0.517439	6.77e-256	-0.147489	0.0179906	898	79	TRUE	FALSE
CNAG_03178	0.001065	0.00184557	8.46e-243	NESS	-0.0261696	0.58914	-0.0913689	0.00134024	351	191	TRUE	FALSE
CNAG_03179	0.003483	0.00390323	2.18e-210	NESS	-0.0308053	0.884634	0.00624952	0.228249	484	144	TRUE	FALSE
CNAG_03183	0.00178	0.0022895	1.8e-233	NESS	-0.000393067	0.450673	-0.184163	5.78e-17	941	337	TRUE	FALSE
CNAG_03185	0.000975	0.00177919	2.21e-244	NESS	-0.0512965	0.720909	-0.0605879	0.00461681	544	395	TRUE	FALSE
CNAG_03186	0.001437	0.00210764	4.66e-237	NESS	-0.0314359	0.83194	0.0655831	1.06e-08	614	334	TRUE	FALSE
CNAG_03189	0.000502	0.00121064	5.63e-261	NESS	-0.0648433	1e-08	-0.0204684	0.948696	2463	386	TRUE	FALSE
CNAG_03193	0.000809	0.00164268	7.91e-248	NESS	-0.0807689	1.82e-14	-0.0116926	0.0409396	2400	452	TRUE	FALSE
CNAG_03195	0.000813	0.00162086	2.11e-248	NESS	-0.0649284	0.000155926	-0.0166505	0.652923	1522	515	TRUE	FALSE
CNAG_03197	0.000835	0.00164994	1.23e-247	NESS	-0.0752646	2.46e-05	0.128795	6.35e-10	832	151	TRUE	FALSE
CNAG_03199	0.000929	0.001767	1.11e-244	NESS	-0.0419665	0.231133	-0.0984887	1.18e-08	1255	425	TRUE	FALSE
CNAG_03204	0.003104	0.00380658	1.69e-211	NESS	0.00502173	0.0105834	-0.162711	2.98e-10	331	203	TRUE	FALSE
CNAG_03212	0.001306	0.00211564	6.6e-237	NESS	-0.201179	1.96e-30	-0.0547464	0.426209	584	305	TRUE	FALSE
CNAG_03213	0.001156	0.00206805	6.74e-238	NESS	-0.0630759	0.00740466	-0.0782307	0.101642	833	251	TRUE	FALSE
CNAG_03215	0.00228	0.00247872	5.17e-230	NESS	-0.0356513	0.385959	0.0296876	0.00155946	682	213	TRUE	FALSE
CNAG_03217	3.1e-05	0.000118658	0	NESS	-0.413334	3.06e-189	0.0885431	1.1e-05	1136	200	TRUE	FALSE
CNAG_03220	2.3e-05	5.84e-05	0	NESS	0.128249	3.84e-28	-0.0109903	0.766967	601	191	TRUE	FALSE
CNAG_03223	0.001258	0.000996578	2.82e-269	NESS	0.178399	5.59e-08	0.0476436	0.0190784	120	175	TRUE	FALSE
CNAG_03224	4e-06	1.97e-05	0	NESS	-0.0576275	0.103884	-0.0838409	0.00550311	329	201	TRUE	FALSE
CNAG_03227	8.6e-05	0.000151104	0	NESS	-0.142375	2.2e-06	-0.023782	0.816105	262	223	TRUE	FALSE
CNAG_03234	0	0	0	NESS	-0.0841247	6.59e-10	-0.12666	0.0128638	1372	55	TRUE	FALSE
CNAG_03238	9e-06	2.88e-05	0	NESS	0.0184106	0.00241094	0.0194381	0.0424423	591	153	TRUE	FALSE
CNAG_03241	0.006587	0.00305983	1.39e-220	NESS	-0.0942577	0.00131572	-0.101792	0.0113529	258	108	TRUE	FALSE
CNAG_03243	2e-06	1.41e-05	0	NESS	-0.0913969	1.44e-05	-0.00537579	0.327801	458	275	TRUE	FALSE
CNAG_03247	1e-05	3.02e-05	0	NESS	-0.0612249	0.000118915	0.0740309	0.00261181	1006	158	TRUE	FALSE
CNAG_03248	1.6e-05	4.2e-05	0	NESS	-0.103509	4.69e-05	-0.294803	0.207525	340	2	TRUE	FALSE
CNAG_03250	0.000707	0.000702126	2.21e-284	NESS	-0.138595	3.28e-05	0.130791	0.001421	135	52	TRUE	FALSE
CNAG_03259	0.000424	0.000446789	7.68e-304	NESS	-0.156779	0.00495759	-0.0681534	0.156506	58	52	TRUE	FALSE
CNAG_03268	0.000407	0.00043444	4.78e-305	NESS	-0.10463	0.0129507	0.133714	0.000133968	86	96	TRUE	FALSE
CNAG_03269	0.000958	0.000745922	9.29e-282	NESS	-0.00510092	0.485013	-0.029138	0.72143	268	54	TRUE	FALSE
CNAG_03279	0.002196	0.00165285	1.92e-247	NESS	-0.0983555	0.000249729	0.169504	4e-09	367	139	TRUE	FALSE
CNAG_03292	0.000458	0.00045509	4.79e-303	NESS	0.00336071	0.520245	0.179122	0.0255195	86	15	TRUE	FALSE
CNAG_03294	0.000417	0.000412202	2.63e-307	NESS	-0.000906343	0.275697	-0.0061322	0.387974	152	78	TRUE	FALSE
CNAG_03295	0.002586	0.00127715	1.7e-258	NESS	-0.0329208	0.655052	-0.078811	0.462485	261	60	TRUE	FALSE
CNAG_03298	0.000466	0.00049364	1.5e-299	NESS	0.742467	1.68e-38	0.0515826	0.045203	77	61	TRUE	FALSE
CNAG_03304	1.3e-05	3.38e-05	0	NESS	0.171809	0.000154596	0.0183545	0.95091	45	12	TRUE	FALSE
CNAG_03307	0.000195	0.000210519	0	NESS	0.0125192	0.699321	0.124821	0.151793	24	23	TRUE	FALSE
CNAG_03308	0.000428	0.000352503	4.95340386491531e-314	NESS	0.174289	5.24e-08	-0.0961277	0.118398	120	97	TRUE	FALSE
CNAG_03313	0.000194	0.00025018	0	NESS	-0.0259174	0.910002	0.120254	2.23e-07	303	122	TRUE	FALSE
CNAG_03323	0.00046	0.000490516	8e-300	NESS	0.68215	4.58e-31	-0.065102	0.380275	71	83	TRUE	FALSE
CNAG_03325	1.3e-05	3.93e-05	0	NESS	-0.101471	0.0167218	0.0208487	0.123607	128	100	TRUE	FALSE
CNAG_03326	9.8e-05	0.000140691	0	NESS	-0.0468356	0.312171	-0.104967	0.0526923	434	106	TRUE	FALSE
CNAG_03327	0.000183	0.000166397	0	NESS	-0.0174582	0.934167	-0.087822	0.0999294	36	79	TRUE	FALSE
CNAG_03328	0	0	0	NESS	-0.0395227	0.989604	-0.160846	0.10991	92	24	TRUE	FALSE
CNAG_03333	8.2e-05	0.000120922	0	NESS	-0.0562923	0.0617836	-0.0746979	0.102764	475	114	TRUE	FALSE
CNAG_03336	0.000128	0.000161483	0	NESS	0.200476	9.32e-49	0.0239776	0.407721	418	36	TRUE	FALSE
CNAG_03339	0.000116	0.000152236	0	NESS	-0.0530578	0.0749311	-0.0305003	0.713725	311	33	TRUE	FALSE
CNAG_03340	7.3e-05	0.000137698	0	NESS	-0.0710125	0.0319615	-0.198728	0.000344466	128	40	TRUE	FALSE
CNAG_03346	0.000159	0.000226566	0	NESS	-0.00924949	0.500093	NA	NA	142	0	TRUE	FALSE
CNAG_03348	5.8e-05	9.45e-05	0	NESS	0.279763	1.67e-08	-0.0913055	0.325119	85	85	TRUE	FALSE
CNAG_03354	0	0	0	NESS	-0.0365638	0.669048	-0.0228047	0.462372	43	101	TRUE	FALSE
CNAG_03360	0.002049	0.0010448	3.55e-267	NESS	-0.0691198	0.19709	0.0865985	1.86e-05	110	138	TRUE	FALSE
CNAG_03362	0.001391	0.00105458	7.83e-267	NESS	0.18386	0.000538044	0.0933357	0.00110281	30	78	TRUE	FALSE
CNAG_03376	0.000516	0.000471345	1.56e-301	NESS	-0.0440853	0.396547	0.0259098	0.572319	97	8	TRUE	FALSE
CNAG_03382	0.000743	0.000720165	2.75e-283	NESS	-0.0575031	0.0830774	-0.0417751	0.278858	347	141	TRUE	FALSE
CNAG_03384	0.000593	0.00063901	1.93e-288	NESS	0.0138772	0.201387	-0.0844274	0.15627	91	121	TRUE	FALSE
CNAG_03385	1e-06	1e-05	0	NESS	-0.163936	0.000175124	-0.344578	4.44e-23	85	128	TRUE	FALSE
CNAG_03387	0.00023	0.00024058	0	NESS	-0.24917	0.00782637	-0.125018	0.094858	19	26	TRUE	FALSE
CNAG_03388	3e-06	1.71e-05	0	NESS	-0.422894	2.53e-17	-0.242152	0.25774	86	7	TRUE	FALSE
CNAG_03389	1e-06	1e-05	0	NESS	-0.0661058	0.0877405	-0.199567	1.5e-06	118	107	TRUE	FALSE
CNAG_03391	7e-06	2.93e-05	0	NESS	0.0809932	0.0376667	-0.108056	0.0221145	67	114	TRUE	FALSE
CNAG_03392	0.000136	0.000177821	0	NESS	0.00897436	0.0745893	-0.104355	0.0305215	504	113	TRUE	FALSE
CNAG_03397	7e-06	2.56e-05	0	NESS	-0.00381706	0.435142	-0.105953	0.116181	111	37	TRUE	FALSE
CNAG_03400	0.000103	0.00019512	0	NESS	-0.101403	0.00206677	-0.220313	5.51e-08	138	72	TRUE	FALSE
CNAG_03401	0.000573	0.000636571	1.32e-288	NESS	-0.175132	1.85e-08	0.0117133	0.435125	171	27	TRUE	FALSE
CNAG_03402	0.000527	0.000489043	6.02e-300	NESS	-0.089079	0.090935	-0.0747881	0.224361	97	46	TRUE	FALSE
CNAG_03404	0.000598	0.000494818	1.95e-299	NESS	-0.078169	0.030948	-0.120936	0.791501	138	5	TRUE	FALSE
CNAG_03405	1.1e-05	3.73e-05	0	NESS	0.00285101	0.508332	-0.0584045	0.414014	99	41	TRUE	FALSE
CNAG_03406	2e-06	1.41e-05	0	NESS	0.0325683	0.177597	0.0486561	0.0649699	99	52	TRUE	FALSE
CNAG_03407	0.000413	0.00043662	7.85e-305	NESS	0.0849124	0.0181595	-0.0149805	0.945264	83	78	TRUE	FALSE
CNAG_03409	0.000136	0.000176681	0	NESS	0.667892	9.17e-18	-0.455428	2.53e-16	35	52	TRUE	FALSE
CNAG_03410	0	0	0	NESS	0.285137	1.92e-11	-0.40972	2.41e-14	77	54	TRUE	FALSE
CNAG_03411	0	0	0	NESS	0.0335969	0.216587	0.0403509	0.0851259	52	49	TRUE	FALSE
CNAG_03413	5e-05	0.000101005	0	NESS	0.146893	0.023699	-0.0871376	0.255611	28	58	TRUE	FALSE
CNAG_03414	1.1e-05	3.45e-05	0	NESS	-0.0331776	0.537959	-0.081053	0.208817	72	84	TRUE	FALSE
CNAG_03415	0.000437	0.000391231	0	NESS	-0.300995	0.00569983	-0.0814834	0.160723	16	74	TRUE	FALSE
CNAG_03416	1e-05	3.33e-05	0	NESS	0.0521812	0.0938628	0.0382023	0.0400091	57	77	TRUE	FALSE
CNAG_03417	0	0	0	NESS	0.0591933	0.00679773	0.0906258	0.00152564	119	68	TRUE	FALSE
CNAG_03426	0	0	0	NESS	0.0583616	0.0270589	-0.214345	0.00211145	69	45	TRUE	FALSE
CNAG_03432	5e-06	2.19e-05	0	NESS	0.0257255	0.162549	-0.0393767	0.541233	120	60	TRUE	FALSE
CNAG_03433	6.3e-05	0.000125251	0	NESS	-0.0424735	0.38107	-0.0727733	0.253987	149	50	TRUE	FALSE
CNAG_03437	0.000427	0.000454574	4.25e-303	NESS	-0.172928	0.000587821	-0.151037	0.0040201	54	47	TRUE	FALSE
CNAG_03438	1e-06	1e-05	0	NESS	0.231659	6.65e-07	0.276206	1.19e-05	65	40	TRUE	FALSE
CNAG_03440	0.00084	0.000766601	1.36e-280	NESS	-0.313942	0.00292565	-0.0700722	0.305574	15	74	TRUE	FALSE
CNAG_03445	2e-06	1.41e-05	0	NESS	-0.11754	0.0946464	-0.00584311	0.501241	38	82	TRUE	FALSE
CNAG_03446	3e-06	1.71e-05	0	NESS	-0.0341479	0.678685	-0.104025	0.0242752	138	134	TRUE	FALSE
CNAG_03447	0.001392	0.00154995	2.82e-250	NESS	-0.0725284	0.679286	-0.17042	0.029291	37	28	TRUE	FALSE
CNAG_03451	0	0	0	NESS	0.0764705	0.00304389	-0.0614715	0.107387	110	137	TRUE	FALSE
CNAG_03454	0	0	0	NESS	-0.0988796	0.0840851	0.0490923	0.584771	54	15	TRUE	FALSE
CNAG_03460	8.4e-05	0.000150903	0	NESS	0.0641923	0.00746863	-0.246217	0.0503788	114	7	TRUE	FALSE
CNAG_03461	2.3e-05	5.29e-05	0	NESS	0.035635	0.0816074	-0.0184105	0.92662	108	37	TRUE	FALSE
CNAG_03463	0	0	0	NESS	0.0932279	0.00133492	-0.0892608	0.0268824	101	117	TRUE	FALSE
CNAG_03464	0.000971	0.000825147	2.04e-277	NESS	-0.0632601	0.0647074	0.0990516	0.087886	282	29	TRUE	FALSE
CNAG_03465	0.000297	0.000361382	5.66450047321973e-313	NESS	-0.0177589	0.992634	-0.0753273	0.439974	185	24	TRUE	FALSE
CNAG_03466	3e-06	1.71e-05	0	NESS	0.190522	1.98e-12	0.0112171	0.943801	146	24	TRUE	FALSE
CNAG_03467	0	0	0	NESS	-0.0132849	0.732261	-0.0351843	0.671945	64	106	TRUE	FALSE
CNAG_03468	0.000117	0.000149784	0	NESS	-0.0014766	0.342439	0.0285069	0.977367	331	13	TRUE	FALSE
CNAG_03474	0	0	0	NESS	-0.0406598	0.684287	-0.0790402	0.311485	99	25	TRUE	FALSE
CNAG_03475	0.000386	0.000393385	0	NESS	-0.123524	0.0287541	-0.0371879	0.670038	90	116	TRUE	FALSE
CNAG_03479	0.00037	0.00037484	2.14538191936184e-311	NESS	-0.287718	1.03e-06	-0.0788142	0.316283	71	89	TRUE	FALSE
CNAG_03485	0.000712	0.00067499	4.47e-286	NESS	0.0913422	0.00680948	0.140842	0.000103942	73	54	TRUE	FALSE
CNAG_03488	1.1e-05	3.99e-05	0	NESS	-0.947605	7.93e-35	-1.04077	2.3e-42	127	83	TRUE	FALSE
CNAG_03492	3e-06	1.71e-05	0	NESS	0.0709626	0.039381	-0.136628	0.00239244	81	87	TRUE	FALSE
CNAG_03494	0.000296	0.000305148	3.02565801513179e-320	NESS	-0.359313	1.11e-09	-0.0267459	0.906958	48	83	TRUE	FALSE
CNAG_03495	0	0	0	NESS	0.00271589	0.590008	-0.00229886	0.918155	95	89	TRUE	FALSE
CNAG_03500	0.000745	0.000669897	2.13e-286	NESS	-0.0407357	0.588986	-0.107242	0.434346	187	24	TRUE	FALSE
CNAG_03504	0.002093	0.00127107	9.59e-259	NESS	-0.026008	0.990799	0.085844	0.195247	352	21	TRUE	FALSE
CNAG_03509	0.000304	0.000409217	1.25e-307	NESS	0.249937	0.00248079	-0.140159	0.0203098	24	39	TRUE	FALSE
CNAG_03512	0.000134	0.000249533	0	NESS	0.10156	0.158745	-0.0271749	0.840644	12	41	TRUE	FALSE
CNAG_03516	3e-06	1.71e-05	0	NESS	0.147282	0.000887357	0.173521	0.00912828	57	19	TRUE	FALSE
CNAG_03517	1e-06	1e-05	0	NESS	-0.0412558	0.822212	0.0679749	0.00304215	95	96	TRUE	FALSE
CNAG_03518	0.000597	0.000636984	1.41e-288	NESS	-0.0442603	0.625966	0.0247223	0.361462	94	34	TRUE	FALSE
CNAG_03519	1e-06	1e-05	0	NESS	-0.0166054	0.910522	-0.0108971	0.742595	84	51	TRUE	FALSE
CNAG_03524	0.002533	0.00148188	4.15e-252	NESS	0.0166925	0.0859233	0.0414107	0.498612	335	11	TRUE	FALSE
CNAG_03526	0.00079	0.000642831	3.62e-288	NESS	-0.0537566	0.775871	0.0233929	0.195415	20	95	TRUE	FALSE
CNAG_03531	1e-06	1e-05	0	NESS	-0.0454202	0.62603	0.118859	0.00285564	56	52	TRUE	FALSE
CNAG_03532	1e-06	1e-05	0	NESS	-0.117291	0.0558852	0.0277024	0.181013	56	39	TRUE	FALSE
CNAG_03534	0.010572	0.00779343	4.83e-180	NESS	-0.17919	0.127671	-0.167236	0.000597347	12	54	TRUE	FALSE
CNAG_03538	5.7e-05	8.44e-05	0	NESS	-0.0769666	0.524527	-0.00576854	0.69627	23	36	TRUE	FALSE
CNAG_03543	2e-06	1.41e-05	0	NESS	-0.156047	0.00100915	0.115904	0.0616717	89	15	TRUE	FALSE
CNAG_03545	7e-06	3.26e-05	0	NESS	0.00387287	0.583997	0.175218	0.000417163	82	57	TRUE	FALSE
CNAG_03551	0.000349	0.000275789	0	NESS	0.0640078	0.410895	0.039975	0.678797	15	8	TRUE	FALSE
CNAG_03552	0.000601	0.000520779	3.09e-297	NESS	-0.110212	0.0389223	0.118088	0.00337507	65	49	TRUE	FALSE
CNAG_03553	0.000357	0.000356825	1.63205853295739e-313	NESS	-0.0602336	0.589361	0.0984514	0.0100193	53	52	TRUE	FALSE
CNAG_03555	0.000821	0.000838866	1.01e-276	NESS	-0.0307641	0.71878	-0.0191511	0.808472	79	106	TRUE	FALSE
CNAG_03558	6e-06	2.39e-05	0	NESS	-0.0391859	0.534996	0.00387076	0.660799	51	48	TRUE	FALSE
CNAG_03559	2e-06	1.41e-05	0	NESS	-0.0155216	0.83516	-0.06931	0.457639	80	47	TRUE	FALSE
CNAG_03560	1e-06	1e-05	0	NESS	0.0164685	0.362285	-0.256181	0.00496353	91	24	TRUE	FALSE
CNAG_03561	1e-06	1e-05	0	NESS	0.00298395	0.519245	-0.023757	0.875028	89	62	TRUE	FALSE
CNAG_03565	1.2e-05	3.56e-05	0	NESS	-0.0513678	0.674872	0.0149175	0.937789	152	22	TRUE	FALSE
CNAG_03566	0.000238	0.000314556	6.04637537380518e-319	NESS	0.0142837	0.638245	-0.0177655	0.786471	51	67	TRUE	FALSE
CNAG_03569	2.5e-05	5e-05	0	NESS	-0.0613913	0.774359	-0.117262	0.36953	32	14	TRUE	FALSE
CNAG_03570	0.000449	0.000458256	9.49e-303	NESS	-0.00325754	0.514753	-0.0417056	0.965569	68	64	TRUE	FALSE
CNAG_03572	0.000349	0.000454494	4.11e-303	NESS	0.0058387	0.578204	-0.0382884	0.701926	106	39	TRUE	FALSE
CNAG_03573	0	0	0	NESS	-0.0742054	0.231529	-0.050621	0.646548	79	51	TRUE	FALSE
CNAG_03575	0.000162	0.00021357	0	NESS	-0.013449	0.710518	-0.0276309	0.638492	93	63	TRUE	FALSE
CNAG_03576	2e-06	1.41e-05	0	NESS	-0.0498479	0.298015	-0.0625384	0.251992	56	67	TRUE	FALSE
CNAG_03597	2.7e-05	8.27e-05	0	NESS	0.0459972	0.0802811	0.0103702	0.811454	72	16	TRUE	FALSE
CNAG_03609	0.00017	0.000216725	0	NESS	-0.0554614	0.898984	0.3348	3.7e-09	24	41	TRUE	FALSE
CNAG_03613	1e-06	1e-05	0	NESS	-0.00628123	0.872401	-0.0443801	0.903191	26	7	TRUE	FALSE
CNAG_03614	2e-06	1.41e-05	0	NESS	-0.0436005	0.89425	-0.52629	NA	12	1	TRUE	FALSE
CNAG_03617	1e-06	1e-05	0	NESS	0.025368	0.699989	0.111271	0.702695	33	6	TRUE	FALSE
CNAG_03620	1e-06	1e-05	0	NESS	-0.236511	7e-05	-0.122593	0.181975	58	16	TRUE	FALSE
CNAG_03630	0.000288	0.000335231	3.33248780079484e-316	NESS	-0.163852	0.144054	0.262911	0.228665	14	3	TRUE	FALSE
CNAG_03632	0.000104	0.00020197	0	NESS	0.103901	0.0614527	0.0396828	0.295149	29	46	TRUE	FALSE
CNAG_03633	0	0	0	NESS	-0.0893463	0.246219	-0.0272016	0.884276	41	28	TRUE	FALSE
CNAG_03635	9e-06	3.21e-05	0	NESS	-0.114898	0.310242	-0.284502	0.0326837	16	12	TRUE	FALSE
CNAG_03638	0.000233	0.000236581	0	NESS	-0.131806	0.263079	-0.00618743	0.805286	29	40	TRUE	FALSE
CNAG_03639	0	0	0	NESS	-0.0649283	0.450694	-0.0639452	0.356417	43	50	TRUE	FALSE
CNAG_03643	0.000485	0.000455133	4.86e-303	NESS	-0.135899	0.152795	-0.0468133	0.87682	23	3	TRUE	FALSE
CNAG_03644	1e-05	3.62e-05	0	NESS	-0.0362138	0.887767	0.126201	0.0415482	42	30	TRUE	FALSE
CNAG_03647	3e-06	2.23e-05	0	NESS	0.4624	1.1e-06	0.0280301	0.378977	18	26	TRUE	FALSE
CNAG_03649	1.1e-05	3.45e-05	0	NESS	-0.0328802	0.935212	-0.0294101	0.952474	33	10	TRUE	FALSE
CNAG_03650	0.016171	0.0110285	1.26e-164	NESS	-0.158658	0.478376	-0.0446688	0.844931	4	15	TRUE	FALSE
CNAG_03657	0.000122	0.000138228	0	NESS	0.0518568	0.514612	-0.0195704	0.702989	32	10	TRUE	FALSE
CNAG_03658	0.008725	0.00322231	3.58e-218	NESS	-0.0975489	0.876886	-0.0669072	0.650995	8	30	TRUE	FALSE
CNAG_03662	0.000107	0.000144429	0	NESS	-0.0604275	0.678889	-0.662685	3.48e-06	21	11	TRUE	FALSE
CNAG_03663	0	0	0	NESS	-0.0239654	0.917993	0.261528	1.81e-05	34	32	TRUE	FALSE
CNAG_03664	0	0	0	NESS	0.0282106	0.709068	0.103227	0.00495877	62	60	TRUE	FALSE
CNAG_03666	0	0	0	NESS	-0.010553	0.919852	-0.00289736	0.66479	51	20	TRUE	FALSE
CNAG_03667	0.000148	0.000144586	0	NESS	-0.0317583	0.952612	-0.0203017	0.752118	15	46	TRUE	FALSE
CNAG_03668	2.2e-05	4.84e-05	0	NESS	-0.0206529	0.771711	-0.108244	0.215963	28	18	TRUE	FALSE
CNAG_03669	0	0	0	NESS	-0.429311	1.86e-08	-0.349135	3.17e-06	44	41	TRUE	FALSE
CNAG_03677	1e-06	1e-05	0	NESS	-0.00397687	0.916213	-0.139177	0.215776	33	14	TRUE	FALSE
CNAG_03680	2e-06	1.41e-05	0	NESS	-0.0653609	0.136728	0.157732	0.0566142	163	37	TRUE	FALSE
CNAG_03683	0	0	0	NESS	0.0128248	0.941592	-0.10759	0.130645	43	50	TRUE	FALSE
CNAG_03685	0	0	0	NESS	-0.0500667	0.366694	0.0537787	0.0375274	55	65	TRUE	FALSE
CNAG_03687	0.001907	0.00121133	7.87e-261	NESS	-0.115891	0.478192	0.105798	0.0115712	7	56	TRUE	FALSE
CNAG_03688	0	0	0	NESS	-0.100417	0.110312	-0.00977092	0.610368	29	61	TRUE	FALSE
CNAG_03689	0	0	0	NESS	-0.0329808	0.659657	-0.45065	0.00804268	45	8	TRUE	FALSE
CNAG_03692	0	0	0	NESS	0.135889	0.0638536	0.0907795	0.0141689	20	36	TRUE	FALSE
CNAG_03694	0	0	0	NESS	-0.00848169	0.947362	0.324046	0.00161962	45	18	TRUE	FALSE
CNAG_03695	4.8e-05	9.59e-05	0	NESS	-0.111196	0.18231	0.285943	0.000369753	39	25	TRUE	FALSE
CNAG_03696	0	0	0	NESS	-0.0629826	0.352659	-0.0222817	0.966326	72	7	TRUE	FALSE
CNAG_03697	0.015872	0.00952246	5.81e-171	NESS	0.0148347	0.599095	0.0906932	0.0135605	64	42	TRUE	FALSE
CNAG_03700	0	0	0	NESS	-0.10796	0.134526	-0.0106463	0.450219	36	29	TRUE	FALSE
CNAG_03703	2.4e-05	5.53e-05	0	NESS	0.0421004	0.544639	NA	NA	9	0	TRUE	FALSE
CNAG_03704	0.00117	0.00136696	1.07e-255	NESS	-0.0731249	0.682194	-0.29464	0.161098	10	4	TRUE	FALSE
CNAG_03705	0.059384	0.02912	6.14e-119	NESS	-0.00378258	0.779006	-0.0173917	0.698093	38	38	TRUE	FALSE
CNAG_03707	0	0	0	NESS	-0.0487009	0.715096	0.00496857	0.752028	34	26	TRUE	FALSE
CNAG_03709	0	0	0	NESS	-0.0503657	0.684629	0.0446551	0.505592	56	8	TRUE	FALSE
CNAG_03712	0.011342	0.00438324	1.03e-204	NESS	-0.33862	0.0623434	NA	NA	3	0	TRUE	FALSE
CNAG_03713	1.7e-05	4.93e-05	0	NESS	-0.156883	0.000900403	-0.033305	0.414314	85	97	TRUE	FALSE
CNAG_03717	0	0	0	NESS	-0.0325283	0.872516	0.0893625	0.038446	66	37	TRUE	FALSE
CNAG_03719	0	0	0	NESS	0.0224037	0.572273	0.00138583	0.907926	59	52	TRUE	FALSE
CNAG_03727	3e-06	1.71e-05	0	NESS	-0.00318726	0.503162	0.221253	0.0362028	50	9	TRUE	FALSE
CNAG_03728	0.000159	0.000158971	0	NESS	-0.0652695	0.453404	0.0658002	0.0961353	21	42	TRUE	FALSE
CNAG_03731	0	0	0	NESS	-0.0647991	0.287805	-0.148366	0.0137136	59	46	TRUE	FALSE
CNAG_03732	1.8e-05	4.58e-05	0	NESS	-0.0259475	0.768866	-0.064951	0.552097	24	36	TRUE	FALSE
CNAG_03733	0	0	0	NESS	-0.0530558	0.618589	-0.102273	0.60061	54	3	TRUE	FALSE
CNAG_03735	0	0	0	NESS	-0.043651	0.721618	0.0439901	0.123241	49	65	TRUE	FALSE
CNAG_03741	0.000317	0.000283932	1.97626258336499e-323	NESS	0.00307698	0.95393	-0.215426	0.30197	22	7	TRUE	FALSE
CNAG_03743	0.000225	0.000207133	0	NESS	-0.118839	0.277782	0.0308035	0.415923	24	10	TRUE	FALSE
CNAG_03744	7e-06	2.56e-05	0	NESS	-0.016469	0.791178	0.0877209	0.157655	26	14	TRUE	FALSE
CNAG_03745	0	0	0	NESS	-0.114909	0.0398508	0.118209	0.211853	53	19	TRUE	FALSE
CNAG_03746	7.6e-05	0.000102612	0	NESS	-0.203804	0.127334	0.0877149	0.25136	11	11	TRUE	FALSE
CNAG_03751	2e-06	1.41e-05	0	NESS	0.411033	0.00041335	0.272127	0.00733641	15	15	TRUE	FALSE
CNAG_03752	0.000124	0.000140072	0	NESS	-0.154038	0.31598	0.129616	0.0353615	12	32	TRUE	FALSE
CNAG_03754	1.1e-05	3.14e-05	0	NESS	0.00252528	0.851191	0.052001	0.27708	30	39	TRUE	FALSE
CNAG_03755	2e-06	1.41e-05	0	NESS	-0.00815236	0.918501	0.228162	1.24e-06	20	57	TRUE	FALSE
CNAG_03759	0.000407	0.000469527	1.04e-301	NESS	-0.223098	0.0772853	-0.0555787	0.510039	10	6	TRUE	FALSE
CNAG_03764	3.1e-05	6.31e-05	0	NESS	-0.125966	0.228636	-0.0155506	0.846059	16	20	TRUE	FALSE
CNAG_03765	2e-06	1.41e-05	0	NESS	0.170743	0.000546619	-0.029121	0.985662	33	14	TRUE	FALSE
CNAG_03768	3.1e-05	8.73e-05	0	NESS	-0.099991	0.155195	-0.0442966	0.827162	58	5	TRUE	FALSE
CNAG_03771	0.001046	0.000949792	2.31e-271	NESS	0.0286517	0.943952	0.382522	0.0965854	12	4	TRUE	FALSE
CNAG_03775	1e-06	1e-05	0	NESS	-0.423795	5.26e-08	-0.194068	0.00686676	31	55	TRUE	FALSE
CNAG_03777	0	0	0	NESS	-0.0436648	0.398418	0.0640471	0.033409	37	49	TRUE	FALSE
CNAG_03782	0.000151	0.000153409	0	NESS	-0.116471	0.153828	-0.167119	0.559112	21	4	TRUE	FALSE
CNAG_03783	0.000176	0.000227467	0	NESS	-0.0486383	0.627142	-0.584282	NA	37	1	TRUE	FALSE
CNAG_03784	0	0	0	NESS	-0.112854	0.0361579	-0.0610593	0.3702	54	9	TRUE	FALSE
CNAG_03785	0	0	0	NESS	-0.134553	0.113552	-0.0787383	0.715878	41	13	TRUE	FALSE
CNAG_03788	0.000565	0.000480609	1.08e-300	NESS	-0.185981	0.130023	-0.246591	0.242949	17	4	TRUE	FALSE
CNAG_03794	1e-06	1e-05	0	NESS	0.0404811	0.244254	0.107842	0.171788	40	14	TRUE	FALSE
CNAG_03808	0.000263	0.000326182	2.20871651720813e-317	NESS	0.0171457	0.425067	-0.0392989	0.937291	32	37	TRUE	FALSE
CNAG_03817	0.000168	0.000165071	0	NESS	-0.0522797	0.924724	-0.126805	0.0223143	17	45	TRUE	FALSE
CNAG_03825	6.5e-05	9.68e-05	0	NESS	-0.0123082	0.657499	0.00764543	0.701982	20	4	TRUE	FALSE
CNAG_03832	0	0	0	NESS	0.527533	2.97e-06	-0.0238771	0.960411	14	70	TRUE	FALSE
CNAG_03833	2.2e-05	5.04e-05	0	NESS	-0.0721002	0.561073	NA	NA	30	0	TRUE	FALSE
CNAG_03834	0.021474	0.0101179	7.43e-168	NESS	0.273896	0.16761	0.0851389	0.147058	2	28	TRUE	FALSE
CNAG_03836	0.017885	0.0106044	3.7e-166	NESS	-0.136423	0.0705233	0.00432172	0.497509	35	37	TRUE	FALSE
CNAG_03838	0	0	0	NESS	-0.0227127	0.946124	-0.411477	0.13377	83	3	TRUE	FALSE
CNAG_03841	0.00317	0.00140133	1.86e-254	NESS	-0.15826	0.187597	-0.0272219	0.864714	12	14	TRUE	FALSE
CNAG_03842	1e-06	1e-05	0	NESS	-0.0122965	0.716906	0.125931	0.105281	34	16	TRUE	FALSE
CNAG_03844	2e-06	1.41e-05	0	NESS	-0.0257253	0.871929	0.0701078	0.171903	86	33	TRUE	FALSE
CNAG_03845	0	0	0	NESS	-0.0748235	0.228502	-0.169829	0.00609261	57	47	TRUE	FALSE
CNAG_03847	0	0	0	NESS	-0.232261	0.00432884	-0.128146	0.0244714	45	57	TRUE	FALSE
CNAG_03848	0	0	0	NESS	-0.241753	0.0082652	0.217016	0.51125	20	8	TRUE	FALSE
CNAG_03849	2e-05	4.49e-05	0	NESS	-0.597787	1.47e-24	-0.568512	4.38e-08	70	18	TRUE	FALSE
CNAG_03850	0.012741	0.00946182	1.63e-171	NESS	1.11609	9.11e-11	0.380459	0.0723425	24	6	TRUE	FALSE
CNAG_03852	2.8e-05	5.52e-05	0	NESS	-0.157184	0.330718	0.36996	NA	9	1	TRUE	FALSE
CNAG_03854	5.1e-05	7.98e-05	0	NESS	0.0107211	0.103372	0.163212	0.00158421	45	28	TRUE	FALSE
CNAG_03856	0	0	0	NESS	0.045421	0.238717	-0.325218	0.266628	35	4	TRUE	FALSE
CNAG_03857	0.000438	0.000313591	4.64105505077433e-319	NESS	0.221438	0.000604897	0.153947	0.0325022	20	27	TRUE	FALSE
CNAG_03858	0.004611	0.00254097	9.59e-229	NESS	-0.0638743	0.516244	-0.231687	7.5e-05	25	38	TRUE	FALSE
CNAG_03862	2e-06	1.41e-05	0	NESS	-0.0786903	0.392476	0.374313	1.8e-05	32	22	TRUE	FALSE
CNAG_03865	0.000498	0.000577697	8.71e-293	NESS	-0.703843	9.42e-40	-0.0522089	0.563237	78	48	TRUE	FALSE
CNAG_03867	0.001763	0.00110066	5.81e-265	NESS	-0.110068	0.420748	-0.00137118	0.632322	26	55	TRUE	FALSE
CNAG_03869	7.7e-05	0.000110878	0	NESS	-0.112796	0.181941	0.0181008	0.607207	26	9	TRUE	FALSE
CNAG_03872	0.001771	0.00109823	4.68e-265	NESS	0.174353	0.00991041	-0.00985852	0.590058	35	44	TRUE	FALSE
CNAG_03873	0	0	0	NESS	0.0436628	0.327185	-0.00702895	0.977418	45	76	TRUE	FALSE
CNAG_03874	4e-06	1.97e-05	0	NESS	0.0167593	0.320219	0.239626	NA	33	1	TRUE	FALSE
CNAG_03881	0	0	0	NESS	0.0171817	0.767514	-0.109128	0.0102929	56	84	TRUE	FALSE
CNAG_03882	1.8e-05	4.11e-05	0	NESS	-0.058085	0.731157	0.0400643	0.0296102	25	81	TRUE	FALSE
CNAG_03884	7.3e-05	0.000117082	0	NESS	-0.952417	4.51e-25	-0.547091	0.0789176	46	3	TRUE	FALSE
CNAG_03886	0.065134	0.0322099	4.63e-114	NESS	-0.372296	0.0351225	0.0936061	0.00369874	6	58	TRUE	FALSE
CNAG_03889	1e-05	3.62e-05	0	NESS	-0.0980713	0.252867	0.280273	NA	39	1	TRUE	FALSE
CNAG_03890	1.2e-05	3.56e-05	0	NESS	0.0450816	0.510015	0.293397	0.000121981	17	16	TRUE	FALSE
CNAG_03893	8e-06	3.07e-05	0	NESS	0.185112	0.00112908	-0.00247335	0.822124	35	19	TRUE	FALSE
CNAG_03894	1e-06	1e-05	0	NESS	-0.115359	0.0778867	-0.0787447	0.963543	67	9	TRUE	FALSE
CNAG_03896	2.6e-05	6.45e-05	0	NESS	4.06e-05	0.760119	0.165482	0.702729	11	3	TRUE	FALSE
CNAG_03898	0.217534	0.130647	2.8e-39	NESS	NA	NA	-0.0126493	0.652698	0	51	TRUE	FALSE
CNAG_03902	0.000711	0.000956308	4.26e-271	NESS	0.484306	0.0436856	0.223083	0.0310407	2	13	TRUE	FALSE
CNAG_03906	1.5e-05	4.11e-05	0	NESS	0.0819423	0.165197	-0.109948	0.176658	40	30	TRUE	FALSE
CNAG_03907	0	0	0	NESS	-0.0712159	0.718884	-0.0389602	0.488151	28	8	TRUE	FALSE
CNAG_03908	0	0	0	NESS	0.0366249	0.455919	0.0290132	0.650935	53	40	TRUE	FALSE
CNAG_03910	0	0	0	NESS	0.00416919	0.997339	-0.00906607	0.696241	44	47	TRUE	FALSE
CNAG_03911	1e-06	1e-05	0	NESS	-0.0208063	0.918334	0.00988717	0.364222	64	17	TRUE	FALSE
CNAG_03912	0	0	0	NESS	-0.042588	0.839395	-0.17397	0.134776	40	11	TRUE	FALSE
CNAG_03914	2e-05	4.49e-05	0	NESS	-0.910468	5e-42	-0.13669	0.245232	73	30	TRUE	FALSE
CNAG_03915	0	0	0	NESS	-0.103141	0.270139	-0.0889933	0.18124	40	51	TRUE	FALSE
CNAG_03922	0	0	0	NESS	0.0335466	0.11376	0.0514326	0.210924	57	28	TRUE	FALSE
CNAG_03934	0	0	0	NESS	-0.0747386	0.190807	-0.0492342	0.953486	70	11	TRUE	FALSE
CNAG_03936	0	0	0	NESS	-0.0567296	0.421188	-0.138788	0.0125826	49	40	TRUE	FALSE
CNAG_03937	0.000856	0.0006551	2.38e-287	NESS	0.0139388	0.571319	0.0218974	0.616794	27	33	TRUE	FALSE
CNAG_03938	0	0	0	NESS	0.00678219	0.723521	0.0157542	0.793465	27	5	TRUE	FALSE
CNAG_03945	0.00379	0.00262246	1.85e-227	NESS	0.217473	0.00981052	0.257302	0.000136694	15	21	TRUE	FALSE
CNAG_03948	0.000152	0.000195133	0	NESS	-0.178272	0.00136314	-0.0150898	0.402541	48	77	TRUE	FALSE
CNAG_03951	6.4e-05	9.48e-05	0	NESS	-0.159714	0.0404749	0.342374	0.0586241	25	4	TRUE	FALSE
CNAG_03952	0.000234	0.000375841	2.71944226029977e-311	NESS	-0.0744968	0.632457	0.0702823	0.0459879	32	49	TRUE	FALSE
CNAG_03963	0.184986	0.0949821	2.02e-55	NESS	NA	NA	-0.0249769	0.863418	0	61	TRUE	FALSE
CNAG_03966	3e-05	8.7e-05	0	NESS	0.0987965	0.0576375	-0.162631	0.107318	42	17	TRUE	FALSE
CNAG_03971	1e-06	1e-05	0	NESS	-0.0980074	0.300737	0.100161	0.773338	32	8	TRUE	FALSE
CNAG_03973	0	0	0	NESS	-0.0633876	0.338249	-0.14845	0.427145	62	11	TRUE	FALSE
CNAG_03978	0	0	0	NESS	0.200864	0.000497304	0.459003	1.11e-15	32	44	TRUE	FALSE
CNAG_03980	9.6e-05	0.00015694	0	NESS	-0.0890091	0.293085	-0.204924	0.0260212	42	13	TRUE	FALSE
CNAG_03982	1e-06	1e-05	0	NESS	-0.116483	0.207907	-0.0295537	0.69174	30	27	TRUE	FALSE
CNAG_03984	0	0	0	NESS	-0.11063	0.349311	-0.14261	0.0477839	36	29	TRUE	FALSE
CNAG_03989	0	0	0	NESS	0.188592	8.16e-05	0.0802992	0.0964986	54	36	TRUE	FALSE
CNAG_03990	0.004654	0.00232967	1.79e-232	NESS	-0.205126	0.141792	-0.0899037	0.44724	8	18	TRUE	FALSE
CNAG_03991	1.9e-05	5.06e-05	0	NESS	-0.141794	0.141277	-0.0211544	0.916395	33	36	TRUE	FALSE
CNAG_03997	0.000362	0.000298745	3.75489890839347e-321	NESS	0.00841046	0.660813	0.00787276	0.443714	16	35	TRUE	FALSE
CNAG_03999	2.3e-05	5.29e-05	0	NESS	-0.0902202	0.984934	0.0791196	0.0888161	23	31	TRUE	FALSE
CNAG_04005	0.017211	0.00958399	1.44e-170	NESS	-0.708204	4.05e-11	NA	NA	32	0	TRUE	FALSE
CNAG_04007	0.000412	0.000385411	3.39485698977819e-310	NESS	-0.0404103	0.491766	0.00193186	0.869782	47	8	TRUE	FALSE
CNAG_04008	4.3e-05	8.79e-05	0	NESS	0.153173	0.00759311	-0.100109	0.119428	32	42	TRUE	FALSE
CNAG_04012	0	0	0	NESS	-0.129259	0.0198835	0.00186357	0.556787	55	48	TRUE	FALSE
CNAG_04013	0.000316	0.000498223	3.64e-299	NESS	0.0432539	0.100357	0.00186357	0.556787	58	48	TRUE	FALSE
CNAG_04015	0.000117	0.000160841	0	NESS	-0.0616381	0.314696	0.129722	0.226553	44	7	TRUE	FALSE
CNAG_04016	1e-05	3.33e-05	0	NESS	-0.0123084	0.999023	0.135715	0.12837	40	15	TRUE	FALSE
CNAG_04018	0.000297	0.000315734	8.85671958047935e-319	NESS	0.364199	4.35e-07	0.144502	0.0217007	29	18	TRUE	FALSE
CNAG_04022	0.005592	0.00284657	8.91e-224	NESS	-0.326302	0.000490396	-0.104855	0.180172	23	25	TRUE	FALSE
CNAG_04024	0	0	0	NESS	-0.116128	0.107741	-0.234575	0.0221222	43	18	TRUE	FALSE
CNAG_04025	5.6e-05	0.000101822	0	NESS	-0.0850946	0.319276	-0.0620565	0.785475	46	13	TRUE	FALSE
CNAG_04027	0.00166	0.00139523	8.95e-255	NESS	-0.366069	0.00331376	-0.0621312	0.506451	13	21	TRUE	FALSE
CNAG_04028	1.1e-05	3.14e-05	0	NESS	-0.00783946	0.862166	-0.491386	3.14e-08	25	28	TRUE	FALSE
CNAG_04029	0.00013	0.000202759	0	NESS	-0.0796877	0.083954	-0.219253	0.0589001	89	8	TRUE	FALSE
CNAG_04034	1.8e-05	7.16e-05	0	NESS	-0.120285	0.160146	0.138954	0.737002	47	2	TRUE	FALSE
CNAG_04036	0.000377	0.000539707	1.01e-295	NESS	-0.0284735	0.985844	-0.0456158	0.68175	41	14	TRUE	FALSE
CNAG_04037	0.001287	0.00102205	3.45e-268	NESS	-0.0216412	0.929461	-0.0910044	0.279439	19	35	TRUE	FALSE
CNAG_04038	1.1e-05	4.69e-05	0	NESS	0.0109328	0.624175	0.0198181	0.781041	76	6	TRUE	FALSE
CNAG_04040	0.007492	0.00488142	2e-200	NESS	-0.249777	0.000178272	-0.159004	0.421814	43	17	TRUE	FALSE
CNAG_04041	0.045137	0.0231791	4.43e-130	NESS	0.233014	4.75e-08	0.215257	0.00016655	65	43	TRUE	FALSE
CNAG_04043	1.2e-05	3.56e-05	0	NESS	0.0672141	0.0405836	-0.143405	0.0194513	53	73	TRUE	FALSE
CNAG_04047	1.2e-05	5.18e-05	0	NESS	-0.107233	0.095402	0.0874992	0.225336	48	18	TRUE	FALSE
CNAG_04049	5e-06	2.19e-05	0	NESS	-0.0502497	0.736728	-0.255505	0.0136286	27	15	TRUE	FALSE
CNAG_04053	0.466351	0.08119	7.19e-05	UNK	-0.169712	0.241	0.110491	0.162575	5	16	TRUE	FALSE
CNAG_04059	0.00039	0.00036859	4.07648887871447e-312	NESS	-0.043901	0.723439	0.115874	0.042468	15	30	TRUE	FALSE
CNAG_04063	0.000159	0.000166421	0	NESS	-0.0379952	0.897387	-0.0365277	0.8945	15	9	TRUE	FALSE
CNAG_04070	0	0	0	NESS	0.0115996	0.53177	0.0101463	0.33725	87	46	TRUE	FALSE
CNAG_04076	0.000359	0.000714934	1.24e-283	NESS	0.0284371	0.753854	0.021512	0.807148	10	13	TRUE	FALSE
CNAG_04077	0.002147	0.00156879	1.08e-249	NESS	0.139622	0.128369	0.0204327	0.742549	14	21	TRUE	FALSE
CNAG_04081	0.001027	0.000899703	1.08e-273	NESS	0.153428	0.0530648	-0.0797882	0.530586	16	20	TRUE	FALSE
CNAG_04084	2e-06	1.41e-05	0	NESS	-0.0286845	0.739795	-0.0803585	0.336221	67	12	TRUE	FALSE
CNAG_04085	0	0	0	NESS	-0.129045	0.125767	0.0601202	0.282703	31	33	TRUE	FALSE
CNAG_04086	0.00011	0.000131426	0	NESS	-0.137633	0.333384	0.0839593	0.485589	14	5	TRUE	FALSE
CNAG_04090	0.483501	0.0657618	0.0137342	UNK	-0.400685	0.0919977	-0.238004	0.0164465	5	14	TRUE	FALSE
CNAG_04092	1.5e-05	3.86e-05	0	NESS	-0.0925534	0.313063	0.0345047	0.57033	32	6	TRUE	FALSE
CNAG_04093	0	0	0	NESS	-0.0995449	0.719212	0.0586799	0.369267	41	18	TRUE	FALSE
CNAG_04094	0.000457	0.000471887	1.73e-301	NESS	0.0636769	0.492233	0.116189	0.130537	14	9	TRUE	FALSE
CNAG_04095	0.000426	0.000307029	5.70547007817472e-320	NESS	0.0170802	0.375088	0.157907	0.0981419	16	12	TRUE	FALSE
CNAG_04096	0	0	0	NESS	0.0288332	0.471767	0.072829	0.838253	38	7	TRUE	FALSE
CNAG_04097	0.008749	0.00428225	6.05e-206	NESS	0.236543	0.336431	0.0426816	0.882681	4	7	TRUE	FALSE
CNAG_04101	3e-06	1.71e-05	0	NESS	-0.00649065	0.900379	0.307902	0.0943185	13	3	TRUE	FALSE
CNAG_04103	0	0	0	NESS	0.00858646	0.305204	0.0465872	0.155431	42	20	TRUE	FALSE
CNAG_04105	0.001266	0.00134369	1.99e-256	NESS	-0.364819	0.0249906	0.0669189	0.209183	8	23	TRUE	FALSE
CNAG_04106	0.942203	0.0190625	2.95e-137	ESS	NA	NA	NA	NA	0	0	TRUE	FALSE
CNAG_04107	0.032187	0.015358	5.95e-149	NESS	0.1443	0.754073	NA	NA	8	0	TRUE	FALSE
CNAG_04109	0	0	0	NESS	0.0282916	0.498615	0.148548	0.000838874	49	45	TRUE	FALSE
CNAG_04112	3.1e-05	7.61e-05	0	NESS	0.0290753	0.339328	-0.0382539	0.862119	24	3	TRUE	FALSE
CNAG_04116	0.000183	0.000265168	0	NESS	-0.0336624	0.87695	0.144862	0.191716	48	8	TRUE	FALSE
CNAG_04121	0.35304	0.0679449	2.7e-39	NESS	-0.0672258	0.925636	-0.0737146	0.529119	5	48	TRUE	FALSE
CNAG_04122	4e-06	1.97e-05	0	NESS	-0.0468204	0.716652	0.0189768	0.371005	24	48	TRUE	FALSE
CNAG_04126	0	0	0	NESS	-0.0861008	0.983916	-0.151461	0.289184	26	11	TRUE	FALSE
CNAG_04129	0.000439	0.000536524	5.7e-296	NESS	-0.0408064	0.66629	-0.093265	0.323331	11	14	TRUE	FALSE
CNAG_04137	3e-05	6.28e-05	0	NESS	-0.00737068	0.820699	-0.0388461	0.440135	38	87	TRUE	FALSE
CNAG_04138	0.220843	0.0772709	8.04e-59	NESS	-0.165552	0.270585	0.0552623	0.604323	11	10	TRUE	FALSE
CNAG_04139	0.000368	0.000453912	3.64e-303	NESS	-0.0411796	0.981054	-0.0342827	0.774434	11	32	TRUE	FALSE
CNAG_04140	0.002526	0.00178153	3.43e-244	NESS	0.0411886	0.680924	0.0405525	0.895918	7	10	TRUE	FALSE
CNAG_04142	0	0	0	NESS	0.0212575	0.613822	0.00862063	0.39466	44	27	TRUE	FALSE
CNAG_04146	0.000331	0.00032897	5.1983324434758e-317	NESS	0.0430484	0.150385	0.0978546	0.00253701	84	77	TRUE	FALSE
CNAG_04150	0.016856	0.006231	4.18e-189	NESS	-0.169159	0.397405	-0.310092	0.00880997	11	15	TRUE	FALSE
CNAG_04154	9e-06	3.51e-05	0	NESS	-0.0436956	0.851781	-0.0698065	0.674897	24	16	TRUE	FALSE
CNAG_04160	4.8e-05	0.000108693	0	NESS	-0.150425	0.175435	-0.0819179	0.381692	20	21	TRUE	FALSE
CNAG_04163	9e-06	3.21e-05	0	NESS	-0.244959	0.00111594	0.144966	0.00185851	31	43	TRUE	FALSE
CNAG_04164	0	0	0	NESS	-0.106014	0.0424592	-0.0753233	0.0518913	57	67	TRUE	FALSE
CNAG_04165	0.278426	0.0622906	3.35e-58	NESS	-0.0587719	0.912659	0.107098	0.0894917	2	27	TRUE	FALSE
CNAG_04167	1.1e-05	3.45e-05	0	NESS	0.0965233	0.0415215	-0.216359	0.000107316	32	62	TRUE	FALSE
CNAG_04168	0.000312	0.000357398	1.89593836456632e-313	NESS	0.552063	1.61e-12	0.293454	1.03e-09	32	59	TRUE	FALSE
CNAG_04173	0.0002	0.000207924	0	NESS	0.0385455	0.57411	-0.203346	0.00131216	31	33	TRUE	FALSE
CNAG_04175	0.000595	0.000403614	3.39e-308	NESS	0.142961	0.0765575	-0.0715567	0.432835	7	38	TRUE	FALSE
CNAG_04176	0	0	0	NESS	-0.110015	0.0994949	NA	NA	21	0	TRUE	FALSE
CNAG_04183	0.001597	0.000960582	7.89e-271	NESS	0.0889069	0.327327	-0.161327	0.166602	31	9	TRUE	FALSE
CNAG_04184	5e-06	2.19e-05	0	NESS	-0.105553	0.208496	-0.0322186	0.697878	47	56	TRUE	FALSE
CNAG_04198	4e-06	1.97e-05	0	NESS	0.0273566	0.403602	0.0549268	0.212985	63	25	TRUE	FALSE
CNAG_04199	0.001226	0.0010144	1.62e-268	NESS	0.0491646	0.744891	0.120168	0.0398496	15	23	TRUE	FALSE
CNAG_04201	0	0	0	NESS	0.00534536	0.567057	-0.0836001	0.601364	74	15	TRUE	FALSE
CNAG_04206	0	0	0	NESS	-0.0876135	0.339539	-0.00344658	0.727102	29	66	TRUE	FALSE
CNAG_04217	0	0	0	NESS	-0.0722037	0.621086	-0.312318	0.00825673	35	12	TRUE	FALSE
CNAG_04223	0.13656	0.0712198	6.57e-73	NESS	-0.128767	0.449361	-0.192486	0.0349986	10	18	TRUE	FALSE
CNAG_04225	0	0	0	NESS	-0.0750166	0.185596	0.00179522	0.540024	63	35	TRUE	FALSE
CNAG_04227	0.000291	0.000361002	5.09766807108334e-313	NESS	0.0157394	0.631872	-0.0482041	0.512653	67	47	TRUE	FALSE
CNAG_04228	0	0	0	NESS	-0.0016641	0.462517	0.0986398	0.0377618	39	42	TRUE	FALSE
CNAG_04230	0	0	0	NESS	0.089703	0.0224931	0.00890435	0.482402	39	49	TRUE	FALSE
CNAG_04232	0.00016	0.000260923	0	NESS	-0.0350814	0.526713	0.142727	0.0208613	16	23	TRUE	FALSE
CNAG_04233	0.003767	0.00228703	2.41e-233	NESS	-0.130446	0.268269	0.153837	0.0148621	8	22	TRUE	FALSE
CNAG_04237	0.000159	0.000260184	0	NESS	0.0830402	0.346134	0.155622	0.00349954	11	28	TRUE	FALSE
CNAG_04239	1.7e-05	4.51e-05	0	NESS	-0.12613	0.152796	-0.243291	0.0136613	20	18	TRUE	FALSE
CNAG_04243	0.027656	0.00955819	9.64e-170	NESS	0.448377	0.0050147	NA	NA	9	0	TRUE	FALSE
CNAG_04244	1e-06	1e-05	0	NESS	-0.148148	0.0235578	-0.0435019	0.934106	43	10	TRUE	FALSE
CNAG_04246	0.325859	0.0596153	1.83e-50	NESS	0.0900545	0.228659	0.380721	0.00203479	15	10	TRUE	FALSE
CNAG_04254	0	0	0	NESS	-0.128618	0.157273	0.155191	0.0577258	36	18	TRUE	FALSE
CNAG_04265	0	0	0	NESS	0.139802	0.00855264	0.20618	0.000799249	37	26	TRUE	FALSE
CNAG_04270	4e-05	7.65e-05	0	NESS	-0.0566966	0.709058	0.244674	4.37e-05	13	45	TRUE	FALSE
CNAG_04271	0.000182	0.00018056	0	NESS	0.423241	1.51e-07	0.413469	0.0559969	27	2	TRUE	FALSE
CNAG_04275	6e-06	2.39e-05	0	NESS	-0.0402956	0.984043	0.0769674	0.288684	27	28	TRUE	FALSE
CNAG_04276	0	0	0	NESS	0.0480812	0.245374	0.0478462	0.162209	34	35	TRUE	FALSE
CNAG_04280	1.1e-05	3.14e-05	0	NESS	-0.075743	0.364058	0.0272854	0.321243	28	28	TRUE	FALSE
CNAG_04281	0.844993	0.0529065	3.81e-83	ESS	-0.245974	0.198259	-0.0589167	0.776322	5	21	TRUE	FALSE
CNAG_04283	0.408882	0.0674661	3.44e-24	NESS	0.0107106	0.929538	-0.0836981	0.340991	5	19	TRUE	FALSE
CNAG_04285	0.046295	0.0175483	6.52e-142	NESS	-0.0614037	NA	0.18364	0.00143776	1	30	TRUE	FALSE
CNAG_04289	0.000176	0.000170632	0	NESS	0.345873	6.81e-07	0.0497178	0.268493	25	22	TRUE	FALSE
CNAG_04290	0.471212	0.055951	1.35e-06	NESS	0.163906	NA	0.0776081	0.15634	1	23	TRUE	FALSE
CNAG_04294	0.000127	0.000230877	0	NESS	-0.00661821	0.967681	0.0243761	0.68898	29	11	TRUE	FALSE
CNAG_04295	0	0	0	NESS	-0.100184	0.177618	-0.00538059	0.740151	30	36	TRUE	FALSE
CNAG_04296	0.020974	0.00770823	1.36e-179	NESS	-0.166487	NA	-0.0546557	0.974963	1	16	TRUE	FALSE
CNAG_04299	0.017545	0.0124523	2.76e-159	NESS	-0.292029	0.10603	0.0541279	0.122389	3	23	TRUE	FALSE
CNAG_04301	0	0	0	NESS	0.104283	0.0231482	0.0260798	0.436467	51	46	TRUE	FALSE
CNAG_04305	0.00549	0.00569693	5.88e-194	NESS	-0.133901	0.729864	-0.152529	0.116776	4	22	TRUE	FALSE
CNAG_04307	0	0	0	NESS	0.00774068	0.444504	0.0248909	0.777535	35	25	TRUE	FALSE
CNAG_04313	0	0	0	NESS	-0.0625364	0.660921	0.0503557	0.0973585	19	31	TRUE	FALSE
CNAG_04317	0	0	0	NESS	0.0159456	0.423775	-0.269077	0.067174	52	8	TRUE	FALSE
CNAG_04320	0.578818	0.0796292	1.82e-16	ESS	NA	NA	NA	NA	0	0	TRUE	FALSE
CNAG_04321	6e-06	2.78e-05	0	NESS	-0.0447949	0.857341	-0.0801305	0.0679338	33	88	TRUE	FALSE
CNAG_04322	1.8e-05	4.79e-05	0	NESS	0.113664	0.0441329	-0.105781	0.0781053	34	53	TRUE	FALSE
CNAG_04323	6e-06	2.39e-05	0	NESS	-0.0374993	0.835629	-0.0688276	0.963471	74	34	TRUE	FALSE
CNAG_04324	0	0	0	NESS	0.0383544	0.420459	-0.102669	0.140416	47	31	TRUE	FALSE
CNAG_04325	0	0	0	NESS	-0.0785967	0.471513	-0.0437171	0.788597	34	40	TRUE	FALSE
CNAG_04329	0	0	0	NESS	0.00353147	0.917146	0.108153	0.252681	36	14	TRUE	FALSE
CNAG_04330	0	0	0	NESS	-0.145231	0.0529461	-0.105581	0.663436	55	12	TRUE	FALSE
CNAG_04331	0	0	0	NESS	0.0829346	0.103233	-0.00159624	0.973579	51	3	TRUE	FALSE
CNAG_04333	0	0	0	NESS	-0.043489	0.536713	NA	NA	37	0	TRUE	FALSE
CNAG_04337	0	0	0	NESS	-0.0150832	0.966752	0.00768635	0.59471	47	6	TRUE	FALSE
CNAG_04338	0	0	0	NESS	-0.00193576	0.839229	-0.0124197	0.827501	66	59	TRUE	FALSE
CNAG_04340	3.4e-05	6.55e-05	0	NESS	-0.162284	0.0754114	-0.0235734	0.891885	15	46	TRUE	FALSE
CNAG_04341	0.055944	0.0188975	8.25e-138	NESS	0.168293	0.302276	0.115568	0.013899	2	38	TRUE	FALSE
CNAG_04342	2e-05	5.12e-05	0	NESS	0.0354137	0.250673	-0.0536953	0.822479	40	20	TRUE	FALSE
CNAG_04343	0	0	0	NESS	-0.0219915	0.928485	0.0990146	0.176118	39	21	TRUE	FALSE
CNAG_04344	0	0	0	NESS	0.0361898	0.0587589	0.0883513	0.184576	39	37	TRUE	FALSE
CNAG_04345	0	0	0	NESS	-0.088819	0.213	-0.113457	0.529801	47	28	TRUE	FALSE
CNAG_04348	0.003049	0.00150873	2.72e-251	NESS	0.172026	0.366431	0.00354429	0.895735	7	13	TRUE	FALSE
CNAG_04349	0.006354	0.00343471	1.23e-215	NESS	-0.172525	0.415184	0.0430668	0.594397	2	12	TRUE	FALSE
CNAG_04352	0.102264	0.0538049	1.98e-88	NESS	-0.204584	0.0586115	-0.0471559	0.556793	18	38	TRUE	FALSE
CNAG_04353	0.003125	0.00154935	3.83e-250	NESS	0.177303	0.025328	0.0962763	0.358486	25	4	TRUE	FALSE
CNAG_04355	0	0	0	NESS	0.0268825	0.75346	0.0169572	0.362209	25	37	TRUE	FALSE
CNAG_04357	2.3e-05	5.84e-05	0	NESS	0.178413	0.0141402	0.194227	0.305173	16	3	TRUE	FALSE
CNAG_04359	1e-06	1e-05	0	NESS	0.0665208	0.124809	0.201206	5.97e-05	40	48	TRUE	FALSE
CNAG_04361	0.003523	0.00170358	4.98e-246	NESS	0.275571	0.00963708	-0.132737	0.837462	9	2	TRUE	FALSE
CNAG_04363	0	0	0	NESS	-0.0159382	0.841497	-0.0182647	0.762253	101	8	TRUE	FALSE
CNAG_04369	0.005113	0.00330371	2.05e-217	NESS	-0.0670369	0.792501	-0.0221876	0.966914	9	27	TRUE	FALSE
CNAG_04373	0.00583	0.00354662	2.65e-214	NESS	0.110815	0.0664359	0.145179	0.246892	15	8	TRUE	FALSE
CNAG_04377	0.020517	0.00812864	2.38e-177	NESS	-0.0567296	0.710618	0.071662	0.669131	16	6	TRUE	FALSE
CNAG_04380	0.000294	0.000254979	0	NESS	0.0716446	0.304475	-0.132705	0.0303073	22	34	TRUE	FALSE
CNAG_04385	0	0	0	NESS	-0.0479579	0.584094	-0.0336355	0.791664	40	22	TRUE	FALSE
CNAG_04386	0.000729	0.000534713	4.32e-296	NESS	0.0160889	0.866701	-0.00754404	0.535929	27	34	TRUE	FALSE
CNAG_04392	0	0	0	NESS	0.0181807	0.514776	0.042853	0.57005	31	43	TRUE	FALSE
CNAG_04396	0.000218	0.000286878	5.92878775009496e-323	NESS	-0.182954	0.0549733	-0.0192912	0.929893	14	32	TRUE	FALSE
CNAG_04397	0.000785	0.000579686	1.3e-292	NESS	-0.0293346	0.922897	0.108231	0.00921044	8	41	TRUE	FALSE
CNAG_04398	2.3e-05	5.48e-05	0	NESS	0.00838756	0.450499	0.136082	0.00301643	49	37	TRUE	FALSE
CNAG_04406	8.9e-05	0.000142059	0	NESS	-0.117493	0.279186	-0.0924189	0.581455	17	21	TRUE	FALSE
CNAG_04411	2e-06	1.41e-05	0	NESS	0.0290448	0.520226	0.0541145	0.121558	28	40	TRUE	FALSE
CNAG_04412	6e-06	2.78e-05	0	NESS	-0.111998	0.267002	0.139179	0.00154742	30	42	TRUE	FALSE
CNAG_04413	0	0	0	NESS	0.0327764	0.430689	0.0174529	0.557601	34	11	TRUE	FALSE
CNAG_04414	0	0	0	NESS	0.044751	0.107627	-0.0470384	0.563032	43	31	TRUE	FALSE
CNAG_04416	0	0	0	NESS	0.0572438	0.150125	0.146386	0.215743	38	9	TRUE	FALSE
CNAG_04417	3.3e-05	7.39e-05	0	NESS	-0.0746402	0.371785	-0.0137344	0.731662	40	38	TRUE	FALSE
CNAG_04436	0.023354	0.0130023	6.58e-157	NESS	0.0866781	0.868303	-0.0527136	0.800492	6	9	TRUE	FALSE
CNAG_04449	2.4e-05	5.15e-05	0	NESS	-0.056902	0.825676	-0.0568643	0.922857	49	23	TRUE	FALSE
CNAG_04454	0.000453	0.000516487	1.32e-297	NESS	-0.0537572	0.655521	-0.274319	0.0302283	15	12	TRUE	FALSE
CNAG_04457	0	0	0	NESS	-0.00320488	0.340735	0.124854	0.0715403	34	15	TRUE	FALSE
CNAG_04459	4.6e-05	8.34e-05	0	NESS	-0.0917345	0.214151	-0.0167444	0.988313	22	13	TRUE	FALSE
CNAG_04468	3.4e-05	6.85e-05	0	NESS	-0.0160843	0.911466	0.177229	0.0348609	27	11	TRUE	FALSE
CNAG_04470	7e-05	9.8e-05	0	NESS	-0.132849	0.251656	-0.241099	0.000500534	21	38	TRUE	FALSE
CNAG_04471	0	0	0	NESS	-0.124334	0.240247	-0.105227	0.232443	23	23	TRUE	FALSE
CNAG_04472	0	0	0	NESS	-0.0975452	0.0954523	-0.133753	0.428238	39	16	TRUE	FALSE
CNAG_04473	0	0	0	NESS	0.00820287	0.431307	0.0186969	0.819457	57	35	TRUE	FALSE
CNAG_04474	0	0	0	NESS	0.0668177	0.0496861	-0.00833844	0.804286	58	31	TRUE	FALSE
CNAG_04475	0	0	0	NESS	0.0325656	0.497055	0.103586	0.00359105	57	72	TRUE	FALSE
CNAG_04476	1e-06	1e-05	0	NESS	-0.0495263	0.489607	-0.271137	0.029115	47	7	TRUE	FALSE
CNAG_04478	0.137962	0.0451667	7.45e-92	NESS	-0.0210717	0.896115	0.147389	0.198183	19	13	TRUE	FALSE
CNAG_04486	2.6e-05	5.79e-05	0	NESS	-0.0202883	0.96614	-0.220306	0.117841	18	5	TRUE	FALSE
CNAG_04495	0.471597	0.0605068	8.61e-06	UNK	0.00371854	0.737903	0.456911	0.0578491	14	2	TRUE	FALSE
CNAG_04497	0.000353	0.000295917	1.46243431169009e-321	NESS	-0.104226	0.422016	-0.14619	0.0590967	21	50	TRUE	FALSE
CNAG_04498	4e-06	1.97e-05	0	NESS	0.0051899	0.390656	-0.118958	0.487844	59	15	TRUE	FALSE
CNAG_04503	0.00013	0.000230721	0	NESS	-0.174646	0.0216282	0.0217139	0.433639	30	26	TRUE	FALSE
CNAG_04504	0.000119	0.000157438	0	NESS	-0.0275405	0.990378	-0.115639	0.469246	19	15	TRUE	FALSE
CNAG_04506	3.7e-05	6.91e-05	0	NESS	-0.0148959	0.987827	0.0507704	0.690611	41	12	TRUE	FALSE
CNAG_04507	0	0	0	NESS	-0.0350018	0.983408	0.120696	0.458125	42	3	TRUE	FALSE
CNAG_04508	8.2e-05	0.000103845	0	NESS	0.0924281	0.0881994	0.185738	0.448606	32	2	TRUE	FALSE
CNAG_04509	0	0	0	NESS	-0.0689238	0.33535	0.0268804	0.852037	31	10	TRUE	FALSE
CNAG_04511	0.017189	0.00702894	6.77e-184	NESS	-0.158314	NA	NA	NA	1	0	TRUE	FALSE
CNAG_04512	0.016546	0.0135993	1.37e-155	NESS	0.697589	0.00607666	-0.00285697	0.904676	3	27	TRUE	FALSE
CNAG_04516	0.000204	0.00034228	2.57179381896337e-315	NESS	-0.135879	0.062957	-0.0321725	0.959751	11	3	TRUE	FALSE
CNAG_04517	9e-06	2.88e-05	0	NESS	-0.0608931	0.720132	-0.0102467	0.495322	12	23	TRUE	FALSE
CNAG_04518	1e-06	1e-05	0	NESS	0.029593	0.41019	-0.0565874	0.668813	46	25	TRUE	FALSE
CNAG_04519	0	0	0	NESS	-0.0722189	0.125707	-0.196775	0.122064	64	7	TRUE	FALSE
CNAG_04520	0	0	0	NESS	0.0431807	0.217357	NA	NA	26	0	TRUE	FALSE
CNAG_04521	0	0	0	NESS	-0.117035	0.0283095	0.207161	0.0266616	61	9	TRUE	FALSE
CNAG_04522	0	0	0	NESS	-0.117385	0.216446	0.0897923	0.0981937	21	33	TRUE	FALSE
CNAG_04524	3e-06	1.71e-05	0	NESS	0.131555	0.0260374	-0.249521	0.253901	31	2	TRUE	FALSE
CNAG_04526	0.000496	0.00105839	9.36e-267	NESS	0.0986695	0.356134	-0.258657	0.164121	10	3	TRUE	FALSE
CNAG_04534	0.001785	0.00128703	3.1e-258	NESS	0.0652299	0.0541467	-0.219959	0.000896666	53	33	TRUE	FALSE
CNAG_04535	0.012438	0.00902379	1.41e-173	NESS	-0.228068	0.0255573	-0.029338	0.325933	11	6	TRUE	FALSE
CNAG_04536	0	0	0	NESS	0.0380936	0.247975	-0.01472	0.81266	54	14	TRUE	FALSE
CNAG_04544	2.4e-05	5.34e-05	0	NESS	-0.0898014	0.36318	0.155694	0.108531	19	7	TRUE	FALSE
CNAG_04545	0.550378	0.0587677	1.4e-13	ESS	-0.189814	0.365559	0.141777	0.182758	2	16	TRUE	FALSE
CNAG_04546	4e-05	8.04e-05	0	NESS	-0.0692436	0.395945	-0.139583	0.639153	21	4	TRUE	FALSE
CNAG_04558	0.05786	0.0133926	2.07e-152	NESS	0.208818	0.278476	0.260701	0.0904031	2	4	TRUE	FALSE
CNAG_04565	0.000584	0.000656086	2.62e-287	NESS	-0.144628	0.118511	-0.0822426	0.340856	18	45	TRUE	FALSE
CNAG_04566	4.3e-05	8.79e-05	0	NESS	0.0140796	0.275849	-0.0475485	0.679145	28	34	TRUE	FALSE
CNAG_04567	0.016417	0.00771774	6.03e-180	NESS	0.0171685	0.546407	-0.123534	0.0940782	39	44	TRUE	FALSE
CNAG_04570	0.017929	0.0161764	5.18e-148	NESS	-0.322509	0.00502818	-0.868666	NA	13	1	TRUE	FALSE
CNAG_04576	0.148411	0.0681355	2.27e-73	NESS	-0.259046	0.128116	-0.408191	NA	4	1	TRUE	FALSE
CNAG_04582	0	0	0	NESS	-0.0153874	0.520625	0.100184	0.0026967	55	70	TRUE	FALSE
CNAG_04583	0	0	0	NESS	0.4235	1.03e-17	0.258259	0.104468	49	6	TRUE	FALSE
CNAG_04585	0.011619	0.00648209	7.18e-188	NESS	0.00818764	0.841627	-0.00938484	0.895524	4	26	TRUE	FALSE
CNAG_04586	0	0	0	NESS	0.121554	0.00523466	-0.0602616	0.828351	50	4	TRUE	FALSE
CNAG_04587	3e-06	1.71e-05	0	NESS	-0.0804787	0.21237	-0.199349	0.152326	67	15	TRUE	FALSE
CNAG_04588	0.003503	0.00180434	1.47e-243	NESS	0.0551958	0.568529	-0.324645	NA	12	1	TRUE	FALSE
CNAG_04589	0	0	0	NESS	-0.0603611	0.904547	-0.170301	0.32625	32	4	TRUE	FALSE
CNAG_04592	0.336411	0.0595911	4.38e-48	NESS	-0.195207	0.548298	-0.304457	0.0425824	2	5	TRUE	FALSE
CNAG_04594	0	0	0	NESS	0.0417523	0.310883	0.0411139	0.432534	49	19	TRUE	FALSE
CNAG_04595	8e-06	2.73e-05	0	NESS	-0.0458018	0.805346	-0.0163191	0.997512	31	91	TRUE	FALSE
CNAG_04597	0	0	0	NESS	0.0181663	0.163113	-0.0499503	0.56456	102	63	TRUE	FALSE
CNAG_04602	7e-06	2.56e-05	0	NESS	-0.012186	0.929909	0.120003	0.36885	24	9	TRUE	FALSE
CNAG_04606	3.1e-05	6.62e-05	0	NESS	0.109904	0.148068	0.0793747	0.307677	17	8	TRUE	FALSE
CNAG_04610	0	0	0	NESS	-0.0541775	0.523664	NA	NA	47	0	TRUE	FALSE
CNAG_04614	0.000726	0.000544137	2.43e-295	NESS	-0.0940783	0.679927	-0.0808594	0.782342	7	11	TRUE	FALSE
CNAG_04615	9e-06	3.21e-05	0	NESS	0.0251714	0.238001	0.0122085	0.783565	118	22	TRUE	FALSE
CNAG_04617	0	0	0	NESS	-0.0875346	0.0785161	-0.0464706	0.382788	79	39	TRUE	FALSE
CNAG_04618	1e-06	1e-05	0	NESS	-0.046724	0.565296	0.035927	0.17228	64	43	TRUE	FALSE
CNAG_04620	0	0	0	NESS	0.0868833	0.0246724	-0.110176	0.43503	45	18	TRUE	FALSE
CNAG_04622	0	0	0	NESS	-0.0462491	0.902318	0.322689	4.48e-06	32	25	TRUE	FALSE
CNAG_04623	1.8e-05	4.58e-05	0	NESS	-0.216101	0.104271	-0.063615	0.546121	9	33	TRUE	FALSE
CNAG_04630	4e-06	1.97e-05	0	NESS	-0.813575	6.96e-08	-0.422342	0.00321981	13	13	TRUE	FALSE
CNAG_04632	0	0	0	NESS	-0.0487044	0.568211	0.177583	0.343526	94	3	TRUE	FALSE
CNAG_04633	7e-06	2.93e-05	0	NESS	0.0541652	0.738093	0.0698967	0.313569	13	12	TRUE	FALSE
CNAG_04634	2e-06	1.41e-05	0	NESS	-0.00524224	0.789056	-0.10027	0.279441	44	16	TRUE	FALSE
CNAG_04635	7e-06	2.93e-05	0	NESS	-0.0387131	0.981933	0.114669	0.209918	21	14	TRUE	FALSE
CNAG_04636	0	0	0	NESS	-0.139195	0.00500539	-0.0494485	0.7922	59	35	TRUE	FALSE
CNAG_04639	0.000101	0.000117632	0	NESS	0.284101	1.93e-11	0.147589	1.9e-06	63	82	TRUE	FALSE
CNAG_04642	0.025322	0.0118163	7.69e-161	NESS	-0.186342	NA	0.0429807	0.258163	1	17	TRUE	FALSE
CNAG_04652	0.000329	0.000337936	7.44543805899205e-316	NESS	0.0771789	0.0496281	-0.318443	0.162723	59	2	TRUE	FALSE
CNAG_04653	2e-06	1.41e-05	0	NESS	0.0590182	0.199496	0.0284652	0.142183	33	75	TRUE	FALSE
CNAG_04655	0.00054	0.00050111	6.74e-299	NESS	-0.00384477	0.601506	-0.0926642	0.8996	31	5	TRUE	FALSE
CNAG_04657	0	0	0	NESS	0.0580342	0.267744	-0.0646935	0.384531	25	40	TRUE	FALSE
CNAG_04658	0	0	0	NESS	-0.17196	0.000240181	0.26354	0.00166836	81	16	TRUE	FALSE
CNAG_04659	0	0	0	NESS	-0.0589875	0.550634	-0.0311559	0.558386	38	39	TRUE	FALSE
CNAG_04663	0	0	0	NESS	-0.0864015	0.283137	0.0198127	0.916954	34	22	TRUE	FALSE
CNAG_04665	0.040407	0.0115058	1.35e-160	NESS	-0.0138694	NA	-0.0279384	0.700725	1	48	TRUE	FALSE
CNAG_04670	0.064764	0.0207561	6.35e-133	NESS	0.199306	0.333841	-0.0288696	0.9132	3	11	TRUE	FALSE
CNAG_04671	1.3e-05	3.67e-05	0	NESS	0.84723	1.14e-08	0.077002	0.0679864	15	35	TRUE	FALSE
CNAG_04675	5.5e-05	8.69e-05	0	NESS	0.151651	0.0229803	0.165574	0.0874634	16	8	TRUE	FALSE
CNAG_04677	0	0	0	NESS	-0.0414709	0.730721	-0.069686	0.445512	47	43	TRUE	FALSE
CNAG_04680	0	0	0	NESS	0.162821	0.0451519	0.0875944	0.279684	19	13	TRUE	FALSE
CNAG_04681	0	0	0	NESS	-0.0069254	0.894352	-0.096222	0.961684	50	13	TRUE	FALSE
CNAG_04689	0	0	0	NESS	-0.0397939	0.949202	0.0399265	0.44118	33	33	TRUE	FALSE
CNAG_04691	0	0	0	NESS	-0.0042297	0.617788	-0.0776479	0.393812	58	10	TRUE	FALSE
CNAG_04693	0.043261	0.0308049	4.54e-118	NESS	-1.0218	5.33e-17	-0.35431	8.81e-06	28	34	TRUE	FALSE
CNAG_04695	0.001077	0.00131394	2.09e-257	NESS	0.0413226	0.362687	-0.0132132	0.436333	14	10	TRUE	FALSE
CNAG_04696	2e-06	1.41e-05	0	NESS	0.00743704	0.526704	0.104392	0.00230132	54	54	TRUE	FALSE
CNAG_04697	0.002336	0.00268443	1.4e-226	NESS	-0.162691	0.0408275	0.189213	0.000474709	38	27	TRUE	FALSE
CNAG_04703	0.000119	0.000151554	0	NESS	0.10822	0.0244478	-0.131901	0.716079	47	12	TRUE	FALSE
CNAG_04704	0	0	0	NESS	-0.0652148	0.147455	-0.0931589	0.431471	75	20	TRUE	FALSE
CNAG_04705	3.8e-05	6.32e-05	0	NESS	-0.176617	0.00621003	NA	NA	36	0	TRUE	FALSE
CNAG_04707	2e-05	5.32e-05	0	NESS	-0.00331136	0.85957	-0.0133196	0.512762	28	39	TRUE	FALSE
CNAG_04711	0	0	0	NESS	0.0878628	0.180337	-0.127517	0.00341996	26	95	TRUE	FALSE
CNAG_04714	3e-06	2.23e-05	0	NESS	-0.0408208	0.411471	0.144212	0.291964	74	5	TRUE	FALSE
CNAG_04717	1e-06	1e-05	0	NESS	-0.085385	0.04196	-0.0898456	0.463934	134	23	TRUE	FALSE
CNAG_04723	0	0	0	NESS	0.0102003	0.572766	-0.0336042	0.770676	66	25	TRUE	FALSE
CNAG_04725	0.000471	0.000335537	3.7818640232122e-316	NESS	-0.0201083	0.654059	-0.228361	0.00208615	26	34	TRUE	FALSE
CNAG_04727	0.00021	0.000354623	8.58873880104778e-314	NESS	0.0634818	0.0603358	-0.092075	0.186894	47	42	TRUE	FALSE
CNAG_04730	1.9e-05	4.19e-05	0	NESS	0.0618163	0.0929599	0.223032	0.000182742	51	31	TRUE	FALSE
CNAG_04734	0	0	0	NESS	-0.0520815	0.673123	0.0602909	0.223479	21	47	TRUE	FALSE
CNAG_04735	0	0	0	NESS	0.0598405	0.104466	-0.0464178	0.571129	66	30	TRUE	FALSE
CNAG_04736	0	0	0	NESS	-0.0733019	0.357674	-0.110234	0.437422	47	19	TRUE	FALSE
CNAG_04737	0	0	0	NESS	-0.0361428	0.415423	-0.126763	0.117452	88	18	TRUE	FALSE
CNAG_04740	0.000314	0.000275615	0	NESS	-0.342348	8.31e-06	-0.0713573	0.538637	27	27	TRUE	FALSE
CNAG_04741	0.023147	0.0171267	4.3e-145	NESS	-0.209837	0.0055902	0.0102753	0.581359	36	7	TRUE	FALSE
CNAG_04744	8.5e-05	0.000129002	0	NESS	-0.122515	0.178273	0.162312	4.65e-06	27	91	TRUE	FALSE
CNAG_04746	1.2e-05	3.83e-05	0	NESS	-0.115548	0.0649688	-0.158141	0.0234093	64	40	TRUE	FALSE
CNAG_04747	1.6e-05	4.2e-05	0	NESS	-0.185663	1.28e-05	-0.0148706	0.917456	105	57	TRUE	FALSE
CNAG_04749	4.3e-05	7.56e-05	0	NESS	-0.0909401	0.309096	-0.560628	2.58e-10	25	32	TRUE	FALSE
CNAG_04750	4.3e-05	8.2e-05	0	NESS	-0.0745066	0.496659	0.0941739	0.102364	29	64	TRUE	FALSE
CNAG_04752	1.4e-05	4.03e-05	0	NESS	-0.0495708	0.72415	-0.135571	0.0485042	35	38	TRUE	FALSE
CNAG_04753	0.006649	0.00637176	4.82e-189	NESS	-0.0151409	0.834657	-0.0764219	0.15025	87	53	TRUE	FALSE
CNAG_04755	0.459614	0.247506	0.105916	UNK	0.135791	NA	-0.292982	0.131521	1	4	TRUE	FALSE
CNAG_04756	0.006722	0.00640264	7.89e-189	NESS	0.148145	0.0158052	-0.101597	0.36846	26	17	TRUE	FALSE
CNAG_04758	0.002406	0.00265634	5.01e-227	NESS	-0.0940518	0.0895582	-0.142317	0.0235643	91	39	TRUE	FALSE
CNAG_04759	0.003734	0.00298201	6.12e-222	NESS	0.00149056	0.745891	0.0769847	0.498883	25	9	TRUE	FALSE
CNAG_04760	0.224405	0.0753579	2.61e-59	NESS	0.0488878	0.19493	0.0714447	0.0984597	9	15	TRUE	FALSE
CNAG_04766	0.002762	0.00265896	5.93e-227	NESS	0.048659	0.652529	-0.00296453	0.800548	14	15	TRUE	FALSE
CNAG_04767	0.002445	0.00266895	8.07e-227	NESS	-0.0213447	0.570676	0.125798	0.00177881	34	62	TRUE	FALSE
CNAG_04768	0.002452	0.00266903	8.1e-227	NESS	-0.264063	6.86e-14	-0.246626	0.17112	128	6	TRUE	FALSE
CNAG_04769	0.002415	0.00266338	6.52e-227	NESS	0.0153394	0.434559	-0.0666567	0.782009	55	20	TRUE	FALSE
CNAG_04772	0.071296	0.0354568	2.4e-109	NESS	-0.03551	0.564861	-0.169696	NA	15	1	TRUE	FALSE
CNAG_04773	1.5e-05	4.58e-05	0	NESS	0.00936021	0.540686	0.237862	0.0457233	42	10	TRUE	FALSE
CNAG_04774	1.6e-05	5.07e-05	0	NESS	0.272276	3.25e-17	-0.090426	0.616254	99	14	TRUE	FALSE
CNAG_04781	0.000138	0.000131641	0	NESS	-0.148328	0.209901	0.17203	0.426032	13	8	TRUE	FALSE
CNAG_04782	0	0	0	NESS	0.00450072	0.810817	-0.0504417	0.648943	92	75	TRUE	FALSE
CNAG_04783	1.5e-05	4.58e-05	0	NESS	-0.0802056	0.295776	0.0381092	0.0779072	48	29	TRUE	FALSE
CNAG_04784	0	0	0	NESS	0.00358934	0.573652	-0.0908164	0.36138	56	13	TRUE	FALSE
CNAG_04785	2.5e-05	5.75e-05	0	NESS	0.0396759	0.221681	0.0289232	0.276762	25	51	TRUE	FALSE
CNAG_04787	4.7e-05	7.17e-05	0	NESS	0.217412	0.00810374	-0.0586641	0.589298	22	9	TRUE	FALSE
CNAG_04789	4e-06	1.97e-05	0	NESS	-0.0132594	0.681735	-0.0857334	0.922875	28	35	TRUE	FALSE
CNAG_04790	7e-06	2.56e-05	0	NESS	0.0430624	0.173401	-0.00050975	0.670532	28	39	TRUE	FALSE
CNAG_04791	1.5e-05	4.35e-05	0	NESS	0.241834	8.88e-05	0.0275568	0.393767	37	38	TRUE	FALSE
CNAG_04792	0.003427	0.00256987	2.32e-228	NESS	-0.623743	1.87e-10	-0.060964	0.643815	28	33	TRUE	FALSE
CNAG_04793	8.3e-05	0.000110147	0	NESS	-0.111864	0.583317	-0.133166	0.315004	13	14	TRUE	FALSE
CNAG_04794	0.000838	0.000900031	1.08e-273	NESS	0.0742829	0.132904	0.0970423	0.0986787	54	21	TRUE	FALSE
CNAG_04795	0	0	0	NESS	0.133667	0.0205898	0.0146742	0.547843	38	51	TRUE	FALSE
CNAG_04801	0	0	0	NESS	0.0250653	0.321345	-0.0945322	0.0992728	75	51	TRUE	FALSE
CNAG_04804	0.004646	0.0030727	1.43e-220	NESS	-0.382309	0.00284599	-0.853352	2.83e-21	13	60	TRUE	FALSE
CNAG_04807	3.2e-05	6.18e-05	0	NESS	-0.100167	0.0746156	-0.0333728	0.988028	27	13	TRUE	FALSE
CNAG_04808	7e-06	2.93e-05	0	NESS	-0.407124	4.6e-05	-0.0722196	0.344802	24	32	TRUE	FALSE
CNAG_04819	0	0	0	NESS	-0.0120115	0.533273	-0.186605	0.0135569	57	33	TRUE	FALSE
CNAG_04826	0	0	0	NESS	0.143266	0.00757979	0.0512102	0.135513	41	50	TRUE	FALSE
CNAG_04830	0.052605	0.024041	8.36e-128	NESS	0.441024	3.71e-05	-0.195596	0.00424858	15	45	TRUE	FALSE
CNAG_04831	0	0	0	NESS	-0.0162721	0.926202	0.193696	0.024787	48	16	TRUE	FALSE
CNAG_04832	0.001564	0.00140982	2.46e-254	NESS	-0.0831025	0.505321	-0.249355	0.0409186	53	8	TRUE	FALSE
CNAG_04834	8e-06	3.07e-05	0	NESS	-0.0831435	0.180408	-0.199851	0.151242	53	19	TRUE	FALSE
CNAG_04835	0.007872	0.00338682	4.16e-216	NESS	-0.164039	0.826876	0.0713875	0.0356376	6	28	TRUE	FALSE
CNAG_04836	0	0	0	NESS	-0.135231	0.0734027	0.103622	0.461731	34	3	TRUE	FALSE
CNAG_04837	6.7e-05	0.000105462	0	NESS	-0.107496	0.0391206	-0.0735452	0.341758	52	20	TRUE	FALSE
CNAG_04841	0	0	0	NESS	0.0234245	0.204841	0.275332	0.0917572	73	5	TRUE	FALSE
CNAG_04842	1.1e-05	3.45e-05	0	NESS	0.396049	4.28e-07	0.281905	0.01164	23	7	TRUE	FALSE
CNAG_04846	0	0	0	NESS	-0.0224795	0.630361	-0.0788691	0.937498	29	7	TRUE	FALSE
CNAG_04849	0	0	0	NESS	-0.014665	0.841825	0.0802065	0.0100217	43	80	TRUE	FALSE
CNAG_04850	0	0	0	NESS	-0.05724	0.486628	-0.110488	0.476357	66	11	TRUE	FALSE
CNAG_04854	0.000156	0.000253588	0	NESS	0.0216829	0.723109	-0.0516065	0.532802	19	14	TRUE	FALSE
CNAG_04855	0	0	0	NESS	0.00576154	0.4121	0.0618515	0.533069	56	11	TRUE	FALSE
CNAG_04857	0.007085	0.00649706	3.61e-188	NESS	0.0780241	0.472061	0.30958	0.0707056	9	4	TRUE	FALSE
CNAG_04859	0	0	0	NESS	-0.158082	0.154157	0.279932	0.0205353	18	9	TRUE	FALSE
CNAG_04860	0.01369	0.00767389	1.97e-180	NESS	-0.0492002	0.754691	-0.088311	0.761559	7	3	TRUE	FALSE
CNAG_04861	2e-06	1.41e-05	0	NESS	0.0892274	0.22678	-0.283252	NA	22	1	TRUE	FALSE
CNAG_04862	8.6e-05	0.000132589	0	NESS	0.00793225	0.981164	-0.383254	0.00320808	78	14	TRUE	FALSE
CNAG_04865	0	0	0	NESS	-0.116569	0.147575	-0.0595178	0.883722	54	7	TRUE	FALSE
CNAG_04870	2e-06	1.41e-05	0	NESS	0.0160423	0.371766	0.0209152	0.894327	138	3	TRUE	FALSE
CNAG_04873	0	0	0	NESS	-0.101188	0.16377	0.0666987	0.923012	48	11	TRUE	FALSE
CNAG_04874	0	0	0	NESS	-0.149816	0.129836	0.052834	0.126731	21	22	TRUE	FALSE
CNAG_04875	0	0	0	NESS	-0.0146036	0.541863	-0.0403563	0.878888	52	30	TRUE	FALSE
CNAG_04876	0	0	0	NESS	0.0154093	0.717156	-0.0360326	0.810627	43	32	TRUE	FALSE
CNAG_04877	4e-06	1.97e-05	0	NESS	0.0695592	0.271926	0.0630536	0.386456	30	15	TRUE	FALSE
CNAG_04885	0.000113	0.000136074	0	NESS	0.00226959	0.536117	0.125041	0.521157	31	7	TRUE	FALSE
CNAG_04886	0.000159	0.000213246	0	NESS	0.0055978	0.905534	-0.0355667	0.8032	18	32	TRUE	FALSE
CNAG_04887	0	0	0	NESS	-0.224735	5.74e-05	-0.0146171	0.557192	44	48	TRUE	FALSE
CNAG_04888	0	0	0	NESS	-0.10403	0.131107	-0.0109951	0.490343	49	73	TRUE	FALSE
CNAG_04889	0.000375	0.000371014	7.7775647242616e-312	NESS	0.00318427	0.59688	-0.107031	0.293808	7	38	TRUE	FALSE
CNAG_04890	0	0	0	NESS	0.0032135	0.834658	-0.118598	0.298097	44	7	TRUE	FALSE
CNAG_04891	0.000212	0.000178252	0	NESS	0.110392	0.403231	0.0223991	0.649377	8	8	TRUE	FALSE
CNAG_04893	2.4e-05	4.74e-05	0	NESS	0.0432578	0.292754	-0.0699274	0.625613	22	27	TRUE	FALSE
CNAG_04894	2.3e-05	5.1e-05	0	NESS	-0.0714992	0.541123	-0.0858177	0.460999	19	25	TRUE	FALSE
CNAG_04897	3e-06	2.23e-05	0	NESS	-0.056097	0.539945	0.0581615	0.112921	24	70	TRUE	FALSE
CNAG_04898	0	0	0	NESS	-0.0177368	0.830083	-0.0982587	0.291957	46	14	TRUE	FALSE
CNAG_04901	0.000153	0.000155346	0	NESS	-0.0228886	0.661258	-0.100945	0.234782	17	31	TRUE	FALSE
CNAG_04903	3.2e-05	6.01e-05	0	NESS	-0.0610638	0.760873	-0.197821	0.120587	13	15	TRUE	FALSE
CNAG_04907	1e-06	1e-05	0	NESS	-0.00384178	0.997979	0.0905111	0.18093	22	12	TRUE	FALSE
CNAG_04908	1e-06	1e-05	0	NESS	0.275635	6.21e-05	0.169118	0.311021	28	3	TRUE	FALSE
CNAG_04909	4.7e-05	8.7e-05	0	NESS	-0.0502023	0.647153	-0.0856723	0.850382	38	15	TRUE	FALSE
CNAG_04911	0	0	0	NESS	-0.0717908	0.288688	-0.0272973	0.400336	29	12	TRUE	FALSE
CNAG_04912	0.282745	0.0559612	1.03e-61	NESS	0.0633337	0.568561	-0.169696	NA	9	1	TRUE	FALSE
CNAG_04915	0.005083	0.00413966	1.01e-207	NESS	0.0784363	0.518506	0.0390437	0.775917	12	13	TRUE	FALSE
CNAG_04916	0	0	0	NESS	0.0056364	0.236569	0.0499834	0.79109	74	4	TRUE	FALSE
CNAG_04919	0.00027	0.000297294	2.27270197086973e-321	NESS	-0.0125902	0.832269	-0.00236349	0.697596	26	50	TRUE	FALSE
CNAG_04922	0.50976	0.0789163	0.219105	UNK	NA	NA	NA	NA	0	0	TRUE	FALSE
CNAG_04925	0.058993	0.0286214	1.03e-119	NESS	-0.157179	0.206214	-0.0454512	0.812801	13	20	TRUE	FALSE
CNAG_04926	5e-05	7.85e-05	0	NESS	0.0960791	0.645681	0.0996341	0.574404	12	8	TRUE	FALSE
CNAG_04927	0.002991	0.0017244	1.49e-245	NESS	0.170006	0.329192	0.0996341	0.574404	5	8	TRUE	FALSE
CNAG_04934	4e-06	1.97e-05	0	NESS	-0.0927021	0.361099	0.147203	0.0564415	21	20	TRUE	FALSE
CNAG_04935	0.016421	0.00916244	1.43e-172	NESS	0.308084	0.147662	-0.31524	0.000934341	3	12	TRUE	FALSE
CNAG_04938	0	0	0	NESS	-0.0406202	0.499256	-0.0579911	0.315774	42	68	TRUE	FALSE
CNAG_04944	6.1e-05	0.000114499	0	NESS	-0.019422	0.812533	-0.332995	2.12e-05	47	23	TRUE	FALSE
CNAG_04945	2.6e-05	5.62e-05	0	NESS	-0.0177498	0.909082	-0.137863	0.728069	28	3	TRUE	FALSE
CNAG_04946	0	0	0	NESS	-0.0936723	0.109889	-0.0448033	0.484732	42	16	TRUE	FALSE
CNAG_04947	0	0	0	NESS	-0.0180755	0.864721	-0.0321791	0.904053	32	13	TRUE	FALSE
CNAG_04948	1e-06	1e-05	0	NESS	0.0387707	0.380441	-0.173821	0.000116	19	71	TRUE	FALSE
CNAG_04951	0	0	0	NESS	0.0948101	0.0696379	-0.064732	0.387325	35	24	TRUE	FALSE
CNAG_04953	0.000293	0.000266763	0	NESS	0.156823	0.00280667	0.151581	0.000874833	23	44	TRUE	FALSE
CNAG_04954	0.000393	0.000315029	7.23559138334506e-319	NESS	-0.190507	4.25e-05	-0.264942	6.93e-05	92	41	TRUE	FALSE
CNAG_04955	0	0	0	NESS	-0.104492	0.200231	0.0296867	0.136768	37	44	TRUE	FALSE
CNAG_04956	0.000715	0.000718918	2.3e-283	NESS	-0.00467402	0.939519	-0.00372115	0.940692	9	8	TRUE	FALSE
CNAG_04960	0	0	0	NESS	-0.0803148	0.133511	0.0189216	0.467123	73	41	TRUE	FALSE
CNAG_04962	0.002579	0.00218634	2.2e-235	NESS	-0.0310603	0.812256	-0.0315814	0.857426	39	67	TRUE	FALSE
CNAG_04963	0.010476	0.00417659	7.23e-207	NESS	0.071087	0.434322	-0.173618	0.134346	5	6	TRUE	FALSE
CNAG_04967	2.4e-05	5.53e-05	0	NESS	-0.0922917	0.356841	-0.0484795	0.964762	18	7	TRUE	FALSE
CNAG_04968	0	0	0	NESS	0.0235969	0.532674	-0.129719	0.280967	39	13	TRUE	FALSE
CNAG_04974	0	0	0	NESS	-0.0390151	0.763737	-0.0804021	0.152313	44	39	TRUE	FALSE
CNAG_04975	2.1e-05	4.33e-05	0	NESS	0.0552037	0.473881	-0.317065	0.0318745	11	6	TRUE	FALSE
CNAG_04978	1e-05	3.33e-05	0	NESS	-0.0418999	0.472568	0.0520709	0.52603	19	4	TRUE	FALSE
CNAG_04982	0	0	0	NESS	-0.0852945	0.345006	0.023277	0.443201	51	29	TRUE	FALSE
CNAG_04983	0	0	0	NESS	-0.194525	8.4e-05	-0.00686657	0.939728	57	41	TRUE	FALSE
CNAG_04991	0.000536	0.000422001	2.76e-306	NESS	-0.000409021	0.300138	-0.238427	0.0386685	23	16	TRUE	FALSE
CNAG_04993	0.000823	0.00057785	9.54e-293	NESS	-0.161355	0.000115615	0.0338747	0.629516	108	62	TRUE	FALSE
CNAG_04998	5e-06	2.19e-05	0	NESS	0.0402053	0.190506	-0.102792	0.14486	68	47	TRUE	FALSE
CNAG_05000	0.002886	0.00185129	1.65e-242	NESS	-0.113022	0.256254	-0.107873	0.295119	26	21	TRUE	FALSE
CNAG_05003	0	0	0	NESS	-0.0748997	0.161503	-0.0396763	0.479685	36	64	TRUE	FALSE
CNAG_05008	1.1e-05	3.45e-05	0	NESS	-0.293228	0.106377	-0.549216	1.77e-08	12	68	TRUE	FALSE
CNAG_05009	2e-06	1.41e-05	0	NESS	0.0270001	0.1988	-0.0135595	0.863701	49	11	TRUE	FALSE
CNAG_05010	1.1e-05	3.73e-05	0	NESS	-0.124006	0.1597	-0.0660654	0.65861	38	19	TRUE	FALSE
CNAG_05012	0	0	0	NESS	0.0596844	0.226205	-0.136991	0.503244	47	5	TRUE	FALSE
CNAG_05016	0	0	0	NESS	-0.0929477	0.227247	-0.000261531	0.89578	55	6	TRUE	FALSE
CNAG_05017	0	0	0	NESS	-0.107132	0.209301	-0.0274936	0.913545	50	36	TRUE	FALSE
CNAG_05018	7e-06	2.56e-05	0	NESS	0.00928673	0.630215	0.0231728	0.305562	53	69	TRUE	FALSE
CNAG_05019	1e-06	1e-05	0	NESS	-0.0200122	0.934787	0.0208268	0.309423	65	65	TRUE	FALSE
CNAG_05020	0	0	0	NESS	-0.0120473	0.6711	0.114799	0.0218961	28	46	TRUE	FALSE
CNAG_05021	0.00018	0.000292326	4.15015142506647e-322	NESS	-0.0571963	0.665775	-0.0798282	0.529413	26	41	TRUE	FALSE
CNAG_05022	0	0	0	NESS	-0.0695949	0.317369	0.00590313	0.341043	28	50	TRUE	FALSE
CNAG_05023	8.4e-05	0.000149558	0	NESS	-0.0183867	0.932704	0.0162709	0.315736	31	92	TRUE	FALSE
CNAG_05024	0.363606	0.0962387	1.46e-25	NESS	-0.141812	0.239078	-0.0030168	0.497421	13	91	TRUE	FALSE
CNAG_05029	0.00012	0.000154397	0	NESS	0.0450657	0.213934	-0.0156798	0.771456	45	31	TRUE	FALSE
CNAG_05030	0.006886	0.00432005	9.93e-206	NESS	-0.0800901	0.750374	-0.199903	0.00293342	10	29	TRUE	FALSE
CNAG_05032	0	0	0	NESS	-0.00716594	0.699612	0.0255733	0.446324	40	11	TRUE	FALSE
CNAG_05033	0.00023	0.000281231	9.88131291682493e-324	NESS	0.00926649	0.591891	-0.0358721	0.723478	38	74	TRUE	FALSE
CNAG_05036	0.05872	0.022591	6.99e-130	NESS	0.197569	0.331559	-0.292961	0.0122257	3	18	TRUE	FALSE
CNAG_05037	9.2e-05	0.000131564	0	NESS	-0.0243516	0.970059	-0.0422098	0.891998	13	3	TRUE	FALSE
CNAG_05038	9e-06	2.88e-05	0	NESS	-0.252437	0.0698032	0.135362	0.0246016	15	35	TRUE	FALSE
CNAG_05040	0.008226	0.00346359	4.11e-215	NESS	0.0139691	0.720994	-0.200115	0.734808	7	7	TRUE	FALSE
CNAG_05042	0.000796	0.000494397	1.87e-299	NESS	0.106663	0.0801785	-0.0467296	0.807962	19	43	TRUE	FALSE
CNAG_05043	0.017663	0.00760989	1.93e-180	NESS	-0.0586292	0.556189	-0.0798565	0.393938	18	50	TRUE	FALSE
CNAG_05046	0.000112	0.000147901	0	NESS	-0.155887	0.0709713	-0.0126708	0.751695	36	24	TRUE	FALSE
CNAG_05049	0	0	0	NESS	-0.0632425	0.363245	-0.426874	0.00320774	85	10	TRUE	FALSE
CNAG_05057	3e-06	1.71e-05	0	NESS	-0.178536	0.0346398	-0.18916	0.279608	25	11	TRUE	FALSE
CNAG_05064	0	0	0	NESS	-0.0551176	0.400284	-0.00414702	0.971577	47	6	TRUE	FALSE
CNAG_05065	0	0	0	NESS	0.00806717	0.551645	0.0157215	0.779706	39	15	TRUE	FALSE
CNAG_05067	6.1e-05	8.03e-05	0	NESS	-0.0597961	0.792825	0.0727271	0.481231	23	7	TRUE	FALSE
CNAG_05069	1.3e-05	3.67e-05	0	NESS	0.162726	0.0817354	-0.0459804	0.875762	18	22	TRUE	FALSE
CNAG_05070	0.429443	0.227136	0.00247128	UNK	-0.160884	0.426148	0.297471	0.00282339	3	13	TRUE	FALSE
CNAG_05071	0	0	0	NESS	0.0647354	0.504755	-0.0809083	0.343582	32	15	TRUE	FALSE
CNAG_05072	0	0	0	NESS	-0.0392327	0.998925	-0.281726	0.0351837	99	8	TRUE	FALSE
CNAG_05074	1.5e-05	4.35e-05	0	NESS	-0.204197	0.00179333	-0.105891	0.300223	35	21	TRUE	FALSE
CNAG_05076	0.004987	0.00174857	8.82e-245	NESS	-0.621974	0.00320058	0.0265166	0.399291	4	52	TRUE	FALSE
CNAG_05077	3e-06	1.71e-05	0	NESS	-0.00532512	0.858991	0.114192	0.00755947	81	68	TRUE	FALSE
CNAG_05079	0.002961	0.0018527	1.81e-242	NESS	-0.109285	0.859656	0.243324	0.210174	9	4	TRUE	FALSE
CNAG_05081	3e-05	9.27e-05	0	NESS	-0.327976	1.61e-10	0.0904034	0.0393621	59	40	TRUE	FALSE
CNAG_05089	0.044561	0.0229415	1.41e-130	NESS	0.0502508	0.158959	-0.0227986	0.768542	52	57	TRUE	FALSE
CNAG_05092	0.000385	0.000313783	4.87889825268231e-319	NESS	0.0483862	0.479824	-0.0438886	0.553839	16	29	TRUE	FALSE
CNAG_05093	0.012014	0.0108324	9.16e-166	NESS	-0.0576163	0.420172	-0.22355	0.117072	81	8	TRUE	FALSE
CNAG_05096	6.4e-05	0.00011328	0	NESS	-0.100891	0.0613758	-0.215874	0.000630293	42	52	TRUE	FALSE
CNAG_05104	3e-06	1.71e-05	0	NESS	-0.099765	0.491104	-0.0210773	0.935715	38	8	TRUE	FALSE
CNAG_05109	0.000683	0.000764365	9.87e-281	NESS	0.442925	4.43e-18	-0.0237596	0.680679	57	67	TRUE	FALSE
CNAG_05112	0	0	0	NESS	-0.0242356	0.974765	-0.0411577	0.687035	64	17	TRUE	FALSE
CNAG_05117	0	0	0	NESS	0.309506	4.55e-08	0.271794	0.00116793	36	14	TRUE	FALSE
CNAG_05119	0	0	0	NESS	-0.081696	0.112375	-0.0151351	0.730152	89	75	TRUE	FALSE
CNAG_05120	1e-06	1e-05	0	NESS	0.0701917	0.136577	0.172622	0.000210679	62	59	TRUE	FALSE
CNAG_05122	0.000221	0.000219409	0	NESS	0.581368	0.00012257	-0.0648198	0.467843	16	40	TRUE	FALSE
CNAG_05123	0.000524	0.000560505	4.4e-294	NESS	0.079545	0.0351567	NA	NA	38	0	TRUE	FALSE
CNAG_05129	2e-06	1.41e-05	0	NESS	-0.0485176	0.492109	-0.0139995	0.892052	118	11	TRUE	FALSE
CNAG_05130	0	0	0	NESS	-0.115657	0.109503	-0.0434447	0.822643	60	9	TRUE	FALSE
CNAG_05138	0	0	0	NESS	-0.136194	0.00712174	0.0339582	0.45332	60	19	TRUE	FALSE
CNAG_05141	0.000314	0.000299164	4.26872718006837e-321	NESS	0.0107692	0.522766	-0.112784	0.110421	21	36	TRUE	FALSE
CNAG_05147	0.044578	0.0229541	1.5e-130	NESS	0.0263918	0.368891	0.0359551	0.548982	39	8	TRUE	FALSE
CNAG_05148	0.002936	0.00275969	2.44e-225	NESS	-0.393273	7.17e-08	-0.110937	0.0111869	40	82	TRUE	FALSE
CNAG_05153	0.002913	0.0028132	1.62e-224	NESS	-0.105091	0.434941	-0.168168	0.0321045	38	24	TRUE	FALSE
CNAG_05154	0.002983	0.00284761	5.48e-224	NESS	0.264455	0.000261304	-0.00466765	0.774743	19	27	TRUE	FALSE
CNAG_05156	0.006643	0.00637037	4.71e-189	NESS	-0.116969	0.111319	0.0148153	0.323689	40	78	TRUE	FALSE
CNAG_05157	0.006638	0.00637075	4.73e-189	NESS	-0.0646095	0.342723	-0.0731425	0.0631596	57	80	TRUE	FALSE
CNAG_05158	0.006644	0.00637811	5.31e-189	NESS	0.0753871	0.0663596	-0.0664599	0.090448	71	87	TRUE	FALSE
CNAG_05159	0.021829	0.0166191	1.67e-146	NESS	-0.0306342	0.982019	-0.0852546	0.181792	54	57	TRUE	FALSE
CNAG_05161	0.006637	0.00636886	4.59e-189	NESS	0.0275638	0.223268	0.0370446	0.310525	46	23	TRUE	FALSE
CNAG_05168	0.000124	0.000127224	0	NESS	-0.125246	0.0974116	-0.00574386	0.780194	29	9	TRUE	FALSE
CNAG_05170	3.2e-05	6.01e-05	0	NESS	-0.452817	2.94e-12	0.116246	0.479304	45	9	TRUE	FALSE
CNAG_05178	0.000164	0.000185058	0	NESS	-0.065653	0.434707	-0.104739	0.166208	18	19	TRUE	FALSE
CNAG_05180	0	0	0	NESS	-0.0613669	0.337082	-0.0842322	0.151537	61	79	TRUE	FALSE
CNAG_05181	4.8e-05	0.000113244	0	NESS	0.0681901	0.0271444	-0.0412357	0.683665	52	57	TRUE	FALSE
CNAG_05184	0	0	0	NESS	-0.106559	0.163244	-0.105344	0.89334	36	10	TRUE	FALSE
CNAG_05185	3e-06	1.71e-05	0	NESS	-0.0486263	0.906552	-0.0138564	0.933143	25	15	TRUE	FALSE
CNAG_05186	2e-05	5.69e-05	0	NESS	0.0652274	0.288355	-0.06428	0.458407	22	27	TRUE	FALSE
CNAG_05187	2e-06	1.41e-05	0	NESS	-0.142162	0.0826062	-0.00924876	0.701857	34	44	TRUE	FALSE
CNAG_05188	4.9e-05	8.82e-05	0	NESS	-0.0819108	0.403206	-0.153914	0.157089	24	13	TRUE	FALSE
CNAG_05189	0	0	0	NESS	-0.0999173	0.406341	-0.172461	0.00700907	62	42	TRUE	FALSE
CNAG_05192	3.8e-05	7.63e-05	0	NESS	-0.0278463	0.783521	0.303845	0.0262205	28	7	TRUE	FALSE
CNAG_05198	0	0	0	NESS	0.00346322	0.655781	0.143038	5.57e-05	47	64	TRUE	FALSE
CNAG_05212	3.4e-05	6.85e-05	0	NESS	-0.216888	0.327187	0.0177776	NA	9	1	TRUE	FALSE
CNAG_05215	1e-06	1e-05	0	NESS	0.251501	0.00306206	0.108448	0.0381051	28	22	TRUE	FALSE
CNAG_05220	3e-06	2.23e-05	0	NESS	0.0483888	0.00432005	-0.0460281	0.867318	164	7	TRUE	FALSE
CNAG_05222	7.7e-05	0.000133979	0	NESS	0.692773	0.00185976	-0.125791	0.484636	20	9	TRUE	FALSE
CNAG_05224	4.2e-05	6.38e-05	0	NESS	-0.158998	0.171998	-0.324351	0.0022263	12	25	TRUE	FALSE
CNAG_05226	1e-06	1e-05	0	NESS	-0.00861599	0.615172	-0.0412633	0.993827	23	26	TRUE	FALSE
CNAG_05227	0.001475	0.000906138	2.39e-273	NESS	-0.0553071	0.991886	NA	NA	30	0	TRUE	FALSE
CNAG_05233	1e-06	1e-05	0	NESS	-0.0629128	0.360706	-0.0818506	0.461255	30	15	TRUE	FALSE
CNAG_05236	7.2e-05	0.000102573	0	NESS	-0.259291	0.0120188	NA	NA	21	0	TRUE	FALSE
CNAG_05237	0	0	0	NESS	-0.0192407	0.732139	0.0360908	0.499208	44	38	TRUE	FALSE
CNAG_05244	4.2e-05	6.84e-05	0	NESS	-0.0690661	0.310494	-0.386188	1.2e-06	54	21	TRUE	FALSE
CNAG_05245	1e-06	1e-05	0	NESS	0.0123646	0.701007	0.170331	0.281841	15	9	TRUE	FALSE
CNAG_05250	1e-06	1e-05	0	NESS	-0.235254	0.00124312	-0.31611	0.0208771	35	7	TRUE	FALSE
CNAG_05251	0	0	0	NESS	0.0490549	0.0513347	-0.220325	0.00617842	43	21	TRUE	FALSE
CNAG_05252	4e-06	1.97e-05	0	NESS	0.467554	3.35e-13	0.0640657	0.326802	41	24	TRUE	FALSE
CNAG_05253	0	0	0	NESS	-0.0109977	0.947267	0.0640657	0.326802	52	24	TRUE	FALSE
CNAG_05255	0	0	0	NESS	-0.0857469	0.246617	-0.0699822	0.553295	70	36	TRUE	FALSE
CNAG_05260	0	0	0	NESS	0.0350152	0.292238	0.129609	3.47e-05	70	65	TRUE	FALSE
CNAG_05261	0	0	0	NESS	-0.134475	0.00589126	NA	NA	58	0	TRUE	FALSE
CNAG_05262	1.7e-05	4.03e-05	0	NESS	-0.042916	0.841866	-0.13842	0.21949	20	20	TRUE	FALSE
CNAG_05263	0.000453	0.000455595	5.34e-303	NESS	-0.10367	0.337951	-0.0630621	0.542236	31	27	TRUE	FALSE
CNAG_05264	0	0	0	NESS	-0.0277944	0.896591	-0.228963	0.0274884	86	13	TRUE	FALSE
CNAG_05265	2.8e-05	6.68e-05	0	NESS	0.00216278	0.688261	0.0714627	0.157671	23	31	TRUE	FALSE
CNAG_05266	3.8e-05	7.36e-05	0	NESS	0.0249428	0.388067	0.015932	0.648088	16	10	TRUE	FALSE
CNAG_05267	0.819353	0.0533006	1.35e-79	ESS	0.0240495	0.686963	0.150911	3.63e-05	4	77	TRUE	FALSE
CNAG_05272	9.8e-05	0.000121423	0	NESS	0.0260098	0.316096	-0.105871	0.456151	22	6	TRUE	FALSE
CNAG_05278	3e-06	1.71e-05	0	NESS	-0.0845967	0.319854	0.144645	0.27906	21	6	TRUE	FALSE
CNAG_05279	1.2e-05	3.56e-05	0	NESS	0.0369724	0.383676	-0.107591	0.444971	19	14	TRUE	FALSE
CNAG_05284	3e-06	1.71e-05	0	NESS	-0.0724572	0.252928	-0.232242	0.0351814	33	10	TRUE	FALSE
CNAG_05285	5.5e-05	9.14e-05	0	NESS	0.0766979	0.16007	-0.232242	0.0351814	27	10	TRUE	FALSE
CNAG_05289	5.2e-05	8.1e-05	0	NESS	-0.0999181	0.207167	-0.0237964	0.935643	38	12	TRUE	FALSE
CNAG_05292	0.950096	0.0194006	2.91e-137	ESS	0.231041	0.00975683	-0.0505395	0.454925	16	33	TRUE	FALSE
CNAG_05295	0.000183	0.0002137	0	NESS	-0.180225	0.29632	0.0785884	0.213887	18	28	TRUE	FALSE
CNAG_05297	9e-06	3.51e-05	0	NESS	-0.0172156	0.921195	0.00255284	0.660291	22	28	TRUE	FALSE
CNAG_05298	0	0	0	NESS	-0.0198863	0.675748	-0.377157	0.142101	82	2	TRUE	FALSE
CNAG_05299	0	0	0	NESS	0.0147665	0.724386	-0.0220655	0.782863	46	28	TRUE	FALSE
CNAG_05300	0	0	0	NESS	-0.0516062	0.314711	-0.0383548	0.816833	46	28	TRUE	FALSE
CNAG_05302	9.9e-05	0.000124312	0	NESS	-0.135655	0.109929	-0.163665	0.351861	32	10	TRUE	FALSE
CNAG_05303	0	0	0	NESS	-0.0576693	0.676117	-0.310539	0.156064	40	4	TRUE	FALSE
CNAG_05304	2e-06	1.41e-05	0	NESS	-0.014217	0.345972	-0.0592981	0.357834	68	53	TRUE	FALSE
CNAG_05305	1.6e-05	4.65e-05	0	NESS	-0.0581702	0.438787	-0.0136551	0.772097	42	10	TRUE	FALSE
CNAG_05309	0.004404	0.00344744	1.2e-215	NESS	-0.186982	0.14734	NA	NA	15	0	TRUE	FALSE
CNAG_05312	1.5e-05	3.86e-05	0	NESS	-0.0853207	0.128735	-0.128422	0.27517	35	19	TRUE	FALSE
CNAG_05313	1.4e-05	4.5e-05	0	NESS	0.00520618	0.40872	0.239626	NA	73	1	TRUE	FALSE
CNAG_05315	6e-06	2.39e-05	0	NESS	-0.0673635	0.429389	0.0865834	0.167308	39	15	TRUE	FALSE
CNAG_05316	0.000304	0.0002689	0	NESS	0.108735	0.116168	0.0392227	0.3376	21	18	TRUE	FALSE
CNAG_05317	0.000307	0.000373153	1.35575687989482e-311	NESS	-0.102597	0.475798	-0.0378594	0.475137	26	63	TRUE	FALSE
CNAG_05319	2.5e-05	5.92e-05	0	NESS	-0.0437981	0.566668	0.160452	0.265982	23	8	TRUE	FALSE
CNAG_05320	4e-06	2.43e-05	0	NESS	-0.040069	0.918572	-0.0102066	0.73282	26	19	TRUE	FALSE
CNAG_05321	0.000117	0.000147062	0	NESS	-0.1311	0.185848	0.0448701	0.533894	19	9	TRUE	FALSE
CNAG_05325	4.5e-05	8.09e-05	0	NESS	0.0418156	0.452157	0.04388	0.785504	22	11	TRUE	FALSE
CNAG_05329	0.000513	0.000358069	2.37531615238512e-313	NESS	-0.155369	0.483583	-0.0448833	0.628498	9	8	TRUE	FALSE
CNAG_05331	0.110666	0.0333893	8.47e-108	NESS	NA	NA	NA	NA	0	0	TRUE	FALSE
CNAG_05333	0.018504	0.00738779	1.23e-181	NESS	0.15663	0.732783	NA	NA	3	0	TRUE	FALSE
CNAG_05334	0.000206	0.000179685	0	NESS	0.0700985	0.512537	0.144994	0.420794	9	4	TRUE	FALSE
CNAG_05335	0.246031	0.066845	7.65e-61	NESS	-0.164529	0.432102	0.580091	NA	2	1	TRUE	FALSE
CNAG_05336	0.00014	0.000191221	0	NESS	-0.00346385	0.929507	-0.391328	0.0281248	25	4	TRUE	FALSE
CNAG_05337	0.007457	0.00588223	2.07e-192	NESS	-0.0340474	0.944255	0.256338	0.251133	13	2	TRUE	FALSE
CNAG_05339	0.009781	0.00568545	1.14e-193	NESS	-0.264622	0.121158	-0.0350455	0.918152	6	39	TRUE	FALSE
CNAG_05342	0.000121	0.000142343	0	NESS	0.120139	0.0988585	-0.017581	0.983225	12	16	TRUE	FALSE
CNAG_05343	0.078857	0.0251516	2.81e-123	NESS	-0.0999126	0.698659	NA	NA	15	0	TRUE	FALSE
CNAG_05345	1e-06	1e-05	0	NESS	-0.00124258	0.736779	-0.0722614	0.678033	58	8	TRUE	FALSE
CNAG_05346	2.6e-05	5.79e-05	0	NESS	0.0674942	0.47664	0.037032	0.523951	19	15	TRUE	FALSE
CNAG_05349	0.01426	0.00872954	7.66e-175	NESS	1.22806	8.32e-16	1.19245	0.0156856	22	2	TRUE	FALSE
CNAG_05350	0.000542	0.000511915	5.57e-298	NESS	-0.0349006	0.775432	-0.144989	0.145115	17	25	TRUE	FALSE
CNAG_05356	2e-06	1.41e-05	0	NESS	0.0304196	0.308433	-0.18822	0.310824	31	8	TRUE	FALSE
CNAG_05358	1e-05	3.33e-05	0	NESS	0.0302563	0.674295	-0.0527603	0.856448	37	9	TRUE	FALSE
CNAG_05369	6e-06	2.78e-05	0	NESS	-0.0485737	0.456058	-0.00875908	0.971379	60	15	TRUE	FALSE
CNAG_05372	6.8e-05	8.86e-05	0	NESS	0.129878	0.080567	0.175202	0.00370984	25	42	TRUE	FALSE
CNAG_05375	0.000151	0.000249644	0	NESS	0.797443	3.36e-14	0.566345	8.22e-05	27	7	TRUE	FALSE
CNAG_05376	0.000344	0.000428604	1.24e-305	NESS	-0.0335567	0.770025	-0.0453712	0.876431	24	10	TRUE	FALSE
CNAG_05380	0.004217	0.00508134	5.53e-199	NESS	0.0322734	0.401565	-0.056664	0.544116	94	42	TRUE	FALSE
CNAG_05383	0.000232	0.000331778	1.18254632094728e-316	NESS	0.0031399	0.458155	-0.0120408	0.861062	57	52	TRUE	FALSE
CNAG_05388	9.5e-05	0.000143108	0	NESS	-0.0834699	0.484623	0.0755558	0.17478	23	44	TRUE	FALSE
CNAG_05390	0.000113	0.000139736	0	NESS	-0.255265	0.00050987	0.0478888	0.0539376	39	83	TRUE	FALSE
CNAG_05392	0.000618	0.000720182	2.68e-283	NESS	0.0341846	0.431195	-0.335837	0.00663988	18	8	TRUE	FALSE
CNAG_05408	0.000723	0.000467716	7.58e-302	NESS	0.0296512	0.586524	0.0461371	0.904417	8	11	TRUE	FALSE
CNAG_05411	0.922447	0.0351821	4.74e-109	ESS	-0.635435	NA	-0.10978	0.573195	1	3	TRUE	FALSE
CNAG_05412	9.3e-05	0.000106605	0	NESS	0.0583513	0.620846	0.0281798	0.48305	14	16	TRUE	FALSE
CNAG_05415	0.00121	0.000952031	3.02e-271	NESS	0.292969	0.0036906	-0.143358	0.533169	13	8	TRUE	FALSE
CNAG_05419	1e-06	1e-05	0	NESS	-0.815152	1.07e-25	-0.234016	0.000498922	56	32	TRUE	FALSE
CNAG_05420	0.000253	0.000271343	0	NESS	0.128125	0.149367	0.362631	0.00141724	21	12	TRUE	FALSE
CNAG_05421	0.00013	0.000171447	0	NESS	-0.0566671	0.319864	-0.0454516	0.812506	22	37	TRUE	FALSE
CNAG_05422	0.10943	0.0532013	3.87e-88	NESS	0.0594948	0.246837	0.104115	0.121859	23	35	TRUE	FALSE
CNAG_05424	0.000313	0.000316756	1.22351404667418e-318	NESS	-0.729387	9.73e-13	-0.248745	4.02e-05	28	38	TRUE	FALSE
CNAG_05427	0.000167	0.000251482	0	NESS	-0.104225	0.237501	0.0425934	0.609134	31	19	TRUE	FALSE
CNAG_05429	0.168855	0.0509645	5.39e-83	NESS	0.716748	NA	-0.00273208	0.708364	1	11	TRUE	FALSE
CNAG_05430	0.084842	0.0434166	2.41e-99	NESS	-0.156205	0.0564602	0.281271	0.119471	26	2	TRUE	FALSE
CNAG_05431	0.072722	0.0443437	1.14e-99	NESS	-1.2241	1.49e-39	-0.787979	2.87e-23	77	48	TRUE	FALSE
CNAG_05443	5.9e-05	0.000118998	0	NESS	-0.03972	0.826938	-0.00411378	0.951302	94	9	TRUE	FALSE
CNAG_05444	4e-05	8.76e-05	0	NESS	-0.143042	0.0176845	-0.0494421	0.851765	49	34	TRUE	FALSE
CNAG_05451	5.8e-05	0.000102671	0	NESS	-0.100223	0.290552	0.0492801	0.1488	46	93	TRUE	FALSE
CNAG_05452	0.000394	0.000413368	3.47e-307	NESS	0.0307677	0.207874	NA	NA	27	0	TRUE	FALSE
CNAG_05458	1e-06	1e-05	0	NESS	0.00100278	0.688299	-0.0784791	0.524908	35	17	TRUE	FALSE
CNAG_05459	5e-06	2.19e-05	0	NESS	-0.138379	0.0534108	-0.269552	0.0398625	49	9	TRUE	FALSE
CNAG_05460	0	0	0	NESS	-0.00301746	0.672128	-0.123753	0.948615	46	6	TRUE	FALSE
CNAG_05461	0	0	0	NESS	-0.0712966	0.229483	-0.320655	0.58614	63	3	TRUE	FALSE
CNAG_05463	1e-06	1e-05	0	NESS	0.29904	3.21e-09	0.0899211	0.149337	39	21	TRUE	FALSE
CNAG_05466	2e-06	1.41e-05	0	NESS	-0.0677796	0.363531	-0.080535	0.791871	66	4	TRUE	FALSE
CNAG_05468	4.5e-05	7.3e-05	0	NESS	-0.19273	0.204595	-0.898571	1.32e-20	29	36	TRUE	FALSE
CNAG_05482	2e-06	1.41e-05	0	NESS	0.00132867	0.500244	0.14424	0.0020801	34	46	TRUE	FALSE
CNAG_05499	3.6e-05	6.89e-05	0	NESS	-0.102404	0.279612	-0.153673	0.0574479	33	24	TRUE	FALSE
CNAG_05500	2e-06	1.41e-05	0	NESS	-0.0189486	0.867015	-0.0587865	0.534676	32	24	TRUE	FALSE
CNAG_05501	0.000633	0.000522437	4.25e-297	NESS	0.0542127	0.122395	-0.46679	0.242819	26	2	TRUE	FALSE
CNAG_05508	1.6e-05	4.43e-05	0	NESS	-0.123701	0.0468267	0.125231	0.162574	40	8	TRUE	FALSE
CNAG_05511	0.017368	0.0101399	3.95e-168	NESS	0.164035	0.0724279	-0.016155	0.858117	17	36	TRUE	FALSE
CNAG_05512	3.3e-05	6.04e-05	0	NESS	-0.0527247	0.812199	-0.0285133	0.604425	38	23	TRUE	FALSE
CNAG_05514	5e-06	2.19e-05	0	NESS	0.00207681	0.738222	0.22667	0.041776	35	12	TRUE	FALSE
CNAG_05515	1.4e-05	8.29e-05	0	NESS	-0.0565615	0.685088	-0.249838	0.111752	33	6	TRUE	FALSE
CNAG_05519	0.000127	0.000146236	0	NESS	-0.0594994	0.386668	-0.197386	0.0233821	52	33	TRUE	FALSE
CNAG_05520	3.5e-05	5.92e-05	0	NESS	-1.14242	5.88e-17	-0.562682	1.58e-09	26	32	TRUE	FALSE
CNAG_05521	0.001005	0.000993552	1.98e-269	NESS	-0.187902	0.010977	-0.442772	3.31e-09	25	29	TRUE	FALSE
CNAG_05522	2e-06	1.41e-05	0	NESS	-0.02455	0.935261	-0.287577	0.0015554	38	17	TRUE	FALSE
CNAG_05523	1.3e-05	3.93e-05	0	NESS	-0.0177315	0.783115	-0.120682	0.227973	83	6	TRUE	FALSE
CNAG_05524	0.001417	0.00135095	3.5e-256	NESS	0.0759625	0.486802	-0.180317	0.0456069	19	29	TRUE	FALSE
CNAG_05529	3.2e-05	7.77e-05	0	NESS	0.0370786	0.814582	-0.678187	0.0322768	27	2	TRUE	FALSE
CNAG_05530	3e-05	5.95e-05	0	NESS	0.0255308	0.479817	-0.0161578	0.799675	33	35	TRUE	FALSE
CNAG_05533	0.053114	0.0185245	6.14e-139	NESS	-0.879087	0.000923414	-0.147829	0.433858	5	5	TRUE	FALSE
CNAG_05534	1e-06	1e-05	0	NESS	0.0425724	0.680774	-0.107842	0.122078	18	38	TRUE	FALSE
CNAG_05536	7e-06	2.56e-05	0	NESS	0.0108489	0.475417	-0.00506846	0.964274	45	30	TRUE	FALSE
CNAG_05539	1e-05	3.02e-05	0	NESS	0.0598767	0.0170209	-0.0499961	0.80658	98	30	TRUE	FALSE
CNAG_05540	1e-05	3.33e-05	0	NESS	-0.0593099	0.414125	0.00403873	0.575981	137	45	TRUE	FALSE
CNAG_05544	1.3e-05	3.93e-05	0	NESS	-0.0155685	0.815865	-0.100873	0.233485	45	33	TRUE	FALSE
CNAG_05547	0.000945	0.000856747	8.37e-276	NESS	0.189818	0.0645613	0.0290474	0.988019	17	23	TRUE	FALSE
CNAG_05548	2.5e-05	6.26e-05	0	NESS	-0.128306	0.193863	0.0768252	0.590123	27	24	TRUE	FALSE
CNAG_05550	0.00013	0.000164838	0	NESS	-0.126756	0.434846	-0.100537	0.808875	22	15	TRUE	FALSE
CNAG_05558	0.000492	0.000550423	7.25e-295	NESS	0.216599	0.000459591	0.0386381	0.41477	34	9	TRUE	FALSE
CNAG_05562	1e-06	1e-05	0	NESS	0.427972	7.95e-07	0.0538781	0.431019	30	50	TRUE	FALSE
CNAG_05565	0.016118	0.00827439	5.59e-177	NESS	0.130292	0.153567	0.0846777	0.580801	16	6	TRUE	FALSE
CNAG_05567	2e-06	1.41e-05	0	NESS	-0.0225755	0.76514	0.0640546	0.226008	34	24	TRUE	FALSE
CNAG_05570	0.038799	0.0138548	9.15e-153	NESS	0.0431247	0.495273	-0.127732	0.167361	7	21	TRUE	FALSE
CNAG_05575	0.00022	0.000247002	0	NESS	-0.0226987	0.815023	0.0793769	0.00891953	31	53	TRUE	FALSE
CNAG_05582	0.000101	0.000124312	0	NESS	0.00389717	0.835829	-0.133811	0.357517	19	11	TRUE	FALSE
CNAG_05586	0	0	0	NESS	0.0522324	0.0429324	0.0626152	0.664366	90	16	TRUE	FALSE
CNAG_05590	0.001523	0.000937421	6.94e-272	NESS	-0.595277	1e-82	-0.29195	1.27e-06	202	31	TRUE	FALSE
CNAG_05591	1e-06	1e-05	0	NESS	0.0630062	0.086375	-0.010915	0.893382	48	36	TRUE	FALSE
CNAG_05595	0	0	0	NESS	-0.144362	0.0182516	0.034627	0.134359	60	52	TRUE	FALSE
CNAG_05598	0.000455	0.000458891	1.09e-302	NESS	-0.0412095	0.493999	-0.122107	0.203467	39	13	TRUE	FALSE
CNAG_05599	0	0	0	NESS	-0.00322602	0.794962	-0.104779	0.228389	41	31	TRUE	FALSE
CNAG_05600	0.000219	0.000214474	0	NESS	-0.414131	1.1e-09	-0.392715	2.76e-17	57	111	TRUE	FALSE
CNAG_05605	5e-06	2.19e-05	0	NESS	-0.022167	0.912031	-0.392495	0.0172436	64	6	TRUE	FALSE
CNAG_05607	0.000599	0.000511582	5.29e-298	NESS	-0.499812	1.13e-05	-0.075667	0.223425	27	45	TRUE	FALSE
CNAG_05608	0.001278	0.000742175	6.01e-282	NESS	-0.170467	0.114962	-0.0573605	0.610197	22	19	TRUE	FALSE
CNAG_05612	2e-06	1.41e-05	0	NESS	-0.0490024	0.590448	-0.105448	0.0666336	49	34	TRUE	FALSE
CNAG_05620	5.4e-05	9.15e-05	0	NESS	-0.312836	0.000340862	0.231176	0.00660793	30	14	TRUE	FALSE
CNAG_05630	0	0	0	NESS	-0.0994459	0.549363	-0.0433873	0.594293	31	29	TRUE	FALSE
CNAG_05637	9e-06	2.88e-05	0	NESS	-0.0503586	0.659788	-0.0368265	0.862445	22	41	TRUE	FALSE
CNAG_05639	1e-05	3.02e-05	0	NESS	-0.0176517	0.799032	0.0762247	0.36735	91	28	TRUE	FALSE
CNAG_05641	8.4e-05	0.000102218	0	NESS	-0.0629599	0.669778	0.210248	0.228083	11	2	TRUE	FALSE
CNAG_05642	2.2e-05	4.84e-05	0	NESS	-0.256101	1.19e-05	-0.159855	0.0176889	55	38	TRUE	FALSE
CNAG_05644	0	0	0	NESS	-0.0307828	0.821167	0.0160258	0.26495	65	55	TRUE	FALSE
CNAG_05646	0.002071	0.00156407	7.92e-250	NESS	-0.0597118	0.21495	0.538875	0.0370249	68	5	TRUE	FALSE
CNAG_05647	0.001317	0.00106809	2.72e-266	NESS	-0.0916414	0.325014	-0.0765422	0.294036	11	58	TRUE	FALSE
CNAG_05649	0	0	0	NESS	-0.0297169	0.956772	0.139223	0.00118688	50	55	TRUE	FALSE
CNAG_05651	8.3e-05	0.000109226	0	NESS	-0.0268303	0.715099	0.0167363	0.537747	21	34	TRUE	FALSE
CNAG_05652	0	0	0	NESS	-0.015968	0.652628	0.0879521	0.0772179	34	26	TRUE	FALSE
CNAG_05653	0.000211	0.000203948	0	NESS	-0.0269584	0.6571	NA	NA	49	0	TRUE	FALSE
CNAG_05654	0.000256	0.000262974	0	NESS	-0.0193886	0.856936	-0.306753	0.0663241	18	8	TRUE	FALSE
CNAG_05656	2.6e-05	5.79e-05	0	NESS	0.0175828	0.224067	0.018432	0.74785	58	36	TRUE	FALSE
CNAG_05659	1.7e-05	4.28e-05	0	NESS	0.0466126	0.586033	-0.0487615	0.857199	31	19	TRUE	FALSE
CNAG_05660	1e-06	1e-05	0	NESS	-0.0763702	0.355803	0.077343	0.160617	35	16	TRUE	FALSE
CNAG_05662	1e-06	1e-05	0	NESS	-0.118507	0.182507	-0.299067	0.0913684	40	9	TRUE	FALSE
CNAG_05663	0.013096	0.00740656	5.21e-182	NESS	-0.227966	0.668464	-0.227789	0.00928369	3	12	TRUE	FALSE
CNAG_05665	1.3e-05	3.93e-05	0	NESS	0.052489	0.140424	0.0785073	0.220222	66	35	TRUE	FALSE
CNAG_05666	0.000169	0.000255325	0	NESS	-0.0501508	0.569285	-0.112621	0.921283	22	11	TRUE	FALSE
CNAG_05670	0.004419	0.00236766	8.47e-232	NESS	-0.1782	0.31348	NA	NA	6	0	TRUE	FALSE
CNAG_05672	7e-06	2.56e-05	0	NESS	0.0195749	0.411323	-0.0916105	0.182368	31	61	TRUE	FALSE
CNAG_05673	0.001248	0.000939318	8.03e-272	NESS	-0.622082	1.19e-06	-0.0613175	0.743549	16	16	TRUE	FALSE
CNAG_05677	7.5e-05	0.000121751	0	NESS	-0.0468163	0.478213	-0.547802	0.0090714	87	4	TRUE	FALSE
CNAG_05678	0.000264	0.000244751	0	NESS	-0.0644257	0.606567	0.0905942	0.0673475	30	31	TRUE	FALSE
CNAG_05683	3.5e-05	6.72e-05	0	NESS	0.0171555	0.650986	-0.175806	0.00812965	15	45	TRUE	FALSE
CNAG_05684	0	0	0	NESS	0.262052	2.31e-05	0.194668	6.49e-06	47	62	TRUE	FALSE
CNAG_05685	0	0	0	NESS	0.202565	1.24e-06	0.167889	2.08e-05	49	66	TRUE	FALSE
CNAG_05686	4e-06	1.97e-05	0	NESS	-0.00624462	0.917474	0.0880209	0.00468103	41	77	TRUE	FALSE
CNAG_05687	0.005074	0.00323218	2.33e-218	NESS	0.0841266	0.645739	-0.0723442	0.469223	15	66	TRUE	FALSE
CNAG_05691	0.003225	0.00179463	8.13e-244	NESS	0.061776	0.540905	0.109023	0.0606491	8	20	TRUE	FALSE
CNAG_05693	0	0	0	NESS	-0.0245326	0.879147	-0.00580151	0.708555	45	12	TRUE	FALSE
CNAG_05695	1.5e-05	4.58e-05	0	NESS	-0.0127152	0.913468	-0.0526828	0.543852	84	55	TRUE	FALSE
CNAG_05697	1.2e-05	3.83e-05	0	NESS	-0.196813	0.0924888	-0.236274	0.337685	12	6	TRUE	FALSE
CNAG_05698	0.000462	0.000762476	7.4e-281	NESS	0.170263	0.00776948	-0.0852933	0.0578429	21	80	TRUE	FALSE
CNAG_05699	0	0	0	NESS	0.0264404	0.78854	-0.119333	0.0146745	38	62	TRUE	FALSE
CNAG_05702	5e-05	9.27e-05	0	NESS	-0.716704	1.63e-07	-0.0777127	0.507291	15	18	TRUE	FALSE
CNAG_05705	0.068465	0.0243723	1.14e-125	NESS	NA	NA	-0.364763	6.67e-05	0	18	TRUE	FALSE
CNAG_05717	0.001005	0.000993146	1.9e-269	NESS	-0.160339	0.00366473	-0.0513471	0.328526	60	84	TRUE	FALSE
CNAG_05723	0	0	0	NESS	0.0499521	0.112037	0.103417	0.00350702	65	45	TRUE	FALSE
CNAG_05724	0	0	0	NESS	-0.10892	0.315254	-0.112815	0.237543	34	14	TRUE	FALSE
CNAG_05725	0.948441	0.0179176	1.62e-140	ESS	NA	NA	0.116275	0.0324068	0	37	TRUE	FALSE
CNAG_05727	8.3e-05	0.000149784	0	NESS	0.000561017	0.543821	0.0488853	0.538812	32	16	TRUE	FALSE
CNAG_05728	0.001969	0.00162901	4.35e-248	NESS	0.0702201	0.307659	0.00341466	0.705436	32	20	TRUE	FALSE
CNAG_05729	2.1e-05	4.98e-05	0	NESS	-0.019355	0.924858	-0.0431226	0.748434	21	10	TRUE	FALSE
CNAG_05732	1.1e-05	3.45e-05	0	NESS	-0.180966	0.336436	-0.00465852	0.957144	11	28	TRUE	FALSE
CNAG_05733	0.000283	0.000320686	4.1225627994027e-318	NESS	-0.185697	0.214627	-0.0358377	0.802439	10	14	TRUE	FALSE
CNAG_05736	0.000753	0.000790915	2.94e-279	NESS	0.0263658	0.525437	-0.130884	0.114832	100	39	TRUE	FALSE
CNAG_05737	0	0	0	NESS	-0.0634341	0.314676	0.0423813	0.33797	78	58	TRUE	FALSE
CNAG_05738	0	0	0	NESS	-0.206248	0.00881181	0.061504	0.231826	28	18	TRUE	FALSE
CNAG_05739	2e-06	1.41e-05	0	NESS	-0.0371601	0.550691	0.0529614	0.274723	72	19	TRUE	FALSE
CNAG_05744	2.3e-05	4.89e-05	0	NESS	-0.0662736	0.423881	0.0503355	0.12336	34	40	TRUE	FALSE
CNAG_05745	0	0	0	NESS	-0.161924	0.00600022	0.041577	0.182454	68	38	TRUE	FALSE
CNAG_05749	0	0	0	NESS	-0.323983	1.87e-08	-0.032492	0.96517	55	24	TRUE	FALSE
CNAG_05760	4.3e-05	8.79e-05	0	NESS	-0.00621424	0.897123	-0.0257635	0.700848	39	4	TRUE	FALSE
CNAG_05763	2e-06	1.41e-05	0	NESS	-0.0751309	0.301671	0.0447688	0.361365	55	47	TRUE	FALSE
CNAG_05766	0	0	0	NESS	-0.0136404	0.653156	0.0327195	0.193556	97	38	TRUE	FALSE
CNAG_05767	0	0	0	NESS	0.169953	0.000688119	0.131459	5.69e-05	45	68	TRUE	FALSE
CNAG_05768	1.9e-05	4.43e-05	0	NESS	-0.0829243	0.510576	NA	NA	19	0	TRUE	FALSE
CNAG_05772	0.05422	0.0211565	3.94e-133	NESS	0.0396865	0.448618	NA	NA	6	0	TRUE	FALSE
CNAG_05774	1.3e-05	3.93e-05	0	NESS	-0.0319571	0.264822	-0.424561	0.0039246	27	8	TRUE	FALSE
CNAG_05778	0	0	0	NESS	0.127871	0.00772464	-0.162512	0.162273	40	11	TRUE	FALSE
CNAG_05784	0.001161	0.000783271	1.22e-279	NESS	-0.00316997	0.53868	-0.0031408	0.696771	47	45	TRUE	FALSE
CNAG_05785	0	0	0	NESS	-0.062749	0.354154	-0.225398	0.320738	47	5	TRUE	FALSE
CNAG_05786	0	0	0	NESS	0.0470234	0.248327	0.127845	0.219869	51	5	TRUE	FALSE
CNAG_05789	0.940663	0.0243356	1.24e-126	ESS	-0.337972	0.113467	-0.0769242	0.12678	2	73	TRUE	FALSE
CNAG_05791	0.017973	0.00827712	8.45e-177	NESS	-0.2448	0.0351	-0.155615	0.187074	13	15	TRUE	FALSE
CNAG_05794	0.916679	0.0408123	3.92e-102	ESS	0.7328	0.000908816	0.378594	8.55e-17	6	64	TRUE	FALSE
CNAG_05799	4.1e-05	7.93e-05	0	NESS	-0.17451	0.00198468	-0.134074	0.0621057	48	25	TRUE	FALSE
CNAG_05801	0.219376	0.0612466	1.83e-68	NESS	-0.352104	0.00266185	0.0857861	0.0763762	10	46	TRUE	FALSE
CNAG_05803	0	0	0	NESS	-0.0712945	0.438269	-0.0258287	0.893473	73	24	TRUE	FALSE
CNAG_05804	0.053649	0.0249022	3.4e-126	NESS	-0.120393	0.18073	0.770936	0.000635805	25	7	TRUE	FALSE
CNAG_05812	2e-05	5.12e-05	0	NESS	-0.0893086	0.123136	-0.180153	0.0286576	74	22	TRUE	FALSE
CNAG_05813	0	0	0	NESS	-0.0547166	0.438111	-0.0595443	0.362132	50	77	TRUE	FALSE
CNAG_05815	1.8e-05	4.35e-05	0	NESS	-0.0562534	0.309511	-0.0403979	0.901618	140	14	TRUE	FALSE
CNAG_05817	6e-06	3.12e-05	0	NESS	1.30506	6.52e-17	0.22821	0.000274001	24	29	TRUE	FALSE
CNAG_05818	5.8e-05	0.000106534	0	NESS	-0.279368	1.34e-08	0.0482919	0.164336	73	43	TRUE	FALSE
CNAG_05819	0	0	0	NESS	0.301098	0.211298	0.380151	1.16e-07	20	32	TRUE	FALSE
CNAG_05821	2e-06	1.41e-05	0	NESS	-0.0265239	0.912069	-0.339272	0.0427818	16	6	TRUE	FALSE
CNAG_05823	1e-06	1e-05	0	NESS	-0.063804	0.578	-0.0669124	0.463334	48	39	TRUE	FALSE
CNAG_05832	0.001504	0.00138074	3.09e-255	NESS	-0.0922064	0.203748	0.16177	0.0409291	28	18	TRUE	FALSE
CNAG_05833	0	0	0	NESS	-0.0527664	0.378926	-0.0165694	0.661233	104	9	TRUE	FALSE
CNAG_05834	0	0	0	NESS	-0.121019	0.022403	-0.0817338	0.474607	68	17	TRUE	FALSE
CNAG_05835	9.7e-05	0.000118454	0	NESS	0.663083	1.01e-05	0.218569	0.00872297	8	10	TRUE	FALSE
CNAG_05837	0	0	0	NESS	-0.130106	0.102728	-0.54096	0.000367673	41	18	TRUE	FALSE
CNAG_05838	1e-06	1e-05	0	NESS	-0.767235	5.52e-24	-0.253784	1.45e-07	61	61	TRUE	FALSE
CNAG_05841	1e-06	1e-05	0	NESS	-0.0855009	0.336586	-0.0559588	0.348688	38	98	TRUE	FALSE
CNAG_05858	0.000245	0.000451121	1.93e-303	NESS	-0.0802024	0.232215	0.0857889	0.0049429	31	54	TRUE	FALSE
CNAG_05859	0.225367	0.13534	4.74e-37	NESS	NA	NA	NA	NA	0	0	TRUE	FALSE
CNAG_05864	0.000924	0.000858719	1.05e-275	NESS	-0.411472	0.00036222	0.0516287	0.326167	12	14	TRUE	FALSE
CNAG_05866	0	0	0	NESS	-0.0556946	0.622203	0.129695	0.0405904	61	15	TRUE	FALSE
CNAG_05868	1.7e-05	4.03e-05	0	NESS	-0.138982	0.207281	-0.0373316	0.821884	13	6	TRUE	FALSE
CNAG_05869	0	0	0	NESS	-0.0320874	0.846285	-0.0432051	0.81151	49	6	TRUE	FALSE
CNAG_05870	0.001077	0.00131969	3.22e-257	NESS	-0.15951	0.163586	0.0258348	0.229883	9	41	TRUE	FALSE
CNAG_05871	2e-06	1.41e-05	0	NESS	0.0622257	0.353898	0.00747528	0.524238	16	46	TRUE	FALSE
CNAG_05872	0.000231	0.000173319	0	NESS	0.279933	0.0224121	-0.00565625	0.707897	9	26	TRUE	FALSE
CNAG_05873	0.001448	0.000953725	3.77e-271	NESS	-0.0159539	0.710353	0.0475135	0.3049	25	9	TRUE	FALSE
CNAG_05874	0.000247	0.000250032	0	NESS	-0.0306091	0.742757	-0.184658	0.0166152	68	33	TRUE	FALSE
CNAG_05879	0.00262	0.00177747	2.79e-244	NESS	0.167703	0.564065	-0.103185	0.284347	9	15	TRUE	FALSE
CNAG_05888	0.000441	0.000475053	3.34e-301	NESS	0.0343712	0.658937	-0.0774059	0.699041	20	15	TRUE	FALSE
CNAG_05890	0.001675	0.00141217	2.96e-254	NESS	-0.0979138	0.194659	-0.0698744	0.498204	27	69	TRUE	FALSE
CNAG_05893	0.517224	0.0760069	0.0256214	UNK	0.0859872	0.2345	NA	NA	10	0	TRUE	FALSE
CNAG_05897	0.007755	0.00334427	1.16e-216	NESS	-0.190892	0.0852569	-0.0896324	0.309501	10	38	TRUE	FALSE
CNAG_05898	0.263798	0.141386	1.45e-30	NESS	0.20856	0.204138	0.0478746	0.3621	2	26	TRUE	FALSE
CNAG_05903	0.01329	0.0101458	1.82e-168	NESS	0.204888	0.147764	0.0515834	0.605742	12	19	TRUE	FALSE
CNAG_05908	1.8e-05	5e-05	0	NESS	-0.00868429	0.864056	0.070433	0.048288	47	40	TRUE	FALSE
CNAG_05913	0	0	0	NESS	-0.0488355	0.349376	-0.0544489	0.897517	49	24	TRUE	FALSE
CNAG_05915	0.048852	0.0228382	2.31e-130	NESS	0.0163331	0.6129	0.00759694	0.525828	43	54	TRUE	FALSE
CNAG_05916	3e-06	1.71e-05	0	NESS	0.0111717	0.62136	-0.007611	0.590816	20	31	TRUE	FALSE
CNAG_05924	0	0	0	NESS	0.05884	0.163136	-0.0960382	0.422352	68	11	TRUE	FALSE
CNAG_05938	2e-06	1.41e-05	0	NESS	-0.0307388	0.968479	-0.202908	0.0445892	20	14	TRUE	FALSE
CNAG_05939	0.001939	0.00138403	4.26e-255	NESS	-0.0776072	0.386546	0.05475	0.0674827	22	43	TRUE	FALSE
CNAG_05940	0.002165	0.00133086	9.21e-257	NESS	0.16926	0.139439	0.231235	0.0369245	12	6	TRUE	FALSE
CNAG_05962	3.1e-05	6.47e-05	0	NESS	-0.00229862	0.501914	-0.079826	0.440852	35	25	TRUE	FALSE
CNAG_05964	0	0	0	NESS	-0.0678169	0.488788	0.0114517	0.544019	35	18	TRUE	FALSE
CNAG_05965	1.2e-05	3.83e-05	0	NESS	-0.186325	0.040478	-0.0718448	0.271684	25	41	TRUE	FALSE
CNAG_05966	0.00157	0.00120901	6.09e-261	NESS	-0.0230759	0.883222	0.0405908	0.649596	59	8	TRUE	FALSE
CNAG_05971	0.002429	0.00145257	5.62e-253	NESS	-0.0844678	0.544458	-0.00513774	0.666034	13	44	TRUE	FALSE
CNAG_05972	0.00062	0.000750623	1.62e-281	NESS	-0.0311693	0.663396	-0.00513774	0.666034	9	44	TRUE	FALSE
CNAG_05974	0.000353	0.000374558	1.98480111234656e-311	NESS	-0.0349654	0.682402	-0.0997585	0.446578	22	8	TRUE	FALSE
CNAG_05990	0.026138	0.0203214	1.76e-137	NESS	0.0565759	0.581884	-0.166983	0.152649	7	16	TRUE	FALSE
CNAG_05991	7e-06	4.32e-05	0	NESS	0.180172	0.0106314	-0.218396	0.0497076	27	14	TRUE	FALSE
CNAG_05992	5.6e-05	0.000117482	0	NESS	-0.105263	0.119876	0.0650843	0.474367	30	18	TRUE	FALSE
CNAG_05993	1e-05	4.61e-05	0	NESS	0.03061	0.449901	-0.137486	0.145168	33	57	TRUE	FALSE
CNAG_05994	4.9e-05	8.47e-05	0	NESS	-0.0232973	0.555344	-0.0714707	0.702937	29	51	TRUE	FALSE
CNAG_06000	0.015118	0.0079933	1.49e-178	NESS	-0.181862	0.237849	0.0512264	0.213263	15	32	TRUE	FALSE
CNAG_06003	0.000319	0.000221426	0	NESS	0.000230161	0.840793	0.435233	0.00377744	23	6	TRUE	FALSE
CNAG_06006	0.385845	0.0809009	1.96e-25	NESS	-0.330609	0.0640832	-0.135547	0.393954	4	7	TRUE	FALSE
CNAG_06009	5.2e-05	0.000106818	0	NESS	0.0198484	0.4365	0.283697	0.130544	45	3	TRUE	FALSE
CNAG_06011	0.000349	0.000379658	7.56554641239407e-311	NESS	0.00583483	0.616649	-0.0439365	0.83068	21	20	TRUE	FALSE
CNAG_06014	0.001404	0.000999487	3.87e-269	NESS	0.039146	0.753827	-0.173414	0.416372	17	3	TRUE	FALSE
CNAG_06015	0.000247	0.000343027	3.21886498472331e-315	NESS	-0.0800166	0.407789	-0.00249937	0.592971	11	7	TRUE	FALSE
CNAG_06016	1.3e-05	4.18e-05	0	NESS	-0.0210724	0.717263	-0.113063	0.0468535	49	52	TRUE	FALSE
CNAG_06017	2.3e-05	5.29e-05	0	NESS	-0.119324	0.389443	0.0438709	0.786293	19	15	TRUE	FALSE
CNAG_06020	1.9e-05	4.86e-05	0	NESS	-0.0394368	0.971742	0.249694	0.714563	48	3	TRUE	FALSE
CNAG_06022	0.000224	0.000250301	0	NESS	-0.00743344	0.728271	-0.0372746	0.668635	25	33	TRUE	FALSE
CNAG_06027	3.3e-05	7.11e-05	0	NESS	-0.0491254	0.40533	0.0587612	0.353347	27	40	TRUE	FALSE
CNAG_06028	0.013571	0.00700859	2.43e-184	NESS	-0.0510715	0.98389	-0.0116638	0.738414	5	29	TRUE	FALSE
CNAG_06031	7e-05	0.000106837	0	NESS	0.202713	0.0222374	0.118121	0.422426	8	3	TRUE	FALSE
CNAG_06034	2e-05	5.12e-05	0	NESS	-0.172674	0.0251716	-0.155044	0.057438	34	23	TRUE	FALSE
CNAG_06035	1.4e-05	4.27e-05	0	NESS	-0.0586415	0.452577	-0.00998728	0.655402	56	22	TRUE	FALSE
CNAG_06055	8.7e-05	0.00016432	0	NESS	-0.0593269	0.443186	0.0451865	0.250567	71	34	TRUE	FALSE
CNAG_06060	0.028671	0.0164288	2.22e-146	NESS	0.197804	0.0132332	-0.0325984	0.932811	21	54	TRUE	FALSE
CNAG_06064	2.3e-05	5.1e-05	0	NESS	-0.0990128	0.145943	-0.177213	0.00294316	45	45	TRUE	FALSE
CNAG_06067	3.4e-05	7.55e-05	0	NESS	-0.125346	0.197844	0.189635	0.00263326	35	35	TRUE	FALSE
CNAG_06071	0.000112	0.000216622	0	NESS	-0.101845	0.159203	0.164206	0.00331342	50	42	TRUE	FALSE
CNAG_06073	0.000411	0.000412652	2.93e-307	NESS	-0.0428596	0.871046	-0.129736	0.208644	12	14	TRUE	FALSE
CNAG_06074	0.001044	0.000727847	8.33e-283	NESS	-0.0520928	0.70325	-0.143387	0.00578324	32	62	TRUE	FALSE
CNAG_06075	0.000458	0.000532799	2.87e-296	NESS	-0.0614239	0.347096	-0.312604	0.0493526	34	7	TRUE	FALSE
CNAG_06082	0.060636	0.0340839	4.4e-112	NESS	-0.0298422	0.839891	0.112504	0.189864	69	16	TRUE	FALSE
CNAG_06090	0.126965	0.0621335	1.11e-79	NESS	0.330024	0.0147354	-0.237072	0.0475553	9	8	TRUE	FALSE
CNAG_06092	0.231796	0.0729944	1.69e-59	NESS	-0.543942	0.000208461	NA	NA	11	0	TRUE	FALSE
CNAG_06094	0.106467	0.052119	2.51e-89	NESS	-0.183609	0.131359	0.104148	0.2478	17	15	TRUE	FALSE
CNAG_06096	0.039046	0.032142	1.21e-116	NESS	0.461239	0.000608101	0.123376	0.000881642	14	51	TRUE	FALSE
CNAG_06097	0.009679	0.00954103	2e-171	NESS	1.30086	1.01e-27	-0.162853	0.313691	61	20	TRUE	FALSE
CNAG_06099	0.000277	0.00031682	1.23927474077652e-318	NESS	0.0137461	0.739907	-0.0761526	0.343253	18	24	TRUE	FALSE
CNAG_06104	0.000295	0.000396035	0	NESS	0.00983557	0.910406	-0.144606	0.0915159	52	32	TRUE	FALSE
CNAG_06105	0.00024	0.000304843	2.71143226437676e-320	NESS	-0.0686257	0.47917	NA	NA	74	0	TRUE	FALSE
CNAG_06109	2.4e-05	5.34e-05	0	NESS	0.00704982	0.837107	0.139477	8.5e-05	48	73	TRUE	FALSE
CNAG_06113	0.369457	0.194069	1.13e-09	NESS	0.67805	0.00140978	0.0600574	0.607926	6	3	TRUE	FALSE
CNAG_06119	2.3e-05	5.48e-05	0	NESS	0.0204229	0.589508	-0.125148	0.280174	35	18	TRUE	FALSE
CNAG_06121	1.3e-05	3.38e-05	0	NESS	0.0754477	0.087783	-0.113907	0.0399918	33	51	TRUE	FALSE
CNAG_06124	0.012443	0.00584001	2.78e-192	NESS	-0.0839205	0.715517	-0.0908613	0.602399	6	9	TRUE	FALSE
CNAG_06130	0.268322	0.0627375	1.06e-59	NESS	0.0150393	0.800761	-0.0318228	0.902032	5	19	TRUE	FALSE
CNAG_06133	0.000185	0.000162912	0	NESS	-0.133827	0.415371	0.0696693	0.990199	24	6	TRUE	FALSE
CNAG_06134	0.00074	0.000625873	2.54e-289	NESS	-1.02508	3.54e-06	-0.419337	4.6e-06	10	28	TRUE	FALSE
CNAG_06135	1.3e-05	4.18e-05	0	NESS	0.0302043	0.244997	-0.422043	0.00771806	55	8	TRUE	FALSE
CNAG_06136	3.2e-05	7.5e-05	0	NESS	-0.0354261	0.704666	-0.0993828	0.0573413	119	80	TRUE	FALSE
CNAG_06139	0.000272	0.000223869	0	NESS	0.0190139	0.675018	0.154764	0.00650405	34	24	TRUE	FALSE
CNAG_06145	0.00014	0.000201509	0	NESS	-0.0282761	0.807467	-0.115462	0.322554	51	15	TRUE	FALSE
CNAG_06147	0.000782	0.000677545	6.59e-286	NESS	0.174869	0.0126987	0.234296	0.000459883	22	31	TRUE	FALSE
CNAG_06152	2e-05	5.5e-05	0	NESS	0.0200688	0.401578	-0.0520375	0.572356	39	17	TRUE	FALSE
CNAG_06156	0.000112	0.000170134	0	NESS	0.116847	0.0223322	-0.0509156	0.773747	48	69	TRUE	FALSE
CNAG_06157	0.028596	0.0142722	1.98e-152	NESS	-0.0797713	0.772289	-0.186486	0.0343685	26	33	TRUE	FALSE
CNAG_06158	0.003085	0.00209354	3.33e-237	NESS	-0.189151	0.0141657	0.286963	0.0206263	40	8	TRUE	FALSE
CNAG_06159	7e-06	4.32e-05	0	NESS	-0.159098	0.0902607	-0.126414	0.0771233	31	30	TRUE	FALSE
CNAG_06160	0.021974	0.0119965	1.72e-160	NESS	0.218969	2.45e-05	0.198843	0.0101089	37	20	TRUE	FALSE
CNAG_06161	0.002204	0.00147525	2.49e-252	NESS	0.0240794	0.318572	0.199456	0.00552376	57	22	TRUE	FALSE
CNAG_06162	0.001324	0.00141029	2.42e-254	NESS	0.0518047	0.30062	-0.167568	0.111764	15	15	TRUE	FALSE
CNAG_06163	2.8e-05	7.66e-05	0	NESS	-0.0655589	0.317773	-0.0365652	0.915176	50	10	TRUE	FALSE
CNAG_06169	7e-06	4.32e-05	0	NESS	-0.0617505	0.576175	0.0791337	0.137612	46	17	TRUE	FALSE
CNAG_06172	5.7e-05	0.000106605	0	NESS	-0.0149226	0.592784	-0.0680132	0.877714	49	16	TRUE	FALSE
CNAG_06181	3.9e-05	8.03e-05	0	NESS	-0.0482295	0.509181	-0.139746	0.335546	21	8	TRUE	FALSE
CNAG_06184	2e-05	6.96e-05	0	NESS	0.0906255	0.0531866	0.0380189	0.274892	36	38	TRUE	FALSE
CNAG_06185	0.000831	0.000683528	1.59e-285	NESS	-0.167713	0.201944	-0.183888	0.0614133	26	12	TRUE	FALSE
CNAG_06188	0.00042	0.0004367	8e-305	NESS	-0.109405	0.0975801	-0.131578	0.125609	66	15	TRUE	FALSE
CNAG_06189	0.000161	0.00023694	0	NESS	-0.116255	0.285872	-0.537673	NA	22	1	TRUE	FALSE
CNAG_06192	0.003183	0.00253903	6.68e-229	NESS	-0.177376	0.000420937	-0.151644	0.576917	67	4	TRUE	FALSE
CNAG_06194	2.2e-05	5.43e-05	0	NESS	-0.0779029	0.347817	-0.0095436	0.598665	24	18	TRUE	FALSE
CNAG_06200	0.000188	0.000255161	0	NESS	-0.484805	0.00682792	NA	NA	9	0	TRUE	FALSE
CNAG_06201	0.000173	0.000170475	0	NESS	0.0803635	0.255853	0.0253083	0.425006	26	41	TRUE	FALSE
CNAG_06203	5.3e-05	0.0001	0	NESS	-0.0165111	0.845153	-0.0712923	0.514706	103	7	TRUE	FALSE
CNAG_06204	2.4e-05	5.15e-05	0	NESS	-0.0634561	0.191343	0.0897165	0.474092	84	13	TRUE	FALSE
CNAG_06205	6.9e-05	0.000102193	0	NESS	0.164053	0.00304351	-0.0615666	0.815723	29	10	TRUE	FALSE
CNAG_06207	0.002537	0.00150619	2.08e-251	NESS	-0.0508187	0.748372	-0.0675696	0.891294	10	13	TRUE	FALSE
CNAG_06209	2.5e-05	5.2e-05	0	NESS	-0.0888072	0.0467494	0.0247397	0.426582	136	12	TRUE	FALSE
CNAG_06213	7e-05	0.000138899	0	NESS	-0.0236177	0.954031	-0.032132	0.839262	96	8	TRUE	FALSE
CNAG_06214	0.000113	0.000152193	0	NESS	-0.00558192	0.89534	0.0738796	0.184948	16	33	TRUE	FALSE
CNAG_06215	0.002183	0.00131057	2.02e-257	NESS	-0.266875	9.69e-06	-0.0729836	0.188836	45	50	TRUE	FALSE
CNAG_06217	7.7e-05	0.000122148	0	NESS	-0.0421067	0.78762	-0.127307	0.0771453	64	56	TRUE	FALSE
CNAG_06220	4.4e-05	6.71e-05	0	NESS	-0.120884	0.0944333	0.0395998	0.407885	30	53	TRUE	FALSE
CNAG_06225	0.29921	0.0687757	1.92e-50	NESS	0.0316577	0.670098	NA	NA	5	0	TRUE	FALSE
CNAG_06233	0.000122	0.000158643	0	NESS	0.03773	0.379851	-0.121264	0.68887	23	8	TRUE	FALSE
CNAG_06234	6.3e-05	8.72e-05	0	NESS	-0.0400825	0.635916	-0.162357	0.230325	17	5	TRUE	FALSE
CNAG_06236	2.2e-05	5.61e-05	0	NESS	-0.0293052	0.61859	-0.119592	0.383125	31	12	TRUE	FALSE
CNAG_06237	1.9e-05	5.06e-05	0	NESS	-0.102721	0.4113	-0.119592	0.383125	35	12	TRUE	FALSE
CNAG_06239	0.000193	0.000264863	0	NESS	0.0506171	0.234104	0.0354228	0.654028	32	4	TRUE	FALSE
CNAG_06241	0.000101	0.000209615	0	NESS	-0.772974	1.89e-15	-0.468697	6.43e-05	32	12	TRUE	FALSE
CNAG_06242	0.023094	0.0110507	6.4e-164	NESS	-0.500543	0.000205811	-0.340007	0.000126794	12	28	TRUE	FALSE
CNAG_06243	0.000164	0.000174957	0	NESS	-0.286265	0.0157696	0.0262392	0.606839	14	31	TRUE	FALSE
CNAG_06244	0.002057	0.00193261	9.87e-241	NESS	-0.0618777	0.675158	0.0877967	0.0322982	20	52	TRUE	FALSE
CNAG_06245	0.092391	0.0224237	8.5e-127	NESS	-0.66576	NA	0.146565	0.194584	1	8	TRUE	FALSE
CNAG_06247	7e-05	0.000106837	0	NESS	0.0376382	0.241059	-0.470726	NA	44	1	TRUE	FALSE
CNAG_06249	3.5e-05	0.000105768	0	NESS	0.0289308	0.643989	0.0229211	0.771616	22	2	TRUE	FALSE
CNAG_06250	0.000316	0.000375707	2.66782226028853e-311	NESS	-0.0367478	0.986876	0.0177776	NA	19	1	TRUE	FALSE
CNAG_06252	0.031106	0.0163898	2.93e-146	NESS	0.109735	0.155485	-0.131411	0.288612	23	20	TRUE	FALSE
CNAG_06253	3.7e-05	9.5e-05	0	NESS	0.0144909	0.266841	0.0358262	0.56885	57	6	TRUE	FALSE
CNAG_06263	0.000367	0.000397735	0	NESS	0.191188	0.250677	-0.0619827	0.70521	7	12	TRUE	FALSE
CNAG_06265	0.000158	0.000208011	0	NESS	-0.0228899	0.613614	-0.0752522	0.793276	22	21	TRUE	FALSE
CNAG_06267	0	0	0	NESS	-0.00580865	0.690967	0.155121	0.0183929	34	16	TRUE	FALSE
CNAG_06271	0	0	0	NESS	-0.116691	0.0326493	NA	NA	46	0	TRUE	FALSE
CNAG_06276	7e-06	2.93e-05	0	NESS	-0.00166833	0.746847	-0.0997069	0.674651	46	13	TRUE	FALSE
CNAG_06278	6e-06	2.39e-05	0	NESS	-0.122618	0.0141977	0.152797	0.029203	88	14	TRUE	FALSE
CNAG_06285	0.000147	0.00015206	0	NESS	0.137201	0.0923357	0.0904291	0.074164	10	36	TRUE	FALSE
CNAG_06286	0	0	0	NESS	-0.01058	0.942065	-0.0304991	0.723143	31	46	TRUE	FALSE
CNAG_06289	2e-05	4.49e-05	0	NESS	0.261758	9.91e-07	-0.105064	0.113615	36	45	TRUE	FALSE
CNAG_06291	2.3e-05	4.89e-05	0	NESS	0.0272911	0.524741	-0.0832227	0.952284	26	4	TRUE	FALSE
CNAG_06292	4e-06	1.97e-05	0	NESS	0.0106075	0.318859	-0.137689	0.311753	115	10	TRUE	FALSE
CNAG_06293	0.030564	0.0158476	9.4e-148	NESS	0.535362	1.13e-08	0.0838423	0.0137568	20	62	TRUE	FALSE
CNAG_06294	3e-06	1.71e-05	0	NESS	0.0668395	0.123786	-0.156549	0.0741879	35	20	TRUE	FALSE
CNAG_06296	2.3e-05	5.29e-05	0	NESS	-0.0184634	0.797169	0.085725	0.210421	16	10	TRUE	FALSE
CNAG_06298	0.022291	0.0108215	6.81e-165	NESS	0.186351	0.167342	-0.0611415	0.585175	6	28	TRUE	FALSE
CNAG_06302	5e-06	2.97e-05	0	NESS	-0.0272726	0.865786	-0.295105	0.0150525	24	13	TRUE	FALSE
CNAG_06309	0.000195	0.000233712	0	NESS	0.0455505	0.306148	-0.0278517	0.866869	18	8	TRUE	FALSE
CNAG_06310	0.001102	0.000835087	6.84e-277	NESS	-0.0868965	0.0198851	-0.0150182	0.774478	142	17	TRUE	FALSE
CNAG_06317	0	0	0	NESS	-0.112177	0.0615829	0.212355	0.170082	44	11	TRUE	FALSE
CNAG_06319	0.001058	0.00128968	3.29e-258	NESS	-0.0163678	0.767336	0.118846	0.179602	11	13	TRUE	FALSE
CNAG_06320	0.000759	0.000511898	5.8e-298	NESS	-0.213715	0.0278518	0.0360224	0.446336	29	10	TRUE	FALSE
CNAG_06321	1.3e-05	3.38e-05	0	NESS	-0.129295	0.0594373	-0.0421649	0.838563	36	5	TRUE	FALSE
CNAG_06323	7e-06	2.56e-05	0	NESS	0.024774	0.474347	-0.0959605	0.375533	71	55	TRUE	FALSE
CNAG_06327	0.008302	0.00761227	2.98e-181	NESS	-0.866713	0.000538723	-0.954598	1.24e-08	7	12	TRUE	FALSE
CNAG_06328	0.000498	0.000351326	3.6070356523725e-314	NESS	-0.22891	0.128338	-0.247438	0.0141218	7	17	TRUE	FALSE
CNAG_06329	5e-06	3.3e-05	0	NESS	-0.0406042	0.804742	-0.0693453	0.935696	103	34	TRUE	FALSE
CNAG_06330	0.000145	0.000226691	0	NESS	-0.0728354	0.481649	0.168405	0.00976948	38	34	TRUE	FALSE
CNAG_06336	5.9e-05	0.000100599	0	NESS	-0.0965074	0.188561	0.0122871	0.434983	69	30	TRUE	FALSE
CNAG_06337	3.7e-05	7.87e-05	0	NESS	-0.0440696	0.977747	0.0506523	0.990278	36	5	TRUE	FALSE
CNAG_06338	0.002889	0.003181	3.1e-219	NESS	-0.00626898	0.62784	-0.0609569	0.530016	115	19	TRUE	FALSE
CNAG_06339	0.000387	0.000481717	1.31e-300	NESS	-0.125529	0.0814674	NA	NA	35	0	TRUE	FALSE
CNAG_06341	0.244932	0.0610244	1.05e-64	NESS	-0.0805072	0.593599	-0.128752	0.144087	6	29	TRUE	FALSE
CNAG_06346	2.1e-05	5.37e-05	0	NESS	-0.00457799	0.83082	-0.0116088	0.971879	21	10	TRUE	FALSE
CNAG_06347	0.000161	0.000158844	0	NESS	0.126485	0.51455	0.178445	0.00811659	9	28	TRUE	FALSE
CNAG_06348	1e-05	3.33e-05	0	NESS	-0.0160884	0.834365	0.0488185	0.338347	134	11	TRUE	FALSE
CNAG_06349	0.000391	0.00026442	0	NESS	-0.0482311	0.36577	-0.00559104	0.923101	26	50	TRUE	FALSE
CNAG_06350	0	0	0	NESS	-0.0529631	0.372265	0.0232866	0.688254	56	16	TRUE	FALSE
CNAG_06354	0.001376	0.000961703	8.48e-271	NESS	-0.0452785	0.870517	-0.0491692	NA	16	1	TRUE	FALSE
CNAG_06355	2.5e-05	5.2e-05	0	NESS	-0.0132613	0.875701	0.0303512	0.483322	32	39	TRUE	FALSE
CNAG_06356	0	0	0	NESS	0.12011	0.00251681	0.0303512	0.483322	53	39	TRUE	FALSE
CNAG_06362	0.000164	0.000180079	0	NESS	0.156232	4.12e-11	-0.128028	0.0153668	167	52	TRUE	FALSE
CNAG_06366	2e-06	1.41e-05	0	NESS	-0.0184323	0.818853	0.134756	0.0938723	62	12	TRUE	FALSE
CNAG_06372	0.000109	0.00014291	0	NESS	0.106123	0.086699	-0.0684251	0.708791	23	26	TRUE	FALSE
CNAG_06375	0.000105	0.000132097	0	NESS	-0.0630696	0.577034	-0.138444	0.252095	19	11	TRUE	FALSE
CNAG_06385	2.7e-05	5.66e-05	0	NESS	0.0925666	0.0313981	-0.0824931	0.206218	36	69	TRUE	FALSE
CNAG_06388	3.3e-05	7.26e-05	0	NESS	0.0289715	0.406448	-0.112214	0.122041	31	51	TRUE	FALSE
CNAG_06389	0.000417	0.000365716	1.88841837818707e-312	NESS	-0.017106	0.888356	0.659273	NA	34	1	TRUE	FALSE
CNAG_06390	7.2e-05	0.000111988	0	NESS	0.0606361	0.102343	-0.0362991	0.918159	45	58	TRUE	FALSE
CNAG_06394	8.7e-05	0.000126055	0	NESS	-0.0583795	0.298805	-0.17376	0.0738455	30	14	TRUE	FALSE
CNAG_06395	0.00024	0.000236984	0	NESS	-0.0839773	0.367837	-0.0712604	0.668284	21	12	TRUE	FALSE
CNAG_06396	0.015302	0.0101719	3.54e-168	NESS	-0.00528072	0.818809	0.0713163	0.0438925	17	49	TRUE	FALSE
CNAG_06402	0.654149	0.0707543	1.49e-39	ESS	NA	NA	0.0989647	0.2792	0	8	TRUE	FALSE
CNAG_06403	0.000143	0.000142315	0	NESS	-0.0654952	0.649098	-0.167494	0.168461	18	9	TRUE	FALSE
CNAG_06404	0.000239	0.000249401	0	NESS	0.0125989	0.743107	0.0905659	0.367075	15	16	TRUE	FALSE
CNAG_06405	1e-06	1e-05	0	NESS	0.0659617	0.295281	0.020759	0.599717	52	14	TRUE	FALSE
CNAG_06406	1e-06	1e-05	0	NESS	-0.0922672	0.42027	0.0979396	0.0480274	29	37	TRUE	FALSE
CNAG_06407	8e-05	0.000109175	0	NESS	-0.14205	0.191369	0.041658	0.166805	15	63	TRUE	FALSE
CNAG_06413	5.4e-05	0.000107703	0	NESS	0.0545333	0.462909	0.119736	0.0240618	20	30	TRUE	FALSE
CNAG_06423	3e-06	2.23e-05	0	NESS	-0.114313	0.418827	-0.0509156	0.667706	20	54	TRUE	FALSE
CNAG_06424	9e-06	2.88e-05	0	NESS	-0.00221939	0.416005	0.109837	0.00559166	49	53	TRUE	FALSE
CNAG_06425	5e-06	2.19e-05	0	NESS	0.281689	5.9e-16	0.247197	1.85e-05	93	32	TRUE	FALSE
[truncated: 4,976 more rows]

## Sheet: Description
Descriptions of terms from sheet one found here
Gene	C. neoformans accession number
Essentiality Score	Mean from 0-1 of essentiality prediction score from 100 random forest model runs. 0 is nonessential and 1 is essential.
Essentiality Standard Deviation	Standard deviation of the 100 prediction scores from random forest model runs.
Essentiality P-value	P value comparing the mean essentiality score to a threshold value of 0.5
Essentiality Classification	Classification of genes as either essential (ESS), nonessentials (NESS), or unclassified (UNK)
Mean(Log10(Fluconazole/DMSO frequency)) in Gene Body	The average log10 fold change between fluconazole and DMSO growth conditions across a gene
P value of Mean Fold Change in Gene Body Compared to Intergenic Inserts	P value comparing the log10 fold changes in the gene body to all intergenic inserts
Mean(Log10(Fluconazole/DMSO frequency)) in 5' 300 bases	The average log10 fold change between fluconazole and DMSO growth conditions in the 300 bases upstream of the start codon
P value of Mean Fold Change in 5' 300 bases Compared to Intergenic Inserts	P value comparing the log10 fold changes in the 300 bases upstream of the start codon to all intergenic inserts
Insert sites in Gene Body	Number of unique insert locations in the gene body
Insert sites in 300 bases to 5' of ATG	Number of unique insert locations in the 300 bases upstream of the start codon
In Madhani Deletion Collection	Gene is deleted in a strain in the Madhani (2024) deletion collection (True or False)
Human Ortholog	Does FungiDB predict a human ortholog? (True or False)
