# Supplementary material for: Landscape of essential growth and fluconazole-resistance genes in the human fungal pathogen Cryptococcus neoformans
Source: PLoS Biol. 2025 May 22;23(5):e3003184. doi: 10.1371/journal.pbio.3003184 (PMC12136443; doi:10.1371/journal.pbio.3003184)
Supplement: S2 Table — (XLSX) [file pbio.3003184.s010.xlsx]

## Sheet: Supplemental Table 2
ID	Name	Bgd count	Result count	Result gene list	Pct of bgd	Fold enrichment	Odds ratio	P-value	Benjamini	Bonferroni
GO:0044283	small molecule biosynthetic process	128	37	CNAG_00237,CNAG_00256,CNAG_00450,CNAG_00569,CNAG_00645,CNAG_00649,CNAG_00743,CNAG_00811,CNAG_00820,CNAG_00992,CNAG_01021,CNAG_01890,CNAG_01956,CNAG_01997,CNAG_02099,CNAG_02100,CNAG_02506,CNAG_02565,CNAG_02786,CNAG_02826,CNAG_03646,CNAG_03701,CNAG_04156,CNAG_04347,CNAG_04501,CNAG_04599,CNAG_04776,CNAG_05496,CNAG_05497,CNAG_05509,CNAG_05623,CNAG_05712,CNAG_05725,CNAG_06072,CNAG_06500,CNAG_06679,CNA…	28.9	6.61	10.45	1.86979e-21	1.50518e-18	1.50518e-18
GO:0016053	organic acid biosynthetic process	90	31	CNAG_00237,CNAG_00256,CNAG_00450,CNAG_00649,CNAG_00743,CNAG_00811,CNAG_00820,CNAG_00992,CNAG_01021,CNAG_01890,CNAG_01997,CNAG_02099,CNAG_02100,CNAG_02565,CNAG_02786,CNAG_02826,CNAG_03646,CNAG_03701,CNAG_04156,CNAG_04347,CNAG_04501,CNAG_04599,CNAG_04776,CNAG_05496,CNAG_05497,CNAG_05509,CNAG_05623,CNAG_05725,CNAG_06072,CNAG_06679,CNAG_06830,	34.4	7.87	13.17	1.31292e-20	5.28451e-18	1.0569e-17
GO:0046394	carboxylic acid biosynthetic process	85	29	CNAG_00237,CNAG_00256,CNAG_00450,CNAG_00649,CNAG_00743,CNAG_00811,CNAG_00820,CNAG_00992,CNAG_01021,CNAG_01890,CNAG_01997,CNAG_02099,CNAG_02100,CNAG_02565,CNAG_02786,CNAG_02826,CNAG_03646,CNAG_03701,CNAG_04156,CNAG_04347,CNAG_04501,CNAG_04599,CNAG_04776,CNAG_05496,CNAG_05509,CNAG_05623,CNAG_05725,CNAG_06679,CNAG_06830,	34.1	7.8	12.85	3.40696e-19	9.14202e-17	2.74261e-16
GO:0008652	cellular amino acid biosynthetic process	60	23	CNAG_00237,CNAG_00256,CNAG_00450,CNAG_00649,CNAG_00743,CNAG_00811,CNAG_00820,CNAG_00992,CNAG_01021,CNAG_01890,CNAG_01997,CNAG_02565,CNAG_02826,CNAG_03646,CNAG_04156,CNAG_04347,CNAG_04501,CNAG_04776,CNAG_05496,CNAG_05509,CNAG_05725,CNAG_06679,CNAG_06830,	38.3	8.76	15.02	1.01522e-16	2.04314e-14	8.17256e-14
GO:0043436	oxoacid metabolic process	204	35	CNAG_00237,CNAG_00256,CNAG_00450,CNAG_00649,CNAG_00743,CNAG_00811,CNAG_00820,CNAG_00992,CNAG_01021,CNAG_01890,CNAG_01997,CNAG_02099,CNAG_02100,CNAG_02565,CNAG_02786,CNAG_02826,CNAG_03646,CNAG_03701,CNAG_04156,CNAG_04347,CNAG_04501,CNAG_04599,CNAG_04776,CNAG_05496,CNAG_05497,CNAG_05509,CNAG_05623,CNAG_05725,CNAG_05978,CNAG_06072,CNAG_06679,CNAG_06770,CNAG_06830,CNAG_06900,CNAG_07986,	17.2	3.92	5.18	1.02079e-12	1.36955e-10	8.21732e-10
GO:0019752	carboxylic acid metabolic process	204	35	CNAG_00237,CNAG_00256,CNAG_00450,CNAG_00649,CNAG_00743,CNAG_00811,CNAG_00820,CNAG_00992,CNAG_01021,CNAG_01890,CNAG_01997,CNAG_02099,CNAG_02100,CNAG_02565,CNAG_02786,CNAG_02826,CNAG_03646,CNAG_03701,CNAG_04156,CNAG_04347,CNAG_04501,CNAG_04599,CNAG_04776,CNAG_05496,CNAG_05497,CNAG_05509,CNAG_05623,CNAG_05725,CNAG_05978,CNAG_06072,CNAG_06679,CNAG_06770,CNAG_06830,CNAG_06900,CNAG_07986,	17.2	3.92	5.18	1.02079e-12	1.36955e-10	8.21732e-10
GO:0006082	organic acid metabolic process	207	35	CNAG_00237,CNAG_00256,CNAG_00450,CNAG_00649,CNAG_00743,CNAG_00811,CNAG_00820,CNAG_00992,CNAG_01021,CNAG_01890,CNAG_01997,CNAG_02099,CNAG_02100,CNAG_02565,CNAG_02786,CNAG_02826,CNAG_03646,CNAG_03701,CNAG_04156,CNAG_04347,CNAG_04501,CNAG_04599,CNAG_04776,CNAG_05496,CNAG_05497,CNAG_05509,CNAG_05623,CNAG_05725,CNAG_05978,CNAG_06072,CNAG_06679,CNAG_06770,CNAG_06830,CNAG_06900,CNAG_07986,	16.9	3.86	5.09	1.59319e-12	1.83216e-10	1.28251e-09
GO:0006520	cellular amino acid metabolic process	149	29	CNAG_00237,CNAG_00256,CNAG_00450,CNAG_00649,CNAG_00743,CNAG_00811,CNAG_00820,CNAG_00992,CNAG_01021,CNAG_01890,CNAG_01997,CNAG_02565,CNAG_02826,CNAG_03646,CNAG_03701,CNAG_04156,CNAG_04347,CNAG_04501,CNAG_04776,CNAG_05496,CNAG_05497,CNAG_05509,CNAG_05623,CNAG_05725,CNAG_05978,CNAG_06072,CNAG_06679,CNAG_06830,CNAG_07986,	19.5	4.45	5.92	4.24226e-12	4.26877e-10	3.41502e-09
GO:0044281	small molecule metabolic process	360	46	CNAG_00237,CNAG_00256,CNAG_00450,CNAG_00569,CNAG_00645,CNAG_00649,CNAG_00743,CNAG_00811,CNAG_00820,CNAG_00990,CNAG_00992,CNAG_01021,CNAG_01586,CNAG_01890,CNAG_01956,CNAG_01997,CNAG_02099,CNAG_02100,CNAG_02294,CNAG_02506,CNAG_02565,CNAG_02786,CNAG_02826,CNAG_03646,CNAG_03701,CNAG_04156,CNAG_04347,CNAG_04501,CNAG_04599,CNAG_04776,CNAG_05496,CNAG_05497,CNAG_05509,CNAG_05623,CNAG_05712,CNAG_05725,CNA…	12.8	2.92	3.77	1.15257e-11	1.03091e-09	9.27818e-09
GO:1901607	alpha-amino acid biosynthetic process	52	17	CNAG_00237,CNAG_00256,CNAG_00450,CNAG_00649,CNAG_00811,CNAG_00820,CNAG_00992,CNAG_01890,CNAG_01997,CNAG_02565,CNAG_02826,CNAG_04156,CNAG_04501,CNAG_04776,CNAG_05496,CNAG_05725,CNAG_06679,	32.7	7.47	11.4	2.43269e-11	1.95832e-09	1.95832e-08
GO:0009073	aromatic amino acid family biosynthetic process	12	9	CNAG_00649,CNAG_00811,CNAG_00820,CNAG_01997,CNAG_03701,CNAG_04501,CNAG_05623,CNAG_06072,CNAG_06679,	75	17.14	68.26	9.86425e-11	7.21884e-09	7.94072e-08
GO:1901566	organonitrogen compound biosynthetic process	435	49	CNAG_00237,CNAG_00256,CNAG_00450,CNAG_00569,CNAG_00645,CNAG_00649,CNAG_00743,CNAG_00811,CNAG_00820,CNAG_00990,CNAG_00992,CNAG_01021,CNAG_01385,CNAG_01469,CNAG_01586,CNAG_01590,CNAG_01797,CNAG_01890,CNAG_01956,CNAG_01997,CNAG_02294,CNAG_02316,CNAG_02506,CNAG_02565,CNAG_02786,CNAG_02826,CNAG_03260,CNAG_03646,CNAG_03701,CNAG_03986,CNAG_04065,CNAG_04156,CNAG_04332,CNAG_04334,CNAG_04347,CNAG_04501,CNA…	11.3	2.57	3.27	2.25186e-10	1.51062e-08	1.81275e-07
GO:1901576	organic substance biosynthetic process	830	73	CNAG_00018,CNAG_00237,CNAG_00256,CNAG_00450,CNAG_00569,CNAG_00645,CNAG_00649,CNAG_00743,CNAG_00784,CNAG_00811,CNAG_00820,CNAG_00990,CNAG_00992,CNAG_01021,CNAG_01385,CNAG_01469,CNAG_01586,CNAG_01590,CNAG_01797,CNAG_01890,CNAG_01956,CNAG_01997,CNAG_02029,CNAG_02099,CNAG_02100,CNAG_02153,CNAG_02294,CNAG_02316,CNAG_02333,CNAG_02506,CNAG_02520,CNAG_02565,CNAG_02786,CNAG_02826,CNAG_03260,CNAG_03625,CNA…	8.8	2.01	2.64	4.52528e-10	2.80219e-08	3.64285e-07
GO:0009058	biosynthetic process	859	74	CNAG_00018,CNAG_00237,CNAG_00256,CNAG_00450,CNAG_00569,CNAG_00645,CNAG_00649,CNAG_00743,CNAG_00784,CNAG_00811,CNAG_00820,CNAG_00990,CNAG_00992,CNAG_01021,CNAG_01385,CNAG_01469,CNAG_01586,CNAG_01590,CNAG_01797,CNAG_01890,CNAG_01956,CNAG_01997,CNAG_02029,CNAG_02099,CNAG_02100,CNAG_02153,CNAG_02294,CNAG_02316,CNAG_02333,CNAG_02506,CNAG_02520,CNAG_02565,CNAG_02786,CNAG_02826,CNAG_03260,CNAG_03625,CNA…	8.6	1.97	2.58	8.66948e-10	4.98495e-08	6.97893e-07
GO:0044249	cellular biosynthetic process	810	71	CNAG_00018,CNAG_00237,CNAG_00256,CNAG_00450,CNAG_00569,CNAG_00645,CNAG_00649,CNAG_00743,CNAG_00784,CNAG_00811,CNAG_00820,CNAG_00990,CNAG_00992,CNAG_01021,CNAG_01385,CNAG_01469,CNAG_01586,CNAG_01590,CNAG_01797,CNAG_01890,CNAG_01956,CNAG_01997,CNAG_02029,CNAG_02099,CNAG_02100,CNAG_02153,CNAG_02294,CNAG_02316,CNAG_02333,CNAG_02506,CNAG_02520,CNAG_02565,CNAG_02786,CNAG_02826,CNAG_03260,CNAG_03625,CNA…	8.8	2	2.61	1.03487e-09	5.55381e-08	8.33071e-07
GO:0009072	aromatic amino acid family metabolic process	17	9	CNAG_00649,CNAG_00811,CNAG_00820,CNAG_01997,CNAG_03701,CNAG_04501,CNAG_05623,CNAG_06072,CNAG_06679,	52.9	12.1	25.57	8.98874e-09	4.52246e-07	7.23594e-06
GO:1901605	alpha-amino acid metabolic process	85	18	CNAG_00237,CNAG_00256,CNAG_00450,CNAG_00649,CNAG_00743,CNAG_00811,CNAG_00820,CNAG_00992,CNAG_01890,CNAG_01997,CNAG_02565,CNAG_02826,CNAG_04156,CNAG_04501,CNAG_04776,CNAG_05496,CNAG_05725,CNAG_06679,	21.2	4.84	6.3	1.55379e-08	7.35766e-07	1.2508e-05
GO:0009082	branched-chain amino acid biosynthetic process	10	6	CNAG_00237,CNAG_00450,CNAG_04776,CNAG_05496,CNAG_05497,CNAG_05725,	60	13.71	33.65	1.19106e-06	5.32668e-05	0.000958802
GO:0006547	histidine metabolic process	7	5	CNAG_00743,CNAG_01021,CNAG_03646,CNAG_05509,CNAG_06830,	71.4	16.32	55.86	3.00133e-06	0.000119854	0.00241607
GO:0000105	histidine biosynthetic process	7	5	CNAG_00743,CNAG_01021,CNAG_03646,CNAG_05509,CNAG_06830,	71.4	16.32	55.86	3.00133e-06	0.000119854	0.00241607
GO:0046219	indolalkylamine biosynthetic process	4	4	CNAG_00649,CNAG_00811,CNAG_04501,CNAG_06679,	100	22.85	inf	3.57328e-06	0.000119854	0.00287649
GO:0000162	tryptophan biosynthetic process	4	4	CNAG_00649,CNAG_00811,CNAG_04501,CNAG_06679,	100	22.85	inf	3.57328e-06	0.000119854	0.00287649
GO:0042435	indole-containing compound biosynthetic process	4	4	CNAG_00649,CNAG_00811,CNAG_04501,CNAG_06679,	100	22.85	inf	3.57328e-06	0.000119854	0.00287649
GO:0006360	transcription by RNA polymerase I	4	4	CNAG_00784,CNAG_02333,CNAG_03625,CNAG_07567,	100	22.85	inf	3.57328e-06	0.000119854	0.00287649
GO:1901362	organic cyclic compound biosynthetic process	396	37	CNAG_00018,CNAG_00569,CNAG_00645,CNAG_00649,CNAG_00784,CNAG_00811,CNAG_00820,CNAG_00990,CNAG_01586,CNAG_01997,CNAG_02029,CNAG_02153,CNAG_02294,CNAG_02333,CNAG_02506,CNAG_02520,CNAG_02786,CNAG_03625,CNAG_03701,CNAG_03819,CNAG_04453,CNAG_04501,CNAG_05118,CNAG_05292,CNAG_05553,CNAG_05623,CNAG_05712,CNAG_05830,CNAG_06001,CNAG_06072,CNAG_06352,CNAG_06380,CNAG_06679,CNAG_07554,CNAG_07567,CNAG_07724,CNA…	9.3	2.14	2.5	5.9355e-06	0.000191123	0.00477808
GO:0000002	mitochondrial genome maintenance	8	5	CNAG_01906,CNAG_02304,CNAG_04267,CNAG_05557,CNAG_06345,	62.5	14.28	37.23	7.71845e-06	0.000238975	0.00621335
GO:0009081	branched-chain amino acid metabolic process	13	6	CNAG_00237,CNAG_00450,CNAG_04776,CNAG_05496,CNAG_05497,CNAG_05725,	46.2	10.55	19.22	8.70725e-06	0.000259605	0.00700934
GO:0007049	cell cycle	80	13	CNAG_00423,CNAG_01023,CNAG_01325,CNAG_01633,CNAG_03119,CNAG_03422,CNAG_03790,CNAG_03835,CNAG_04157,CNAG_04231,CNAG_04300,CNAG_04479,CNAG_06352,	16.3	3.71	4.44	3.5331e-05	0.00101577	0.0284414
GO:1901564	organonitrogen compound metabolic process	858	60	CNAG_00101,CNAG_00237,CNAG_00256,CNAG_00405,CNAG_00450,CNAG_00569,CNAG_00645,CNAG_00649,CNAG_00743,CNAG_00811,CNAG_00820,CNAG_00990,CNAG_00992,CNAG_01021,CNAG_01385,CNAG_01469,CNAG_01586,CNAG_01590,CNAG_01797,CNAG_01890,CNAG_01956,CNAG_01997,CNAG_02194,CNAG_02294,CNAG_02316,CNAG_02506,CNAG_02565,CNAG_02786,CNAG_02826,CNAG_03260,CNAG_03646,CNAG_03701,CNAG_03791,CNAG_03986,CNAG_04065,CNAG_04156,CNA…	7	1.6	1.88	7.35867e-05	0.00195849	0.0592373
GO:0051301	cell division	53	10	CNAG_00423,CNAG_01391,CNAG_01633,CNAG_03119,CNAG_03422,CNAG_03484,CNAG_03835,CNAG_04157,CNAG_04231,CNAG_04479,	18.9	4.31	5.27	7.83018e-05	0.00195849	0.063033
GO:0007008	outer mitochondrial membrane organization	3	3	CNAG_01906,CNAG_05557,CNAG_06345,	100	22.85	inf	8.2719e-05	0.00195849	0.0665888
GO:0045040	protein insertion into mitochondrial outer membrane	3	3	CNAG_01906,CNAG_05557,CNAG_06345,	100	22.85	inf	8.2719e-05	0.00195849	0.0665888
GO:0006551	leucine metabolic process	3	3	CNAG_00237,CNAG_00450,CNAG_05496,	100	22.85	inf	8.2719e-05	0.00195849	0.0665888
GO:0009098	leucine biosynthetic process	3	3	CNAG_00237,CNAG_00450,CNAG_05496,	100	22.85	inf	8.2719e-05	0.00195849	0.0665888
GO:0051640	organelle localization	26	7	CNAG_01330,CNAG_02679,CNAG_03790,CNAG_06345,CNAG_06352,CNAG_06550,CNAG_07724,	26.9	6.15	8.28	9.02008e-05	0.00207462	0.0726117
GO:0044237	cellular metabolic process	1595	96	CNAG_00018,CNAG_00101,CNAG_00237,CNAG_00256,CNAG_00405,CNAG_00450,CNAG_00569,CNAG_00645,CNAG_00649,CNAG_00743,CNAG_00784,CNAG_00811,CNAG_00820,CNAG_00990,CNAG_00992,CNAG_01021,CNAG_01250,CNAG_01385,CNAG_01469,CNAG_01586,CNAG_01590,CNAG_01797,CNAG_01890,CNAG_01950,CNAG_01956,CNAG_01997,CNAG_02029,CNAG_02099,CNAG_02100,CNAG_02153,CNAG_02194,CNAG_02294,CNAG_02316,CNAG_02333,CNAG_02412,CNAG_02506,CNA…	6	1.38	1.7	0.000106721	0.00210816	0.0859102
GO:0009067	aspartate family amino acid biosynthetic process	19	6	CNAG_00256,CNAG_00992,CNAG_01890,CNAG_02565,CNAG_04156,CNAG_04776,	31.6	7.22	10.34	0.000110266	0.00210816	0.088764
GO:0042726	flavin-containing compound metabolic process	7	4	CNAG_00569,CNAG_00645,CNAG_02506,CNAG_05712,	57.1	13.06	29.65	0.00011261	0.00210816	0.090651
GO:0009309	amine biosynthetic process	7	4	CNAG_00649,CNAG_00811,CNAG_04501,CNAG_06679,	57.1	13.06	29.65	0.00011261	0.00210816	0.090651
GO:0042727	flavin-containing compound biosynthetic process	7	4	CNAG_00569,CNAG_00645,CNAG_02506,CNAG_05712,	57.1	13.06	29.65	0.00011261	0.00210816	0.090651
GO:0042401	cellular biogenic amine biosynthetic process	7	4	CNAG_00649,CNAG_00811,CNAG_04501,CNAG_06679,	57.1	13.06	29.65	0.00011261	0.00210816	0.090651
GO:0006771	riboflavin metabolic process	7	4	CNAG_00569,CNAG_00645,CNAG_02506,CNAG_05712,	57.1	13.06	29.65	0.00011261	0.00210816	0.090651
GO:0009231	riboflavin biosynthetic process	7	4	CNAG_00569,CNAG_00645,CNAG_02506,CNAG_05712,	57.1	13.06	29.65	0.00011261	0.00210816	0.090651
GO:0071704	organic substance metabolic process	1685	100	CNAG_00018,CNAG_00101,CNAG_00237,CNAG_00256,CNAG_00405,CNAG_00450,CNAG_00569,CNAG_00645,CNAG_00649,CNAG_00743,CNAG_00784,CNAG_00811,CNAG_00820,CNAG_00990,CNAG_00992,CNAG_01021,CNAG_01250,CNAG_01385,CNAG_01469,CNAG_01586,CNAG_01590,CNAG_01797,CNAG_01890,CNAG_01950,CNAG_01956,CNAG_01997,CNAG_02029,CNAG_02099,CNAG_02100,CNAG_02153,CNAG_02194,CNAG_02294,CNAG_02316,CNAG_02333,CNAG_02412,CNAG_02506,CNA…	5.9	1.36	1.68	0.000121608	0.00222487	0.0978944
GO:0042364	water-soluble vitamin biosynthetic process	21	6	CNAG_00569,CNAG_00645,CNAG_02506,CNAG_02786,CNAG_04599,CNAG_05712,	28.6	6.53	8.95	0.000204846	0.00343544	0.164901
GO:0006766	vitamin metabolic process	21	6	CNAG_00569,CNAG_00645,CNAG_02506,CNAG_02786,CNAG_04599,CNAG_05712,	28.6	6.53	8.95	0.000204846	0.00343544	0.164901
GO:0009110	vitamin biosynthetic process	21	6	CNAG_00569,CNAG_00645,CNAG_02506,CNAG_02786,CNAG_04599,CNAG_05712,	28.6	6.53	8.95	0.000204846	0.00343544	0.164901
GO:0006767	water-soluble vitamin metabolic process	21	6	CNAG_00569,CNAG_00645,CNAG_02506,CNAG_02786,CNAG_04599,CNAG_05712,	28.6	6.53	8.95	0.000204846	0.00343544	0.164901
GO:0019438	aromatic compound biosynthetic process	370	31	CNAG_00018,CNAG_00649,CNAG_00784,CNAG_00811,CNAG_00820,CNAG_00990,CNAG_01586,CNAG_01997,CNAG_02029,CNAG_02153,CNAG_02294,CNAG_02333,CNAG_02520,CNAG_02786,CNAG_03625,CNAG_03701,CNAG_04453,CNAG_04501,CNAG_05118,CNAG_05292,CNAG_05553,CNAG_05623,CNAG_05830,CNAG_06072,CNAG_06352,CNAG_06380,CNAG_06679,CNAG_07554,CNAG_07567,CNAG_07724,CNAG_07796,	8.4	1.91	2.16	0.000287399	0.00472155	0.231356
GO:0006807	nitrogen compound metabolic process	1365	83	CNAG_00018,CNAG_00101,CNAG_00237,CNAG_00256,CNAG_00405,CNAG_00450,CNAG_00569,CNAG_00645,CNAG_00649,CNAG_00743,CNAG_00784,CNAG_00811,CNAG_00820,CNAG_00990,CNAG_00992,CNAG_01021,CNAG_01250,CNAG_01385,CNAG_01469,CNAG_01586,CNAG_01590,CNAG_01797,CNAG_01890,CNAG_01950,CNAG_01956,CNAG_01997,CNAG_02194,CNAG_02294,CNAG_02316,CNAG_02333,CNAG_02412,CNAG_02506,CNAG_02520,CNAG_02564,CNAG_02565,CNAG_02786,CNA…	6.1	1.39	1.66	0.000317586	0.00505344	0.255657
GO:0046417	chorismate metabolic process	4	3	CNAG_03701,CNAG_05623,CNAG_06072,	75	17.14	66.43	0.000320156	0.00505344	0.257726
GO:0009066	aspartate family amino acid metabolic process	23	6	CNAG_00256,CNAG_00992,CNAG_01890,CNAG_02565,CNAG_04156,CNAG_04776,	26.1	5.96	7.9	0.000354007	0.00543524	0.284975
GO:0006568	tryptophan metabolic process	9	4	CNAG_00649,CNAG_00811,CNAG_04501,CNAG_06679,	44.4	10.16	17.78	0.000378104	0.00543524	0.304373
GO:0042430	indole-containing compound metabolic process	9	4	CNAG_00649,CNAG_00811,CNAG_04501,CNAG_06679,	44.4	10.16	17.78	0.000378104	0.00543524	0.304373
GO:0006586	indolalkylamine metabolic process	9	4	CNAG_00649,CNAG_00811,CNAG_04501,CNAG_06679,	44.4	10.16	17.78	0.000378104	0.00543524	0.304373
GO:0051656	establishment of organelle localization	9	4	CNAG_01330,CNAG_03790,CNAG_06352,CNAG_06550,	44.4	10.16	17.78	0.000378104	0.00543524	0.304373
GO:0022402	cell cycle process	42	8	CNAG_01023,CNAG_01325,CNAG_03119,CNAG_03422,CNAG_03790,CNAG_03835,CNAG_04300,CNAG_06352,	19	4.35	5.3	0.000385411	0.00544308	0.310256
GO:0043648	dicarboxylic acid metabolic process	16	5	CNAG_00256,CNAG_02786,CNAG_03701,CNAG_05623,CNAG_06072,	31.3	7.14	10.14	0.000450961	0.00625902	0.363023
GO:0007059	chromosome segregation	26	6	CNAG_01023,CNAG_01325,CNAG_03484,CNAG_03790,CNAG_03835,CNAG_04300,	23.1	5.27	6.71	0.000723059	0.00983992	0.582063
GO:1901360	organic cyclic compound metabolic process	814	54	CNAG_00018,CNAG_00569,CNAG_00645,CNAG_00649,CNAG_00784,CNAG_00811,CNAG_00820,CNAG_00990,CNAG_01250,CNAG_01586,CNAG_01950,CNAG_01997,CNAG_02029,CNAG_02153,CNAG_02294,CNAG_02316,CNAG_02333,CNAG_02412,CNAG_02506,CNAG_02520,CNAG_02564,CNAG_02786,CNAG_03625,CNAG_03701,CNAG_03792,CNAG_03819,CNAG_03921,CNAG_04035,CNAG_04132,CNAG_04153,CNAG_04267,CNAG_04453,CNAG_04501,CNAG_05118,CNAG_05292,CNAG_05553,CNA…	6.6	1.52	1.73	0.000733411	0.00983992	0.590395
GO:0006566	threonine metabolic process	5	3	CNAG_00256,CNAG_04156,CNAG_04776,	60	13.71	33.21	0.000774512	0.00989655	0.623483
GO:0009088	threonine biosynthetic process	5	3	CNAG_00256,CNAG_04156,CNAG_04776,	60	13.71	33.21	0.000774512	0.00989655	0.623483
GO:0009085	lysine biosynthetic process	5	3	CNAG_00256,CNAG_00992,CNAG_02565,	60	13.71	33.21	0.000774512	0.00989655	0.623483
GO:0044106	cellular amine metabolic process	12	4	CNAG_00649,CNAG_00811,CNAG_04501,CNAG_06679,	33.3	7.62	11.11	0.00133845	0.0165762	1
GO:0006576	cellular biogenic amine metabolic process	12	4	CNAG_00649,CNAG_00811,CNAG_04501,CNAG_06679,	33.3	7.62	11.11	0.00133845	0.0165762	1
GO:0098813	nuclear chromosome segregation	20	5	CNAG_01023,CNAG_01325,CNAG_03790,CNAG_03835,CNAG_04300,	25	5.71	7.43	0.00138653	0.0169115	1
GO:0051204	protein insertion into mitochondrial membrane	6	3	CNAG_01906,CNAG_05557,CNAG_06345,	50	11.43	22.14	0.00149905	0.018011	1
GO:0009308	amine metabolic process	13	4	CNAG_00649,CNAG_00811,CNAG_04501,CNAG_06679,	30.8	7.03	9.87	0.00186753	0.0213172	1
GO:0006361	transcription initiation from RNA polymerase I promoter	2	2	CNAG_00784,CNAG_03625,	100	22.85	inf	0.00190663	0.0213172	1
GO:0009095	aromatic amino acid family biosynthetic process, prephenate pathway	2	2	CNAG_00820,CNAG_01997,	100	22.85	inf	0.00190663	0.0213172	1
GO:0006673	inositol phosphoceramide metabolic process	2	2	CNAG_00101,CNAG_04453,	100	22.85	inf	0.00190663	0.0213172	1
GO:0000056	ribosomal small subunit export from nucleus	2	2	CNAG_01330,CNAG_06550,	100	22.85	inf	0.00190663	0.0213172	1
GO:0044238	primary metabolic process	1513	86	CNAG_00018,CNAG_00101,CNAG_00237,CNAG_00256,CNAG_00405,CNAG_00450,CNAG_00649,CNAG_00743,CNAG_00784,CNAG_00811,CNAG_00820,CNAG_00990,CNAG_00992,CNAG_01021,CNAG_01250,CNAG_01385,CNAG_01469,CNAG_01586,CNAG_01590,CNAG_01797,CNAG_01890,CNAG_01950,CNAG_01956,CNAG_01997,CNAG_02099,CNAG_02100,CNAG_02194,CNAG_02294,CNAG_02316,CNAG_02333,CNAG_02412,CNAG_02520,CNAG_02541,CNAG_02564,CNAG_02565,CNAG_02826,CNA…	5.7	1.3	1.51	0.00231601	0.0254855	1
GO:0007005	mitochondrion organization	43	7	CNAG_01906,CNAG_02304,CNAG_02679,CNAG_04267,CNAG_05557,CNAG_06345,CNAG_07724,	16.3	3.72	4.35	0.00234277	0.0254855	1
GO:0071840	cellular component organization or biogenesis	457	33	CNAG_01023,CNAG_01330,CNAG_01890,CNAG_01906,CNAG_01950,CNAG_02029,CNAG_02153,CNAG_02304,CNAG_02412,CNAG_02679,CNAG_03003,CNAG_03120,CNAG_03625,CNAG_03790,CNAG_03921,CNAG_03961,CNAG_04035,CNAG_04132,CNAG_04153,CNAG_04267,CNAG_04300,CNAG_05292,CNAG_05391,CNAG_05557,CNAG_06345,CNAG_06352,CNAG_06402,CNAG_06508,CNAG_06550,CNAG_06887,CNAG_07554,CNAG_07661,CNAG_07724,	7.2	1.65	1.82	0.00248699	0.0265428	1
GO:0006553	lysine metabolic process	7	3	CNAG_00256,CNAG_00992,CNAG_02565,	42.9	9.79	16.6	0.00253888	0.0265428	1
GO:0090151	establishment of protein localization to mitochondrial membrane	7	3	CNAG_01906,CNAG_05557,CNAG_06345,	42.9	9.79	16.6	0.00253888	0.0265428	1
GO:0018130	heterocycle biosynthetic process	283	23	CNAG_00018,CNAG_00569,CNAG_00645,CNAG_00649,CNAG_00784,CNAG_00811,CNAG_00990,CNAG_01586,CNAG_02294,CNAG_02333,CNAG_02506,CNAG_02520,CNAG_02786,CNAG_03625,CNAG_04501,CNAG_05118,CNAG_05553,CNAG_05712,CNAG_05830,CNAG_06380,CNAG_06679,CNAG_07567,CNAG_07796,	8.1	1.86	2.04	0.00271357	0.0280054	1
GO:0009987	cellular process	2598	134	CNAG_00018,CNAG_00101,CNAG_00237,CNAG_00256,CNAG_00405,CNAG_00423,CNAG_00450,CNAG_00569,CNAG_00645,CNAG_00649,CNAG_00743,CNAG_00784,CNAG_00811,CNAG_00820,CNAG_00895,CNAG_00977,CNAG_00990,CNAG_00992,CNAG_01021,CNAG_01023,CNAG_01250,CNAG_01325,CNAG_01330,CNAG_01385,CNAG_01391,CNAG_01469,CNAG_01586,CNAG_01590,CNAG_01633,CNAG_01797,CNAG_01890,CNAG_01906,CNAG_01950,CNAG_01956,CNAG_01997,CNAG_02029,CNA…	5.2	1.18	1.47	0.00330315	0.0336587	1
GO:0009423	chorismate biosynthetic process	3	2	CNAG_03701,CNAG_05623,	66.7	15.24	44.09	0.00555447	0.0538716	1
GO:0048311	mitochondrion distribution	3	2	CNAG_02679,CNAG_07724,	66.7	15.24	44.09	0.00555447	0.0538716	1
GO:0000055	ribosomal large subunit export from nucleus	3	2	CNAG_01330,CNAG_06550,	66.7	15.24	44.09	0.00555447	0.0538716	1
GO:0051646	mitochondrion localization	3	2	CNAG_02679,CNAG_07724,	66.7	15.24	44.09	0.00555447	0.0538716	1
GO:0043650	dicarboxylic acid biosynthetic process	9	3	CNAG_02786,CNAG_03701,CNAG_05623,	33.3	7.62	11.06	0.0057085	0.0547065	1
GO:0006725	cellular aromatic compound metabolic process	792	49	CNAG_00018,CNAG_00649,CNAG_00784,CNAG_00811,CNAG_00820,CNAG_00990,CNAG_01250,CNAG_01586,CNAG_01950,CNAG_01997,CNAG_02029,CNAG_02153,CNAG_02294,CNAG_02316,CNAG_02333,CNAG_02412,CNAG_02520,CNAG_02564,CNAG_02786,CNAG_03625,CNAG_03701,CNAG_03792,CNAG_03921,CNAG_04035,CNAG_04132,CNAG_04153,CNAG_04267,CNAG_04453,CNAG_04501,CNAG_05118,CNAG_05292,CNAG_05553,CNAG_05623,CNAG_05830,CNAG_05978,CNAG_06001,CNA…	6.2	1.41	1.56	0.0058965	0.0558433	1
GO:0051205	protein insertion into membrane	10	3	CNAG_01906,CNAG_05557,CNAG_06345,	30	6.86	9.48	0.00789416	0.0730437	1
GO:0007006	mitochondrial membrane organization	10	3	CNAG_01906,CNAG_05557,CNAG_06345,	30	6.86	9.48	0.00789416	0.0730437	1
GO:0017038	protein import	19	4	CNAG_01906,CNAG_02029,CNAG_05557,CNAG_06345,	21.1	4.81	5.92	0.0082336	0.0753187	1
GO:0006996	organelle organization	174	15	CNAG_01023,CNAG_01906,CNAG_02304,CNAG_02679,CNAG_03003,CNAG_03790,CNAG_04153,CNAG_04267,CNAG_04300,CNAG_05391,CNAG_05557,CNAG_06345,CNAG_06352,CNAG_07661,CNAG_07724,	8.6	1.97	2.14	0.00872976	0.0789602	1
GO:0051641	cellular localization	176	15	CNAG_00977,CNAG_01330,CNAG_01906,CNAG_02029,CNAG_02679,CNAG_03655,CNAG_03790,CNAG_04311,CNAG_04844,CNAG_05557,CNAG_06345,CNAG_06352,CNAG_06402,CNAG_06550,CNAG_07724,	8.5	1.95	2.11	0.009659	0.0863944	1
GO:0016043	cellular component organization	369	26	CNAG_01023,CNAG_01890,CNAG_01906,CNAG_02029,CNAG_02153,CNAG_02304,CNAG_02679,CNAG_03003,CNAG_03120,CNAG_03625,CNAG_03790,CNAG_04132,CNAG_04153,CNAG_04267,CNAG_04300,CNAG_05292,CNAG_05391,CNAG_05557,CNAG_06345,CNAG_06352,CNAG_06402,CNAG_06508,CNAG_06887,CNAG_07554,CNAG_07661,CNAG_07724,	7	1.61	1.74	0.00984534	0.0865747	1
GO:0044271	cellular nitrogen compound biosynthetic process	481	32	CNAG_00018,CNAG_00569,CNAG_00645,CNAG_00649,CNAG_00784,CNAG_00811,CNAG_00990,CNAG_01586,CNAG_01590,CNAG_01797,CNAG_02294,CNAG_02316,CNAG_02333,CNAG_02506,CNAG_02520,CNAG_02786,CNAG_03260,CNAG_03625,CNAG_03986,CNAG_04332,CNAG_04334,CNAG_04501,CNAG_04599,CNAG_05118,CNAG_05553,CNAG_05712,CNAG_05830,CNAG_05978,CNAG_06380,CNAG_06679,CNAG_07567,CNAG_07796,	6.7	1.52	1.65	0.00989425	0.0865747	1
GO:0051276	chromosome organization	56	7	CNAG_01023,CNAG_03003,CNAG_03790,CNAG_04153,CNAG_04300,CNAG_05391,CNAG_07661,	12.5	2.86	3.19	0.0104269	0.0902544	1
GO:0000054	ribosomal subunit export from nucleus	4	2	CNAG_01330,CNAG_06550,	50	11.43	22.04	0.0107888	0.0904684	1
GO:0033750	ribosome localization	4	2	CNAG_01330,CNAG_06550,	50	11.43	22.04	0.0107888	0.0904684	1
GO:0019878	lysine biosynthetic process via aminoadipic acid	4	2	CNAG_00992,CNAG_02565,	50	11.43	22.04	0.0107888	0.0904684	1
GO:0051168	nuclear export	12	3	CNAG_01330,CNAG_06402,CNAG_06550,	25	5.71	7.37	0.0135646	0.110298	1
GO:0032543	mitochondrial translation	12	3	CNAG_01797,CNAG_02316,CNAG_04332,	25	5.71	7.37	0.0135646	0.110298	1
GO:0140053	mitochondrial gene expression	12	3	CNAG_01797,CNAG_02316,CNAG_04332,	25	5.71	7.37	0.0135646	0.110298	1
GO:0006549	isoleucine metabolic process	5	2	CNAG_04776,CNAG_05725,	40	9.14	14.69	0.017465	0.135185	1
GO:0009097	isoleucine biosynthetic process	5	2	CNAG_04776,CNAG_05725,	40	9.14	14.69	0.017465	0.135185	1
GO:0140253	cell-cell fusion	5	2	CNAG_06352,CNAG_06744,	40	9.14	14.69	0.017465	0.135185	1
GO:0031503	protein-containing complex localization	5	2	CNAG_01330,CNAG_06550,	40	9.14	14.69	0.017465	0.135185	1
GO:0071900	regulation of protein serine/threonine kinase activity	5	2	CNAG_01922,CNAG_04453,	40	9.14	14.69	0.017465	0.135185	1
GO:0006352	DNA-templated transcription, initiation	25	4	CNAG_00784,CNAG_03625,CNAG_05553,CNAG_06380,	16	3.66	4.22	0.0218967	0.167875	1
GO:0045859	regulation of protein kinase activity	6	2	CNAG_01922,CNAG_04453,	33.3	7.62	11.02	0.0254479	0.170258	1
GO:1901327	response to tacrolimus	6	2	CNAG_01890,CNAG_03422,	33.3	7.62	11.02	0.0254479	0.170258	1
GO:0042398	cellular modified amino acid biosynthetic process	15	3	CNAG_01469,CNAG_02786,CNAG_04599,	20	4.57	5.52	0.0254699	0.170258	1
GO:0072330	monocarboxylic acid biosynthetic process	15	3	CNAG_02099,CNAG_02100,CNAG_04599,	20	4.57	5.52	0.0254699	0.170258	1
GO:0008152	metabolic process	2044	104	CNAG_00018,CNAG_00101,CNAG_00237,CNAG_00256,CNAG_00405,CNAG_00450,CNAG_00569,CNAG_00645,CNAG_00649,CNAG_00743,CNAG_00784,CNAG_00788,CNAG_00811,CNAG_00820,CNAG_00990,CNAG_00992,CNAG_01021,CNAG_01250,CNAG_01385,CNAG_01469,CNAG_01586,CNAG_01590,CNAG_01797,CNAG_01890,CNAG_01950,CNAG_01956,CNAG_01997,CNAG_02029,CNAG_02099,CNAG_02100,CNAG_02153,CNAG_02194,CNAG_02294,CNAG_02316,CNAG_02333,CNAG_02412,CNA…	5.1	1.16	1.32	0.0255191	0.170258	1
GO:0006626	protein targeting to mitochondrion	16	3	CNAG_01906,CNAG_05557,CNAG_06345,	18.8	4.28	5.1	0.0303584	0.170258	1
GO:0046483	heterocycle metabolic process	705	41	CNAG_00018,CNAG_00569,CNAG_00645,CNAG_00649,CNAG_00784,CNAG_00811,CNAG_00990,CNAG_01250,CNAG_01586,CNAG_01950,CNAG_02294,CNAG_02316,CNAG_02333,CNAG_02412,CNAG_02506,CNAG_02520,CNAG_02564,CNAG_02786,CNAG_03625,CNAG_03792,CNAG_03921,CNAG_04035,CNAG_04132,CNAG_04153,CNAG_04267,CNAG_04501,CNAG_05118,CNAG_05553,CNAG_05712,CNAG_05830,CNAG_05978,CNAG_06001,CNAG_06380,CNAG_06549,CNAG_06588,CNAG_06679,CNA…	5.8	1.33	1.43	0.0312013	0.170258	1
GO:0008150	biological process	3075	148	CNAG_00018,CNAG_00055,CNAG_00101,CNAG_00237,CNAG_00256,CNAG_00356,CNAG_00405,CNAG_00423,CNAG_00450,CNAG_00569,CNAG_00645,CNAG_00649,CNAG_00743,CNAG_00784,CNAG_00811,CNAG_00820,CNAG_00895,CNAG_00977,CNAG_00990,CNAG_00992,CNAG_01021,CNAG_01023,CNAG_01250,CNAG_01325,CNAG_01330,CNAG_01385,CNAG_01391,CNAG_01469,CNAG_01586,CNAG_01590,CNAG_01633,CNAG_01797,CNAG_01890,CNAG_01906,CNAG_01922,CNAG_01950,CNA…	4.8	1.1	1.31	0.0346066	0.170258	1
GO:0008608	attachment of spindle microtubules to kinetochore	7	2	CNAG_01325,CNAG_03835,	28.6	6.53	8.81	0.0346115	0.170258	1
GO:0000910	cytokinesis	7	2	CNAG_03119,CNAG_03422,	28.6	6.53	8.81	0.0346115	0.170258	1
GO:0016049	cell growth	7	2	CNAG_07554,CNAG_07724,	28.6	6.53	8.81	0.0346115	0.170258	1
GO:0001932	regulation of protein phosphorylation	7	2	CNAG_01922,CNAG_04453,	28.6	6.53	8.81	0.0346115	0.170258	1
GO:0006665	sphingolipid metabolic process	7	2	CNAG_00101,CNAG_04453,	28.6	6.53	8.81	0.0346115	0.170258	1
GO:0043549	regulation of kinase activity	7	2	CNAG_01922,CNAG_04453,	28.6	6.53	8.81	0.0346115	0.170258	1
GO:0006869	lipid transport	17	3	CNAG_01906,CNAG_02304,CNAG_05557,	17.6	4.03	4.73	0.0357034	0.170258	1
GO:0070585	protein localization to mitochondrion	17	3	CNAG_01906,CNAG_05557,CNAG_06345,	17.6	4.03	4.73	0.0357034	0.170258	1
GO:0072655	establishment of protein localization to mitochondrion	17	3	CNAG_01906,CNAG_05557,CNAG_06345,	17.6	4.03	4.73	0.0357034	0.170258	1
GO:0000041	transition metal ion transport	17	3	CNAG_00895,CNAG_07554,CNAG_07724,	17.6	4.03	4.73	0.0357034	0.170258	1
GO:1901615	organic hydroxy compound metabolic process	137	11	CNAG_00018,CNAG_01956,CNAG_02029,CNAG_02153,CNAG_04453,CNAG_05292,CNAG_06352,CNAG_06500,CNAG_07354,CNAG_07554,CNAG_07724,	8	1.83	1.95	0.0366547	0.170258	1
GO:1901617	organic hydroxy compound biosynthetic process	122	10	CNAG_00018,CNAG_01956,CNAG_02029,CNAG_02153,CNAG_04453,CNAG_05292,CNAG_06352,CNAG_06500,CNAG_07554,CNAG_07724,	8.2	1.87	2	0.0400907	0.170258	1
GO:1900019	regulation of protein kinase C activity	1	1	CNAG_04453,	100	22.85	inf	0.0437585	0.170258	1
GO:0006658	phosphatidylserine metabolic process	1	1	CNAG_01469,	100	22.85	inf	0.0437585	0.170258	1
GO:0010332	response to gamma radiation	1	1	CNAG_06352,	100	22.85	inf	0.0437585	0.170258	1
GO:0001676	long-chain fatty acid metabolic process	1	1	CNAG_02100,	100	22.85	inf	0.0437585	0.170258	1
GO:0006659	phosphatidylserine biosynthetic process	1	1	CNAG_01469,	100	22.85	inf	0.0437585	0.170258	1
GO:0009089	lysine biosynthetic process via diaminopimelate	1	1	CNAG_00256,	100	22.85	inf	0.0437585	0.170258	1
GO:1902223	erythrose 4-phosphate/phosphoenolpyruvate family amino acid biosynthetic process	1	1	CNAG_00820,	100	22.85	inf	0.0437585	0.170258	1
GO:0048646	anatomical structure formation involved in morphogenesis	1	1	CNAG_06352,	100	22.85	inf	0.0437585	0.170258	1
GO:0007275	multicellular organism development	1	1	CNAG_06352,	100	22.85	inf	0.0437585	0.170258	1
GO:1901561	response to benomyl	1	1	CNAG_06352,	100	22.85	inf	0.0437585	0.170258	1
GO:0022604	regulation of cell morphogenesis	1	1	CNAG_06508,	100	22.85	inf	0.0437585	0.170258	1
GO:0071478	cellular response to radiation	1	1	CNAG_06352,	100	22.85	inf	0.0437585	0.170258	1
GO:0009303	rRNA transcription	1	1	CNAG_02333,	100	22.85	inf	0.0437585	0.170258	1
GO:0072755	cellular response to benomyl	1	1	CNAG_06352,	100	22.85	inf	0.0437585	0.170258	1
GO:0044821	meiotic telomere tethering at nuclear periphery	1	1	CNAG_03790,	100	22.85	inf	0.0437585	0.170258	1
GO:0070192	chromosome organization involved in meiotic cell cycle	1	1	CNAG_03790,	100	22.85	inf	0.0437585	0.170258	1
GO:0006829	zinc ion transport	1	1	CNAG_00895,	100	22.85	inf	0.0437585	0.170258	1
GO:0048731	system development	1	1	CNAG_06352,	100	22.85	inf	0.0437585	0.170258	1
GO:0000303	response to superoxide	1	1	CNAG_05847,	100	22.85	inf	0.0437585	0.170258	1
GO:0006458	'de novo' protein folding	1	1	CNAG_04171,	100	22.85	inf	0.0437585	0.170258	1
GO:0043935	sexual sporulation resulting in formation of a cellular spore	1	1	CNAG_06352,	100	22.85	inf	0.0437585	0.170258	1
GO:0051383	kinetochore organization	1	1	CNAG_05391,	100	22.85	inf	0.0437585	0.170258	1
GO:1990456	mitochondrion-endoplasmic reticulum membrane tethering	1	1	CNAG_06345,	100	22.85	inf	0.0437585	0.170258	1
GO:0072713	cellular response to thiabendazole	1	1	CNAG_06352,	100	22.85	inf	0.0437585	0.170258	1
GO:0045143	homologous chromosome segregation	1	1	CNAG_03790,	100	22.85	inf	0.0437585	0.170258	1
GO:0001188	RNA polymerase I preinitiation complex assembly	1	1	CNAG_03625,	100	22.85	inf	0.0437585	0.170258	1
GO:0071450	cellular response to oxygen radical	1	1	CNAG_05847,	100	22.85	inf	0.0437585	0.170258	1
GO:0070197	meiotic attachment of telomere to nuclear envelope	1	1	CNAG_03790,	100	22.85	inf	0.0437585	0.170258	1
GO:0006651	diacylglycerol biosynthetic process	1	1	CNAG_04453,	100	22.85	inf	0.0437585	0.170258	1
GO:0075313	basidium development	1	1	CNAG_06352,	100	22.85	inf	0.0437585	0.170258	1
GO:0075259	spore-bearing structure development	1	1	CNAG_06352,	100	22.85	inf	0.0437585	0.170258	1
GO:0016094	polyprenol biosynthetic process	1	1	CNAG_01956,	100	22.85	inf	0.0437585	0.170258	1
GO:0097240	chromosome attachment to the nuclear envelope	1	1	CNAG_03790,	100	22.85	inf	0.0437585	0.170258	1
GO:0098869	cellular oxidant detoxification	1	1	CNAG_05847,	100	22.85	inf	0.0437585	0.170258	1
GO:0071482	cellular response to light stimulus	1	1	CNAG_06352,	100	22.85	inf	0.0437585	0.170258	1
GO:0048608	reproductive structure development	1	1	CNAG_06352,	100	22.85	inf	0.0437585	0.170258	1
GO:0071451	cellular response to superoxide	1	1	CNAG_05847,	100	22.85	inf	0.0437585	0.170258	1
GO:0042759	long-chain fatty acid biosynthetic process	1	1	CNAG_02100,	100	22.85	inf	0.0437585	0.170258	1
GO:0016233	telomere capping	1	1	CNAG_04153,	100	22.85	inf	0.0437585	0.170258	1
GO:0019430	removal of superoxide radicals	1	1	CNAG_05847,	100	22.85	inf	0.0437585	0.170258	1
GO:0006570	tyrosine metabolic process	1	1	CNAG_01997,	100	22.85	inf	0.0437585	0.170258	1
GO:0008360	regulation of cell shape	1	1	CNAG_06508,	100	22.85	inf	0.0437585	0.170258	1
GO:0007097	nuclear migration	1	1	CNAG_06352,	100	22.85	inf	0.0437585	0.170258	1
GO:0098781	ncRNA transcription	1	1	CNAG_02333,	100	22.85	inf	0.0437585	0.170258	1
GO:0034398	telomere tethering at nuclear periphery	1	1	CNAG_03790,	100	22.85	inf	0.0437585	0.170258	1
GO:0071479	cellular response to ionizing radiation	1	1	CNAG_06352,	100	22.85	inf	0.0437585	0.170258	1
GO:0070096	mitochondrial outer membrane translocase complex assembly	1	1	CNAG_06345,	100	22.85	inf	0.0437585	0.170258	1
GO:0048308	organelle inheritance	1	1	CNAG_02679,	100	22.85	inf	0.0437585	0.170258	1
GO:0009094	L-phenylalanine biosynthetic process	1	1	CNAG_00820,	100	22.85	inf	0.0437585	0.170258	1
GO:0006007	glucose catabolic process	1	1	CNAG_06900,	100	22.85	inf	0.0437585	0.170258	1
GO:0090220	chromosome localization to nuclear envelope involved in homologous chromosome segregation	1	1	CNAG_03790,	100	22.85	inf	0.0437585	0.170258	1
GO:0034644	cellular response to UV	1	1	CNAG_06352,	100	22.85	inf	0.0437585	0.170258	1
GO:0072712	response to thiabendazole	1	1	CNAG_06352,	100	22.85	inf	0.0437585	0.170258	1
GO:0042790	nucleolar large rRNA transcription by RNA polymerase I	1	1	CNAG_02333,	100	22.85	inf	0.0437585	0.170258	1
GO:0032065	maintenance of protein location in cell cortex	1	1	CNAG_03655,	100	22.85	inf	0.0437585	0.170258	1
GO:0019408	dolichol biosynthetic process	1	1	CNAG_01956,	100	22.85	inf	0.0437585	0.170258	1
GO:0051382	kinetochore assembly	1	1	CNAG_05391,	100	22.85	inf	0.0437585	0.170258	1
GO:0045141	meiotic telomere clustering	1	1	CNAG_03790,	100	22.85	inf	0.0437585	0.170258	1
GO:0071480	cellular response to gamma radiation	1	1	CNAG_06352,	100	22.85	inf	0.0437585	0.170258	1
GO:0061458	reproductive system development	1	1	CNAG_06352,	100	22.85	inf	0.0437585	0.170258	1
GO:1900020	positive regulation of protein kinase C activity	1	1	CNAG_04453,	100	22.85	inf	0.0437585	0.170258	1
GO:0006558	L-phenylalanine metabolic process	1	1	CNAG_00820,	100	22.85	inf	0.0437585	0.170258	1
GO:1902221	erythrose 4-phosphate/phosphoenolpyruvate family amino acid metabolic process	1	1	CNAG_00820,	100	22.85	inf	0.0437585	0.170258	1
GO:0070417	cellular response to cold	1	1	CNAG_06352,	100	22.85	inf	0.0437585	0.170258	1
GO:0032501	multicellular organismal process	1	1	CNAG_06352,	100	22.85	inf	0.0437585	0.170258	1
GO:0006074	(1->3)-beta-D-glucan metabolic process	1	1	CNAG_06508,	100	22.85	inf	0.0437585	0.170258	1
GO:0000305	response to oxygen radical	1	1	CNAG_05847,	100	22.85	inf	0.0437585	0.170258	1
GO:0000001	mitochondrion inheritance	1	1	CNAG_02679,	100	22.85	inf	0.0437585	0.170258	1
GO:0071577	zinc ion transmembrane transport	1	1	CNAG_00895,	100	22.85	inf	0.0437585	0.170258	1
GO:0034508	centromere complex assembly	1	1	CNAG_05391,	100	22.85	inf	0.0437585	0.170258	1
GO:0034397	telomere localization	1	1	CNAG_03790,	100	22.85	inf	0.0437585	0.170258	1
GO:0022603	regulation of anatomical structure morphogenesis	1	1	CNAG_06508,	100	22.85	inf	0.0437585	0.170258	1
GO:0030435	sporulation resulting in formation of a cellular spore	1	1	CNAG_06352,	100	22.85	inf	0.0437585	0.170258	1
GO:0006571	tyrosine biosynthetic process	1	1	CNAG_01997,	100	22.85	inf	0.0437585	0.170258	1
GO:0046451	diaminopimelate metabolic process	1	1	CNAG_00256,	100	22.85	inf	0.0437585	0.170258	1
GO:0034295	basidiospore formation	1	1	CNAG_06352,	100	22.85	inf	0.0437585	0.170258	1
GO:0006075	(1->3)-beta-D-glucan biosynthetic process	1	1	CNAG_06508,	100	22.85	inf	0.0437585	0.170258	1
GO:0046339	diacylglycerol metabolic process	1	1	CNAG_04453,	100	22.85	inf	0.0437585	0.170258	1
GO:0006406	mRNA export from nucleus	8	2	CNAG_06402,CNAG_06550,	25	5.71	7.34	0.0448381	0.170258	1
GO:0065004	protein-DNA complex assembly	8	2	CNAG_03625,CNAG_05391,	25	5.71	7.34	0.0448381	0.170258	1
GO:0000723	telomere maintenance	8	2	CNAG_04153,CNAG_07661,	25	5.71	7.34	0.0448381	0.170258	1
GO:0032200	telomere organization	8	2	CNAG_04153,CNAG_07661,	25	5.71	7.34	0.0448381	0.170258	1
GO:0006383	transcription by RNA polymerase III	8	2	CNAG_02520,CNAG_05118,	25	5.71	7.34	0.0448381	0.170258	1
GO:1903046	meiotic cell cycle process	8	2	CNAG_03790,CNAG_06352,	25	5.71	7.34	0.0448381	0.170258	1
GO:0043647	inositol phosphate metabolic process	8	2	CNAG_06500,CNAG_07354,	25	5.71	7.34	0.0448381	0.170258	1
GO:0042325	regulation of phosphorylation	8	2	CNAG_01922,CNAG_04453,	25	5.71	7.34	0.0448381	0.170258	1
GO:0015677	copper ion import	8	2	CNAG_07554,CNAG_07724,	25	5.71	7.34	0.0448381	0.170258	1
GO:0006839	mitochondrial transport	19	3	CNAG_01906,CNAG_05557,CNAG_06345,	15.8	3.61	4.14	0.0477359	0.178732	1
GO:0090150	establishment of protein localization to membrane	19	3	CNAG_01906,CNAG_05557,CNAG_06345,	15.8	3.61	4.14	0.0477359	0.178732	1
GO:0010876	lipid localization	19	3	CNAG_01906,CNAG_02304,CNAG_05557,	15.8	3.61	4.14	0.0477359	0.178732	1

## Sheet: Description
Descriptions of terms from sheet one found here
ID	GO term identifier
Name	Description of GO term identifier
Bgd count	Number of genes in the genome with GO term
Result count	Number of genes in the dataset with GO term
Result gene list	List of all C. neoformans gene accessions found in search set with GO term
Pct of bgd	Percentage of genes in the genome with this GO term found in this set
Fold enrichment	Fold enrichment of presence in dataset over background
Odds ratio	Odds ratio of presence in dataset vs in background
P-value	P value for enrichment in dataset over background
Benjamini	Benjamini adjusted P value
Bonferroni	Bonferroni adjusted P value
