# Supplementary material for: Landscape of essential growth and fluconazole-resistance genes in the human fungal pathogen Cryptococcus neoformans
Source: PLoS Biol. 2025 May 22;23(5):e3003184. doi: 10.1371/journal.pbio.3003184 (PMC12136443; doi:10.1371/journal.pbio.3003184)
Supplement: S3 Table — (XLSX) [file pbio.3003184.s011.xlsx]

## Sheet: Supplemental Table 3
C. neoformans gene	Description	Ortholog in Humans FungiDB	Ortholog in Humans SGD	C. neoformans Paralogs	OG_Group	Orthologs	C. albicans Ortholog	CaTn	S. cerevisiae Ortholog	ScTn	S. pombe Ortholog	SpTn	Essentiality Score	Essentiality Standard Deviation	Essentiality P-value	Essentiality Classification	Mean(Log10(Fluconazole/DMSO frequency)) in Gene Body	P value of Mean Fold Change in Gene Body Compared to Intergenic Inserts	Mean(Log10(Fluconazole/DMSO frequency)) in 5' 300 bases	P value of Mean Fold Change in 5' 300 bases Compared to Intergenic Inserts	Insert sites in Gene Body	Insert sites in 300 bases to 5' of ATG	In Madhani Deletion Collection
CNAG_00063	Histone H3	No	Yes	0	OG6_106270	287	C3_00860W_A	Ess	S000001532	Ess	SPBC1105.17	Ess	0.997685	0.00201235	5.6868e-239	ESS	NA	NA	0.0987788	0.482404	0	3	FALSE
CNAG_00101	Inositolphosphorylceramide synthase subunit Kei1 domain-containing protein	No	No	0	OG6_118284	248	C1_10960W_A	Ess	S000002775	Ess	SPAC26H5.13c	Ess	0.825	0.0907292	1.75995e-58	ESS	-0.0297522	0.897468	-0.178799	0.00144525	7	63	FALSE
CNAG_00184	pre-mRNA cleavage complex 2 protein Pcf11	No	Yes	0	OG6_112326	264	C6_01920C_A	Ess	S000002636	Ess	SPAC4G9.04c	Ess	0.972399	0.0181129	2.75535e-142	ESS	0.379015	0.000640125	0.154278	0.590153	8	2	FALSE
CNAG_00808	myosin regulatory light chain cdc4	No	Yes	0	OG6_113025	244	CR_03090C_A	Ess	S000003074	Ess	SPAP8A3.08	Ess	0.98116	0.012151	3.18701e-160	ESS	NA	NA	-0.0568921	0.802082	0	26	FALSE
CNAG_00846	hypothetical protein	No	No	0	OG6_116866	250	C4_05650W_A	Ess	S000001281	Ess	SPAC3F10.08c	Ess	0.925357	0.0425645	3.20728e-101	ESS	0.0855762	NA	0.0397457	0.625068	1	16	FALSE
CNAG_01023	cohesin complex subunit SCC1	No	Yes	0	OG6_134569	46	CR_10540C_A	Ess	S000002161	Ess	SPCC338.17c	Ess	0.995344	0.00322836	1.90309e-218	ESS	-0.671839	NA	-0.00984137	0.498724	1	48	FALSE
CNAG_01250	tRNA ligase	No	No	0	OG6_114248	288	C7_02060W_A	Ess	S000003623	Ess	SPAC17G8.01c	Ess	0.997724	0.00197919	1.08904e-239	ESS	NA	NA	-0.0476149	0.712868	0	35	FALSE
CNAG_01469	CDP-diacylglycerol-serine O- phosphatidyltransferase	No	Yes	0	OG6_106277	212	C1_11240C_A	Ess	S000000828	Ess	SPCC1442.12	Ess	0.983138	0.0106151	3.31341e-166	ESS	NA	NA	0.0584521	0.279822	0	13	FALSE
CNAG_02194	AGC/NDR protein kinase	No	No	0	OG6_111464	263	C2_06670C_A	Ess	S000003324	Ess	SPAC24B11.11c	Ess	0.95453	0.027633	1.62871e-122	ESS	-0.155909	0.755632	0.163224	0.101874	5	8	FALSE
CNAG_02564	tRNA-splicing endonuclease subunit Sen54	No	Yes	0	OG6_113531	254	C3_05800W_A	Ess	S000006004	Ess	SPCC613.09	Ess	0.97764	0.016901	9.83756e-146	ESS	NA	NA	-0.321479	0.00122907	0	15	FALSE
CNAG_02721	leucine repeat containing protein	No	No	0	OG6_110145	270	C3_07110W_A	Ess	S000005900	Ess	SPCC1739.11c	Ess	0.956226	0.0262443	6.9653e-125	ESS	NA	NA	-0.242988	0.01075	0	20	FALSE
CNAG_03003	chromatin structure-remodeling complex subunit SFH1	No	Yes	0	OG6_126916	212	C1_08160W_A	Ess	S000004313	Ess	SPCC16A11.14	Ess	0.639666	0.180065	7.9504e-12	ESS	-0.39435	0.0228956	-0.0591554	0.538789	5	35	TRUE
CNAG_03502	magnesium transporter	No	No	1	OG6_101780	861	C3_02370C_A	Ess	S000005490	Ess	SPBC27B12.12c	Ess	0.906132	0.0527979	4.1187e-90	ESS	-0.0626947	0.451968	0.227278	0.0312003	7	16	FALSE
CNAG_03792	tRNA adenylyltransferase	No	Yes	0	OG6_104034	308	C4_00880W_A	Ess	S000000970	Ess	SPCC645.10	Ess	0.903183	0.055377	8.66932e-88	ESS	0.358243	NA	NA	NA	1	0	FALSE
CNAG_04157	kinetochore protein Mis12/MTW1	No	Yes	0	OG6_121243	237	C2_09840W_A	Ess	S000000032	Ess	SPBC409.04c	Ess	0.99739	0.00173499	2.53623e-245	ESS	NA	NA	0.128942	0.030181	0	33	FALSE
CNAG_04300	hypothetical protein	No	No	0	OG6_124902	183	C7_01830W_A	Ess	S000006154	Ess	SPAC688.02c	Ess	0.984846	0.00918094	1.35034e-172	ESS	NA	NA	0.0260798	0.436467	0	46	FALSE
CNAG_04453	inositolphosphorylceramide synthase	No	No	0	OG6_110014	265	C5_01240W_A	Ess	S000001487	Ess	SPAC3H8.06	Ess	0.960308	0.0244738	2.93134e-128	ESS	0.761074	0.0231877	0.0600159	0.147934	2	29	FALSE
CNAG_04540	translocation protein Sec62	No	Yes	1	OG6_106907	285	C1_03340C_A	Ess	S000006015	Ess	SPAC17G6.09	Ess	0.952891	0.0276428	2.40877e-122	ESS	NA	NA	0.0231985	0.822505	0	26	FALSE
CNAG_04844	mitochondrial import receptor subunit Tom22	No	Yes	0	OG6_111918	255	C7_02680W_A	Ess	S000005075	Ess	SPAC17H9.16	Ess	0.896583	0.0583921	7.39507e-85	ESS	NA	NA	-0.177027	0.755473	0	4	FALSE
CNAG_05513	septum-promoting GTP-binding protein 1	No	No	0	OG6_108522	279	C1_03080C_A	Ess	S000004529	Ess	SPAC1565.06c	Ess	0.978355	0.0147117	9.34369e-152	ESS	NA	NA	0.107889	0.671562	0	9	FALSE
CNAG_05701	tropomyosin	No	Yes	0	OG6_110870	273	CR_08460W_A	Ess	S000005023	Ess	SPAC27F1.02c	Ess	0.994892	0.00397773	1.96336e-209	ESS	NA	NA	-0.19733	0.0212914	0	29	FALSE
CNAG_05712	6,7-dimethyl-8-ribityllumazine synthase	No	No	0	OG6_102705	276	C1_05560W_A	Ess	S000005503	Ess	SPBC409.13	Ess	0.981618	0.0106288	5.13909e-166	ESS	NA	NA	0.208137	0.0438237	0	8	FALSE
CNAG_05773	F-box and WD-40 domain-containing protein MET30	No	Yes	0	OG6_112271	267	C1_01130W_A	Ess	S000001308	Ess	SPAC57A10.05c	Ess	0.984858	0.0106215	2.47424e-166	ESS	0.0571609	0.561742	-0.571929	0.000211557	4	9	FALSE
CNAG_05794	CBK1 kinase activator protein MOB2	No	Yes	0	OG6_112320	287	C1_00620W_A	Ess	S000001859	Ess	SPCC970.04c	Ess	0.916679	0.0408123	3.92375e-102	ESS	0.7328	0.000908816	0.378594	8.55379e-17	6	64	TRUE
CNAG_05978	glutamate-tRNA ligase	No	No	0	OG6_103886	333	C7_00620W_A	Ess	S000003214	Ess	SPAC17A5.15c	Ess	0.997471	0.002141	2.73967e-236	ESS	0.909485	NA	0.18664	0.0133179	1	22	FALSE
CNAG_06001	phosphomevalonate kinase	No	No	0	OG6_106644	287	C4_01870C_A	Ess	S000004833	Ess	SPAC343.01c	Ess	0.985487	0.00812209	6.40653e-178	ESS	NA	NA	0.15932	0.00177314	0	50	FALSE
CNAG_06151	osomolarity two-component system, phosphorelay intermediate protein YPD1	No	No	0	OG6_111253	267	C1_07240W_A	Ess	S000002394	Ess	SPBC725.02	Ess	0.983731	0.0103968	3.7532e-167	ESS	NA	NA	-0.147783	0.775827	0	4	FALSE
CNAG_06196	synaptosomal-associated protein, 23kDa	No	Yes	0	OG6_112276	263	C6_01100W_A	Ess	S000003241	Ess	SPBC26H8.02c	Ess	0.769375	0.129528	6.5824e-38	ESS	0.149308	0.0295231	0.0177776	NA	12	1	FALSE
CNAG_06367	U3 small nucleolar RNA-associated protein 3	No	Yes	0	OG6_126521	226	C4_02790C_A	Ess	S000002312	Ess	SPBC3B8.09	Ess	0.917259	0.0559785	8.81069e-89	ESS	NA	NA	0.204464	4.12866e-05	0	28	FALSE
CNAG_06400	plasma-membrane proton-efflux P-type ATPase	No	No	1	OG6_100641	704	C3_00720W_A	Ess	S000002976	Ess	SPAC1071.10c	Ess	0.966018	0.0228089	8.2619e-132	ESS	NA	NA	NA	NA	0	0	FALSE
CNAG_06549	mRNA-capping enzyme subunit beta	No	No	0	OG6_111222	278	CR_02090C_A	Ess	S000006149	Ess	SPAC644.04	Ess	0.980384	0.0130302	3.75164e-157	ESS	0.30485	0.00192327	-0.10335	0.0923853	9	34	FALSE
CNAG_06744	chromatin structure-remodeling complex subunit RSC9	No	No	0	OG6_112445	274	C1_05780W_A	Ess	S000004596	Ess	SPBC1703.02	Ess	0.744198	0.149583	7.76667e-30	ESS	-0.147161	NA	-0.0781879	0.745239	1	14	FALSE
CNAG_06770	fructose-bisphosphate aldolase 1	No	No	2	OG6_102020	855	C4_01750C_A	Ess	S000001543	Ess	SPBC19C2.07	Ess	0.986627	0.0101291	1.57426e-168	ESS	NA	NA	-0.101132	0.33906	0	27	FALSE
CNAG_07381	ATP-dependent RNA helicase prh1	No	Yes	0	OG6_119603	247	C6_01040C_A	Ess	S000001561	Ess	SPAC2G11.11c	Ess	0.998419	0.0013444	2.23508e-256	ESS	-0.384428	NA	-0.0387664	0.724102	1	21	FALSE

## Sheet: Description
Descriptions of terms from sheet one found here
C. neoformans gene	C. neoformans accession number
Description	Functional Description
Ortholog in Humans FungiDB	Does FungiDB predict a human ortholog?
Ortholog in Humans SGD	Does SGD predict a human ortholog for the S. cerevisiae ortholog?
C. neoformans Paralogs	Number of paralogs in C. neoformans predicted by FungiDB
OG_Group	Ortholog group assigned by FungiDB
Orthologs	Number of orthologs reported by FungiDB
C. albicans Ortholog	C. albicans accession number for ortholog
CaTn	Essentiality assignment from C. albicans TN-seq
S. cerevisiae Ortholog	S. cerevisiae accession number for ortholog
ScTn	Essentiality assignment from S. cerevisiae TN-seq
S. pombe Ortholog	S. pombe accession number for ortholog
SpTn	Essentiality assignment from S. pombe TN-seq
Essentiality Score	Mean from 0-1 of essentiality prediction score from 100 random forest model runs. 0 is nonessential and 1 is essential.
Essentiality Standard Deviation	Standard deviation of the 100 prediction scores from random forest model runs.
Essentiality P-value	P value comparing the mean essentiality score to a threshold value of 0.5
Essentiality Classification	Classification of genes as either essential (ESS), nonessentials (NESS), or unclassified (UNK)
Mean(Log10(Fluconazole/DMSO frequency)) in Gene Body	The average log10 fold change between fluconazole and DMSO growth conditions across a gene
P value of Mean Fold Change in Gene Body Compared to Intergenic Inserts	P value comparing the log10 fold changes in the gene body to all intergenic inserts
Mean(Log10(Fluconazole/DMSO frequency)) in 5' 300 bases	The average log10 fold change between fluconazole and DMSO growth conditions in the 300 bases upstream of the start codon
P value of Mean Fold Change in 5' 300 bases Compared to Intergenic Inserts	P value comparing the log10 fold changes in the 300 bases upstream of the start codon to all intergenic inserts
Insert sites in Gene Body	Number of unique insert locations in the gene body
Insert sites in 300 bases to 5' of ATG	Number of unique insert locations in the 300 bases upstream of the start codon
In Madhani Deletion Collection	Gene is deleted in a strain in the Madhani (2024) deletion collection (True or False)
