# Supplementary material for: Landscape of essential growth and fluconazole-resistance genes in the human fungal pathogen Cryptococcus neoformans
Source: PLoS Biol. 2025 May 22;23(5):e3003184. doi: 10.1371/journal.pbio.3003184 (PMC12136443; doi:10.1371/journal.pbio.3003184)
Supplement: S4 Table — (XLSX) [file pbio.3003184.s012.xlsx]

## Sheet: Supplemental Table 4
Gene	Essential in C. albicans	Essential in S. cerevisiae	Essential in S. pombe	C. albicans ortholog	S. cerevisiae ortholog	S. pombe ortholog	OG_Group	Essentiality Score	Essentiality Standard Deviation	Essentiality P-value	Essentiality Classification	In Madhani Deletion Collection	Human Ortholog
CNAG_00004	NE	NE	NE	C3_06150W_A	S000006226	SPAC1039.05c	OG6_124937	0	0	0	NESS	TRUE	FALSE
CNAG_00006	NE	NE	NE	C3_05030W_A	S000003463	SPCC1322.16	OG6_101763	0.001159	0.000853761	6.17954e-276	NESS	TRUE	TRUE
CNAG_00007	Ess	NE	Ess	C5_04650C_A	S000003403	SPAC27E2.06c	OG6_101119	0.975464	0.0154846	2.69272e-149	ESS	FALSE	TRUE
CNAG_00008	NE	NE	NE	C7_02670W_A	S000005071	SPBC27B12.04c	OG6_103643	0.824119	0.0407068	1.42705e-91	ESS	FALSE	TRUE
CNAG_00009	NE	NE		C2_08020C_A	S000003290		OG6_100410	0	0	0	NESS	TRUE	TRUE
CNAG_00012	NE		NE	C2_00880W_A		SPAC513.06c	OG6_101004	0	0	0	NESS	TRUE	TRUE
CNAG_00016	Ess	Ess	Ess	C1_14410W_A	S000000948	SPBC20F10.09	OG6_103447	0.986676	0.0101541	1.98872e-168	ESS	FALSE	TRUE
CNAG_00017	Ess	NE	NE	C1_09870W_A	S000000661	SPBC4C3.12	OG6_109619	4.5e-05	7.4366e-05	0	NESS	FALSE	FALSE
CNAG_00019	Ess	Ess	Ess	C7_03630C_A	S000007256	SPCC24B10.05	OG6_103037	0.720688	0.160645	1.14047e-24	ESS	FALSE	TRUE
CNAG_00020	NE	NE	NE	C1_03050W_A	S000004428	SPAP27G11.12	OG6_103153	0.007572	0.00499258	1.89263e-199	NESS	TRUE	TRUE
CNAG_00021	Ess	NE	NE	C5_00700C_A	S000005412	SPBP4H10.05c	OG6_102374	0.861576	0.0474337	9.95881e-90	ESS	FALSE	TRUE
CNAG_00027	NE		NE	C1_07670W_A		SPCC965.10	OG6_531937	4.8e-05	8.58469e-05	0	NESS	TRUE	FALSE
CNAG_00029	Ess	NE	NE	C1_12030W_A	S000000883	SPCC364.07	OG6_100629	0	0	0	NESS	TRUE	TRUE
CNAG_00031	NE	NE	NE	C5_04970C_A	S000004004	SPBC530.08	OG6_124882	0	0	0	NESS	TRUE	FALSE
CNAG_00034	Ess	NE	NE	C3_02470C_A	S000005011	SPAC4G9.16c	OG6_100791	0.997065	0.00219017	2.8116e-235	ESS	FALSE	TRUE
CNAG_00036	Ess	Ess	Ess	C5_00480C_A	S000004684	SPAC3H8.10	OG6_100867	4e-06	1.96946e-05	0	NESS	TRUE	TRUE
CNAG_00039	NE	NE	NE	C2_08890W_A	S000006217	SPAC25B8.19c	OG6_111631	0.001995	0.00165361	1.92939e-247	NESS	TRUE	FALSE
CNAG_00040	Ess	Ess	Ess	C5_00660C_A	S000001049	SPAC13A11.02c	OG6_103408	0.884631	0.0635206	4.88671e-80	ESS	FALSE	TRUE
CNAG_00044	Ess	Ess	NE	C1_07140C_A	S000005107	SPCC553.08c	OG6_102502	0.845985	0.0493201	3.2045e-86	ESS	FALSE	TRUE
CNAG_00045	NE			C2_09980W_A			OG6_104058	0	0	0	NESS	TRUE	TRUE
CNAG_00046	Ess	Ess	Ess	C5_02030W_A	S000005787	SPCC1682.10	OG6_102054	0.96017	0.0264549	6.55711e-125	ESS	FALSE	TRUE
CNAG_00047	NE	NE	NE	CR_08860W_A	S000001304	SPAC644.11c	OG6_100725	0	0	0	NESS	TRUE	TRUE
CNAG_00057	NE	NE	NE	C3_07830W_A	S000004369	SPBC1198.14c	OG6_101108	0	0	0	NESS	TRUE	TRUE
CNAG_00060	NE	NE	NE	C5_00350C_A	S000004080	SPBC405.06	OG6_120853	0	0	0	NESS	TRUE	FALSE
CNAG_00061	NE	NE	NE	CR_03500W_A	S000005284	SPAC6C3.04	OG6_101425	0.841065	0.0570908	1.79369e-79	ESS	FALSE	TRUE
CNAG_00062	Ess	Ess	Ess	C1_03520W_A	S000000823	SPBC119.01	OG6_101680	0.94498	0.0324807	1.09702e-114	ESS	FALSE	TRUE
CNAG_00063	Ess	Ess	Ess	C3_00860W_A	S000001532	SPBC1105.17	OG6_106270	0.997685	0.00201235	5.6868e-239	ESS	FALSE	FALSE
CNAG_00064	NE	NE	NE	CR_07590W_A	S000003168	SPCC24B10.17	OG6_101558	5e-06	2.19043e-05	0	NESS	TRUE	TRUE
CNAG_00065	Ess	Ess	Ess	CR_00580W_A	S000002409	SPBC1773.07c	OG6_101736	0.971216	0.0202763	2.46131e-137	ESS	FALSE	TRUE
CNAG_00067	Ess	Ess	Ess	C3_06750W_A	S000002493	SPAC4G8.02c	OG6_101625	0.80002	0.118313	4.27788e-45	ESS	FALSE	TRUE
CNAG_00074	NE	NE		C1_00310W_A	S000005687		OG6_104517	0	0	0	NESS	TRUE	FALSE
CNAG_00078	NE	NE	NE	CR_01320C_A	S000003357	SPAC24H6.11c	OG6_108204	0	0	0	NESS	TRUE	FALSE
CNAG_00081	Ess	Ess	Ess	C1_12670C_A	S000000259	SPBC6B1.07	OG6_102682	0.993296	0.00508207	9.22832e-199	ESS	FALSE	TRUE
CNAG_00084	Ess	Ess	Ess	C7_00550C_A	S000005694	SPBC342.02	OG6_101072	0.996236	0.00337128	1.16039e-216	ESS	FALSE	TRUE
CNAG_00085	Ess	NE	NE	CR_07860C_A	S000003651	SPCC663.05c	OG6_101293	0.669039	0.0791253	7.42615e-39	ESS	FALSE	TRUE
CNAG_00086	NE	NE	NE	CR_00900W_A	S000002527	SPBC25D12.05	OG6_101071	0.350273	0.159291	2.23267e-15	NESS	FALSE	TRUE
CNAG_00089	Ess	Ess	Ess	C4_03740W_A	S000001111	SPAC2F7.14c	OG6_101400	0.9595	0.0240916	7.37e-129	ESS	FALSE	TRUE
CNAG_00092	NE	NE	NE	CR_08610W_A	S000003475	SPAC24B11.09	OG6_101975	0.139227	0.0732384	1.90015e-71	NESS	FALSE	TRUE
CNAG_00097	NE	NE	NE	C2_04940C_A	S000005463	SPAC4F8.15	OG6_102726	7e-06	3.25825e-05	0	NESS	TRUE	TRUE
CNAG_00098	NE		Ess	CR_04490C_A		SPBC530.12c	OG6_102448	2e-05	5.12471e-05	0	NESS	TRUE	TRUE
CNAG_00099	Ess	Ess	Ess	C2_07350W_A	S000000758	SPCC1682.02c	OG6_101598	0.982247	0.0115773	2.12908e-162	ESS	FALSE	TRUE
CNAG_00100	NE	NE	NE	C5_01820W_A	S000005553	SPCC645.14c	OG6_102012	0.002085	0.00176912	1.57116e-244	NESS	FALSE	TRUE
CNAG_00101	Ess	Ess	Ess	C1_10960W_A	S000002775	SPAC26H5.13c	OG6_118284	0.825	0.0907292	1.75995e-58	ESS	FALSE	FALSE
CNAG_00105	NE	NE	NE	CR_09100C_A	S000006331	SPAC9E9.11	OG6_100564	0	0	0	NESS	TRUE	FALSE
CNAG_00108	Ess	Ess	Ess	C4_06800W_A	S000002598	SPAPB8E5.09	OG6_101792	0.949269	0.0321645	1.62699e-115	ESS	FALSE	TRUE
CNAG_00109	Ess	NE	NE	C5_00320W_A	S000002522	SPBC21C3.04c	OG6_102992	0.242564	0.055615	6.97139e-69	NESS	FALSE	TRUE
CNAG_00111	Ess	Ess	Ess	C4_01280C_A	S000003739	SPAC22A12.09c	OG6_102246	0.987766	0.00819852	1.01838e-177	ESS	FALSE	TRUE
CNAG_00116	Ess	Ess	Ess	CR_04810W_A	S000005122	SPBC16G5.14c	OG6_100514	0.990039	0.0074024	2.61344e-182	ESS	FALSE	TRUE
CNAG_00117	Ess	Ess	Ess	C2_09400C_A	S000005224	SPBC16G5.18	OG6_102075	0.975385	0.0173065	1.6377e-144	ESS	FALSE	TRUE
CNAG_00120	NE			CR_03080C_A			OG6_118280	0.024414	0.0146023	7.9263e-152	NESS	FALSE	FALSE
CNAG_00125	NE	NE		C5_02160W_A	S000004444		OG6_106126	0	0	0	NESS	TRUE	TRUE
CNAG_00133	NE	NE		C4_00390W_A	S000004642		OG6_102997	0.220874	0.066501	7.06433e-65	NESS	TRUE	TRUE
CNAG_00136	Ess	Ess	Ess	C3_06500W_A	S000001693	SPBC1604.21c	OG6_100444	0.999034	0.000966742	1.31144e-270	ESS	FALSE	TRUE
CNAG_00138	Ess	NE	NE	C2_05470W_A	S000004578	SPCC4G3.04c	OG6_101003	0.869639	0.0473433	9.65327e-91	ESS	FALSE	TRUE
CNAG_00140	Ess	Ess	Ess	C2_05540C_A	S000001323	SPAC19A8.13	OG6_102349	0.949841	0.032389	2.84783e-115	ESS	FALSE	TRUE
CNAG_00142	Ess	Ess	Ess	C1_10970W_A	S000002773	SPBC1734.01c	OG6_103088	0.956712	0.0263503	9.3338e-125	ESS	FALSE	TRUE
CNAG_00143	Ess	Ess	Ess	C4_02980W_A	S000003417	SPCC1672.05c	OG6_101224	0.982662	0.014811	7.48637e-152	ESS	FALSE	TRUE
CNAG_00145	Ess	NE	Ess	C5_03380W_A	S000001171	SPBC32H8.12c	OG6_103845	0.928045	0.0270067	6.3311e-121	ESS	FALSE	TRUE
CNAG_00146	NE			C1_07430W_A			OG6_104039	2.4e-05	6.215e-05	0	NESS	TRUE	FALSE
CNAG_00147	Ess	Ess	Ess	CR_08660W_A	S000001208	SPAC4F8.12c	OG6_101765	0.910162	0.0580027	1.47401e-86	ESS	FALSE	TRUE
CNAG_00148	Ess	Ess		C5_03140C_A	S000006006		OG6_105006	0.919091	0.0272003	1.02972e-119	ESS	FALSE	TRUE
CNAG_00156	NE	NE	NE	C2_10230W_A	S000002661	SPAC4G8.13c	OG6_114247	0.017169	0.00953102	8.27633e-171	NESS	TRUE	FALSE
CNAG_00161	NE	NE	NE	CR_09100C_A	S000006331	SPAC9E9.11	OG6_100564	0	0	0	NESS	TRUE	FALSE
CNAG_00165	NE	NE	NE	C3_03790W_A	S000004007	SPAC16C9.02c	OG6_101599	3.6e-05	8.10537e-05	0	NESS	TRUE	TRUE
CNAG_00166	Ess	Ess	Ess	CR_05630W_A	S000001212	SPBC543.06c	OG6_102828	0.980534	0.01471	5.88919e-152	ESS	FALSE	TRUE
CNAG_00171	NE	NE		C2_05150W_A	S000003746		OG6_103635	4.5e-05	8.68936e-05	0	NESS	TRUE	TRUE
CNAG_00172	NE	NE	NE	C3_05720C_A	S000003184	SPBC1685.15c	OG6_100835	2e-05	4.49467e-05	0	NESS	TRUE	TRUE
CNAG_00178	NE	NE	NE	C4_06020C_A	S000005873	SPBC1347.01c	OG6_103155	0	0	0	NESS	FALSE	TRUE
CNAG_00180	NE	NE	NE	C1_06390W_A	S000003860	SPAC27F1.03c	OG6_101218	0	0	0	NESS	TRUE	TRUE
CNAG_00181	NE	NE	NE	C3_05850W_A	S000001359	SPBC106.13	OG6_103231	0	0	0	NESS	TRUE	TRUE
CNAG_00182	NE	NE	NE	C1_00320W_A	S000001054	SPAC15E1.06	OG6_101343	0.002855	0.00202182	1.00759e-238	NESS	TRUE	TRUE
CNAG_00184	Ess	Ess	Ess	C6_01920C_A	S000002636	SPAC4G9.04c	OG6_112326	0.972399	0.0181129	2.75535e-142	ESS	FALSE	FALSE
CNAG_00187	NE	NE	NE	C3_05870C_A	S000002280	SPBC19C2.04c	OG6_104100	0	0	0	NESS	TRUE	TRUE
CNAG_00188	NE	NE	NE	C7_03980W_A	S000003200	SPCC1281.03c	OG6_102320	0	0	0	NESS	TRUE	TRUE
CNAG_00195	NE	NE		C1_07960W_A	S000001123		OG6_103626	3.2e-05	6.49475e-05	0	NESS	FALSE	TRUE
CNAG_00231	NE	NE	NE	C2_00620C_A	S000003890	SPAC3A11.03	OG6_103791	0	0	0	NESS	TRUE	TRUE
CNAG_00232	Ess	Ess	NE	C4_04900W_A	S000002998	SPAC1250.05	OG6_100932	0.904963	0.0327418	2.57458e-110	ESS	FALSE	TRUE
CNAG_00234	NE	NE	NE	C5_00290W_A	S000004397	SPCC777.15	OG6_104072	1e-06	1e-05	0	NESS	TRUE	TRUE
CNAG_00236	Ess	Ess	NE	CR_02000C_A	S000002640	SPAC2F3.09	OG6_100359	0.001625	0.00088299	1.89874e-274	NESS	TRUE	TRUE
CNAG_00238	Ess	Ess	Ess	C6_04520W_A	S000000172	SPBC8D2.06	OG6_100811	0.99793	0.00166997	5.18963e-247	ESS	FALSE	TRUE
CNAG_00247	NE	NE	NE	C3_06590W_A	S000005333	SPBC3B8.03	OG6_101775	0	0	0	NESS	TRUE	TRUE
CNAG_00248	NE	NE	NE	C2_04250W_A	S000004409	SPBC3B9.09	OG6_102615	0.001194	0.001071	3.47271e-266	NESS	TRUE	TRUE
CNAG_00251	NE	NE		C1_10240C_A	S000000812		OG6_106335	2e-06	1.40705e-05	0	NESS	TRUE	FALSE
CNAG_00252	NE	NE	NE	C1_04550W_A	S000005967	SPBC1861.07	OG6_102390	8.5e-05	0.00011404	0	NESS	TRUE	TRUE
CNAG_00253	Ess	Ess	Ess	C4_04290W_A	S000003202	SPCC1183.01	OG6_101663	0.762781	0.128293	2.23852e-37	ESS	FALSE	TRUE
CNAG_00254	NE			C3_01610W_A			OG6_101633	2.3e-05	4.68287e-05	0	NESS	FALSE	TRUE
CNAG_00256	NE	NE	Ess	C2_02370C_A	S000002565	SPCC1827.06c	OG6_102581	0.97888	0.0122363	1.01905e-159	ESS	FALSE	FALSE
CNAG_00259	Ess	NE	NE	C5_01060C_A	S000000643	SPAC26A3.06	OG6_102190	0.769822	0.0597074	6.75344e-68	ESS	FALSE	TRUE
CNAG_00265	Ess	Ess	Ess	C4_02280W_A	S000006038	SPBC106.15	OG6_102471	0.961129	0.0293128	1.32499e-120	ESS	FALSE	TRUE
CNAG_00266	NE	NE	NE	C7_00580C_A	S000001903	SPAC227.14	OG6_106381	0	0	0	NESS	TRUE	FALSE
CNAG_00267	NE	NE	NE	C7_00600C_A	S000005692	SPCC24B10.15	OG6_107272	0	0	0	NESS	TRUE	TRUE
CNAG_00268	Ess	NE	NE	C3_02320W_A	S000004714	SPBP35G2.07	OG6_100369	0.991543	0.00470472	6.32844e-202	ESS	FALSE	TRUE
CNAG_00270	NE	NE	NE	C3_02620C_A	S000003048	SPCC1235.11	OG6_102458	0.379185	0.207342	7.0584e-08	NESS	FALSE	TRUE
CNAG_00271	NE	NE	Ess	C4_06450W_A	S000000770	SPAC222.04c	OG6_104604	0.023408	0.0145721	5.2417e-152	NESS	FALSE	TRUE
CNAG_00273	NE	NE		C2_05380W_A	S000004399		OG6_135321	0.001843	0.00129562	6.06644e-258	NESS	FALSE	FALSE
CNAG_00274	NE	NE	NE	C1_03920C_A	S000004236	SPBC3H7.09	OG6_100625	0	0	0	NESS	TRUE	TRUE
CNAG_00278	Ess	NE	NE	C4_06850C_A	S000004234	SPBC3E7.10	OG6_100342	0	0	0	NESS	TRUE	TRUE
CNAG_00280	NE	NE	Ess	C7_03930C_A	S000001332	SPBC776.07	OG6_105073	1.9e-05	4.64823e-05	0	NESS	TRUE	FALSE
CNAG_00287	NE	NE	NE	C2_02830C_A	S000005533	SPAC1142.02c	OG6_102652	0	0	0	NESS	TRUE	TRUE
CNAG_00288	NE	NE	NE	C2_01580W_A	S000004049	SPBC1347.07	OG6_103503	6e-06	3.12048e-05	0	NESS	FALSE	TRUE
CNAG_00290	NE	NE		C1_05670W_A	S000002823		OG6_103356	0	0	0	NESS	TRUE	FALSE
CNAG_00292	Ess	Ess	Ess	C1_01110C_A	S000003443	SPAC15A10.04c	OG6_101443	0.932458	0.0444535	4.46382e-100	ESS	FALSE	TRUE
CNAG_00300	Ess	Ess	Ess	CR_06740W_A	S000001215	SPBC365.15	OG6_101900	0.992491	0.00499119	1.81779e-199	ESS	FALSE	TRUE
CNAG_00307	NE	NE	NE	C7_01890C_A	S000005014	SPBC27B12.10c	OG6_105640	6.7e-05	0.000136371	0	NESS	FALSE	TRUE
CNAG_00310	Ess	Ess	Ess	CR_06960W_A	S000005205	SPBC646.14c	OG6_103513	0.962922	0.0288896	2.15398e-121	ESS	FALSE	TRUE
CNAG_00311	NE	NE	NE	C1_03320C_A	S000002443	SPBC2D10.09	OG6_102025	0.358146	0.157763	1.72792e-14	NESS	FALSE	TRUE
CNAG_00312	Ess	Ess	Ess	C1_02510W_A	S000004068	SPAP14E8.03	OG6_102735	0.980446	0.0132148	1.48962e-156	ESS	FALSE	TRUE
CNAG_00316	NE	NE	NE	C5_03860W_A	S000003830	SPCC830.10	OG6_100769	0	0	0	NESS	TRUE	TRUE
CNAG_00318	Ess	Ess	Ess	CR_07210W_A	S000001324	SPAC17G8.04c	OG6_102485	0.995139	0.00421752	6.13882e-207	ESS	FALSE	TRUE
CNAG_00319	NE	NE	NE	C7_03800W_A	S000000507	SPAC22E12.05c	OG6_101272	0.021923	0.0139332	4.57005e-154	NESS	FALSE	TRUE
CNAG_00320	Ess	Ess	Ess	CR_01230C_A	S000000180	SPAC17C9.01c	OG6_101939	0.960348	0.0256287	2.75478e-126	ESS	FALSE	TRUE
CNAG_00327	Ess	Ess	NE	C2_05210W_A	S000001791	SPAC1805.07c	OG6_120232	0.211514	0.0520999	2.66103e-76	NESS	FALSE	FALSE
CNAG_00328	NE	NE	NE	C4_03550W_A	S000003490	SPBC3E7.08c	OG6_101242	2.3e-05	4.68287e-05	0	NESS	TRUE	TRUE
CNAG_00329	NE			C2_07550W_A			OG6_105301	0.008552	0.00540829	6.3251e-196	NESS	FALSE	TRUE
CNAG_00335	Ess	Ess	Ess	C4_01670C_A	S000004630	SPCC63.05	OG6_102570	0.972625	0.0190972	4.9153e-140	ESS	FALSE	TRUE
CNAG_00343	Ess	NE	NE	C5_01340W_A	S000005551	SPAC1783.04c	OG6_110516	0.852629	0.0427681	4.73805e-93	ESS	FALSE	FALSE
CNAG_00345	Ess	Ess	NE	C2_03300W_A	S000003008	SPAC1805.06c	OG6_101254	0.867424	0.0545197	1.56741e-84	ESS	FALSE	TRUE
CNAG_00347	NE	NE	NE	C3_06830C_A	S000004411	SPCC895.09c	OG6_100595	4e-06	1.96946e-05	0	NESS	TRUE	TRUE
CNAG_00354	NE	NE	NE	C4_05150W_A	S000000739	SPBC354.14c	OG6_108710	0.001937	0.00137977	3.13736e-255	NESS	TRUE	FALSE
CNAG_00356	Ess	NE	NE	C1_00400W_A	S000002754	SPCC584.11c	OG6_111589	0.63391	0.118971	2.04243e-19	ESS	FALSE	FALSE
CNAG_00358	NE	NE	NE	C1_09390W_A	S000005800	SPAC343.15	OG6_100923	0.00172	0.00137268	1.80387e-255	NESS	TRUE	TRUE
CNAG_00360	NE	NE	NE	C6_03920W_A	S000003083	SPAC1556.08c	OG6_101734	3e-06	1.71447e-05	0	NESS	FALSE	TRUE
CNAG_00362	Ess	Ess	Ess	C3_03750C_A	S000003927	SPAC3H1.01c	OG6_104370	0.970608	0.0217455	2.80742e-134	ESS	FALSE	TRUE
CNAG_00367	NE			C2_09630C_A			OG6_103929	2.4e-05	5.14831e-05	0	NESS	TRUE	TRUE
CNAG_00368	NE	NE	Ess	C1_00130C_A	S000003566	SPAC3A12.15	OG6_102035	0.192027	0.047253	4.00294e-83	NESS	TRUE	TRUE
CNAG_00370	Ess		Ess	C4_01050C_A		SPAC11G7.04	OG6_101560	0.909887	0.0360028	8.88409e-107	ESS	FALSE	TRUE
CNAG_00372	Ess	NE	Ess	C2_00710W_A	S000004697	SPCC1281.05	OG6_115041	0.322513	0.0776007	2.67293e-41	NESS	TRUE	FALSE
CNAG_00375	NE	NE	NE	CR_06710C_A	S000003484	SPAC1952.05	OG6_101489	0.001161	0.000913302	4.89368e-273	NESS	FALSE	TRUE
CNAG_00377	Ess	Ess	Ess	C4_06600W_A	S000005032	SPBC1A4.03c	OG6_100284	0.984802	0.011896	1.85419e-161	ESS	FALSE	TRUE
CNAG_00385	Ess	Ess	Ess	C7_03390C_A	S000000896	SPCC63.12c	OG6_101970	0.919601	0.0456519	1.16031e-97	ESS	FALSE	TRUE
CNAG_00386	Ess	NE		C2_08760C_A	S000003394		OG6_111107	0.007564	0.00615965	2.02818e-190	NESS	TRUE	FALSE
CNAG_00388	Ess	Ess	Ess	C3_01160W_A	S000002616	SPAC19G12.14	OG6_100438	0.960986	0.0257748	4.21154e-126	ESS	FALSE	TRUE
CNAG_00389	Ess	NE	Ess	C3_03190C_A	S000003883	SPAC21E11.07	OG6_102468	0.873293	0.0500947	9.06371e-89	ESS	FALSE	TRUE
CNAG_00390	NE	NE	NE	C1_08860C_A	S000003871	SPAC19A8.03	OG6_101828	0.000492	0.000434074	4.46744e-305	NESS	TRUE	TRUE
CNAG_00393	NE	NE	NE	C6_03340C_A	S000000737	SPCC63.02c	OG6_101128	0	0	0	NESS	TRUE	TRUE
CNAG_00394	Ess	NE	NE	C2_05620W_A	S000007587	SPAC8F11.02c	OG6_103160	3e-05	5.94588e-05	0	NESS	TRUE	TRUE
CNAG_00395	NE	NE	NE	C5_00230C_A	S000000432	SPAP27G11.15	OG6_103129	0	0	0	NESS	TRUE	TRUE
CNAG_00398	NE	NE	Ess	C3_04880W_A	S000006358	SPBC119.05c	OG6_116889	0.000606	0.000589096	6.15866e-292	NESS	TRUE	FALSE
CNAG_00400	NE		NE	C1_03240W_A		SPAC4A8.02c	OG6_101441	1.5e-05	4.11329e-05	0	NESS	TRUE	FALSE
CNAG_00401	Ess	Ess	Ess	C5_03120W_A	S000004451	SPAC1952.01	OG6_103076	0.907495	0.0547	9.31637e-89	ESS	FALSE	TRUE
CNAG_00402	Ess	NE		C2_08760C_A	S000003394		OG6_111107	0	0	0	NESS	TRUE	FALSE
CNAG_00403	NE	NE		C7_04310C_A	S000001013		OG6_102379	0	0	0	NESS	TRUE	TRUE
CNAG_00408	NE	NE	NE	CR_03800C_A	S000002482	SPBC26H8.05c	OG6_101963	1e-05	3.62372e-05	0	NESS	TRUE	TRUE
CNAG_00409	NE		NE	C1_04910C_A		SPAC25B8.10	OG6_108809	1.8e-05	4.79478e-05	0	NESS	TRUE	FALSE
CNAG_00410	NE		NE	C2_08910C_A		SPBC16H5.12c	OG6_114981	0.000811	0.0005031	1.05325e-298	NESS	TRUE	FALSE
CNAG_00411	Ess	NE	Ess	C1_13550C_A	S000003140	SPAC22G7.09c	OG6_121211	0.021235	0.0074291	3.73669e-181	NESS	TRUE	FALSE
CNAG_00413	NE	NE	NE	C4_05460C_A	S000000851	SPBC6B1.08c	OG6_104447	0.007617	0.00348663	7.01566e-215	NESS	TRUE	TRUE
CNAG_00414	NE	NE	NE	C1_01770W_A	S000000612	SPAC16C9.01c	OG6_115007	0	0	0	NESS	TRUE	FALSE
CNAG_00418	Ess	NE	Ess	C1_11450C_A	S000002910	SPBC14F5.05c	OG6_100388	0.652882	0.084708	4.48209e-33	ESS	FALSE	TRUE
CNAG_00420	Ess			C4_01920W_A			OG6_104618	0.504325	0.0768141	0.574675	UNK	FALSE	TRUE
CNAG_00421	Ess	NE	NE	C2_00930C_A	S000001524	SPAC9E9.14	OG6_103236	0.916553	0.021468	1.35207e-129	ESS	FALSE	TRUE
CNAG_00423	Ess	Ess		C2_01730W_A	S000004723		OG6_116989	0.961898	0.0150165	2.26452e-149	ESS	FALSE	FALSE
CNAG_00424	NE	NE	NE	C4_00570C_A	S000003434	SPCC1827.02c	OG6_101770	1.2e-05	3.56186e-05	0	NESS	FALSE	TRUE
CNAG_00426	Ess	NE	Ess	CR_08030C_A	S000002728	SPAC17A5.12	OG6_112450	0.983155	0.00854406	1.55081e-175	ESS	FALSE	FALSE
CNAG_00427	NE	NE	NE	CR_08160W_A	S000005616	SPAC10F6.17c	OG6_101170	0.000607	0.000621217	1.18086e-289	NESS	FALSE	TRUE
CNAG_00428	Ess	NE	NE	CR_06640C_A	S000001352	SPAC23C11.01	OG6_121373	2.1e-05	5.18253e-05	0	NESS	FALSE	FALSE
CNAG_00429	NE	NE	NE	C2_09500W_A	S000004545	SPBC36B7.04	OG6_101867	0.215133	0.128634	3.88813e-40	NESS	TRUE	TRUE
CNAG_00430	NE	NE	NE	C2_09920W_A	S000005157	SPAC6B12.06c	OG6_108634	2.5e-05	5.1981e-05	0	NESS	TRUE	TRUE
CNAG_00434	NE	NE	NE	C5_00680W_A	S000002873	SPAC26A3.17c	OG6_105679	0.000197	0.000184476	0	NESS	TRUE	TRUE
CNAG_00436	NE	NE	NE	C1_13220C_A	S000002672	SPAC2F7.10	OG6_101007	0.00089	0.000745424	8.57846e-282	NESS	TRUE	TRUE
CNAG_00437	NE	Ess	Ess	CR_10610C_A	S000002166	SPAC343.03	OG6_103498	0.310838	0.0691921	6.28537e-48	NESS	FALSE	TRUE
CNAG_00440	NE	NE	NE	C3_05740C_A	S000004970	SPBC12D12.06	OG6_103590	0.891431	0.0455835	8.95835e-95	ESS	TRUE	TRUE
CNAG_00441	Ess	NE	Ess	C2_06390C_A	S000004520	SPBC2F12.14c	OG6_100534	0.991061	0.00688375	1.60367e-185	ESS	FALSE	TRUE
CNAG_00447	Ess	Ess	Ess	C2_09520C_A	S000001404	SPAC1D4.04	OG6_101721	0.984734	0.0117289	4.63729e-162	ESS	FALSE	TRUE
CNAG_00448	Ess	Ess	Ess	C4_00020W_A	S000004439	SPAC17A2.03c	OG6_101546	0.994424	0.00357461	5.49024e-214	ESS	TRUE	TRUE
CNAG_00449	Ess	Ess	Ess	C3_03650W_A	S000005582	SPAC1486.09	OG6_101333	0.944278	0.034243	2.32798e-112	ESS	FALSE	TRUE
CNAG_00450	NE	Ess	NE	C7_00400W_A	S000000523	SPBC1A4.02c	OG6_103350	0.970033	0.0161421	5.12339e-147	ESS	FALSE	FALSE
CNAG_00451	NE	NE		C1_12240C_A	S000004985		OG6_104566	0	0	0	NESS	TRUE	TRUE
CNAG_00457	Ess	Ess	Ess	CR_05050W_A	S000006239	SPAC23H4.06	OG6_100668	0.918986	0.0463173	5.51912e-97	ESS	FALSE	TRUE
CNAG_00461	NE	NE	NE	CR_00690C_A	S000002629	SPCC825.02	OG6_102618	6.2e-05	0.00011081	0	NESS	TRUE	TRUE
CNAG_00462	NE	NE	NE	C5_01960C_A	S000005883	SPAC20G8.04c	OG6_101719	0.001449	0.00108614	1.46635e-265	NESS	TRUE	TRUE
CNAG_00464	Ess	Ess	Ess	C3_00660W_A	S000004513	SPAPJ698.03c	OG6_102496	0.954794	0.031642	9.71965e-117	ESS	FALSE	TRUE
CNAG_00467	NE		NE	C1_03750W_A		SPAC25B8.01	OG6_104240	0.424348	0.105091	1.19425e-10	NESS	TRUE	TRUE
CNAG_00468	NE	NE		C5_05200C_A	S000001087		OG6_123099	0.00024	0.000247002	0	NESS	TRUE	FALSE
CNAG_00469	NE	NE	NE	C1_11600W_A	S000001224	SPCC1795.10c	OG6_104172	5.4e-05	8.21676e-05	0	NESS	FALSE	TRUE
CNAG_00470	NE	Ess	NE	C5_02830W_A	S000006435	SPBC13G1.12	OG6_100996	0.000178	0.000238082	0	NESS	TRUE	TRUE
CNAG_00471	NE	NE		C7_01610W_A	S000007611		OG6_116114	0.432048	0.0927203	6.38036e-11	NESS	FALSE	FALSE
CNAG_00473	Ess	Ess	Ess	C2_10200W_A	S000005629	SPAC6F6.05	OG6_103289	0.892028	0.0616077	4.05755e-82	ESS	FALSE	TRUE
CNAG_00482	NE	NE	NE	C2_06150C_A	S000001243	SPAC637.10c	OG6_102002	3e-06	1.71447e-05	0	NESS	FALSE	TRUE
CNAG_00483	Ess	Ess	Ess	C1_13700W_A	S000001855	SPBC32H8.12c	OG6_100127	0.866173	0.0754856	8.1927e-71	ESS	FALSE	TRUE
CNAG_00486	NE	NE	NE	C1_08690W_A	S000005432	SPAC12B10.06c	OG6_102226	0.032694	0.0220835	2.58352e-133	NESS	FALSE	TRUE
CNAG_00491	Ess	NE	NE	C3_06900W_A	S000006271	SPBC3B9.17	OG6_101909	0.761997	0.0723568	6.52667e-59	ESS	FALSE	TRUE
CNAG_00495	NE	NE		CR_07470W_A	S000006221		OG6_106143	0.001235	0.0010235	3.925e-268	NESS	TRUE	TRUE
CNAG_00497	NE	NE	NE	C1_07520C_A	S000000290	SPBC691.05c	OG6_100943	0.00127	0.00106776	2.61145e-266	NESS	TRUE	TRUE
CNAG_00498	Ess	Ess	NE	C6_00670W_A	S000001924	SPAC1782.09c	OG6_100917	4e-06	1.96946e-05	0	NESS	TRUE	TRUE
CNAG_00499	NE	NE	NE	CR_01980C_A	S000005626	SPAC4G9.20c	OG6_102800	1.4e-05	4.02517e-05	0	NESS	TRUE	TRUE
CNAG_00500	NE	NE	NE	C1_09260C_A	S000002164	SPCC4F11.02	OG6_107202	1e-06	1e-05	0	NESS	TRUE	FALSE
CNAG_00502	NE	NE		C1_00980W_A	S000005066		OG6_104476	2.7e-05	6.17178e-05	0	NESS	TRUE	FALSE
CNAG_00508	NE	NE	NE	C1_01550W_A	S000005658	SPAPJ696.01c	OG6_118299	7e-06	3.55477e-05	0	NESS	TRUE	FALSE
CNAG_00510	NE	NE	NE	C1_11110C_A	S000000729	SPAC227.10	OG6_102034	0.251961	0.128709	2.82395e-35	NESS	FALSE	TRUE
CNAG_00512	Ess	NE	NE	C6_02370C_A	S000003097	SPBC29A3.15c	OG6_104079	0.83628	0.060037	8.82564e-77	ESS	FALSE	TRUE
CNAG_00513	Ess	Ess	NE	C2_05750W_A	S000006067	SPAC22F8.09	OG6_103655	0.903746	0.0380523	8.98667e-104	ESS	FALSE	TRUE
CNAG_00516	NE	NE	NE	C6_00880W_A	S000002549	SPAC17D4.01	OG6_102912	0	0	0	NESS	TRUE	TRUE
CNAG_00517	NE	NE	NE	C4_03390W_A	S000002371	SPBC409.20c	OG6_112508	0.000155	0.000158513	0	NESS	TRUE	FALSE
CNAG_00519	NE	NE	NE	C1_04770C_A	S000004046	SPAC1687.16c	OG6_102250	0.13468	0.0622014	9.25235e-79	NESS	TRUE	TRUE
CNAG_00527	Ess	Ess	Ess	C1_08600C_A	S000002619	SPAC8C9.15c	OG6_101778	0.983615	0.0125733	5.66011e-159	ESS	FALSE	TRUE
CNAG_00533	Ess	Ess	Ess	C1_11220C_A	S000005984	SPBC17A3.01c	OG6_102279	0.979404	0.0131268	9.5377e-157	ESS	FALSE	TRUE
CNAG_00534	NE	NE	NE	C1_12320C_A	S000007339	SPAC25H1.10c	OG6_116431	0.000154	0.000202719	0	NESS	TRUE	FALSE
CNAG_00535	Ess	NE	NE	C2_01030W_A	S000000134	SPBC1105.03c	OG6_101573	0.595199	0.0823454	4.48657e-20	ESS	FALSE	TRUE
CNAG_00536	NE			C2_05760C_A			OG6_112802	0.50018	0.0786974	0.981798	UNK	FALSE	FALSE
CNAG_00537	NE	NE		C4_02020W_A	S000004506		OG6_102174	8.8e-05	0.000140906	0	NESS	TRUE	TRUE
CNAG_00538	Ess	NE	NE	C5_03290C_A	S000006430	SPAC24C9.13c	OG6_110914	1.6e-05	4.19716e-05	0	NESS	TRUE	FALSE
CNAG_00540	NE		NE	CR_10770W_A		SPBC2G2.01c	OG6_127192	0	0	0	NESS	FALSE	FALSE
CNAG_00545	Ess	Ess	NE	C4_07220C_A	S000002588	SPAC31A2.05c	OG6_103308	0.733998	0.0517144	5.98966e-68	ESS	FALSE	TRUE
CNAG_00550	NE	NE	NE	C4_02820W_A	S000002313	SPAC8F11.03	OG6_102961	3.4e-05	7.68312e-05	0	NESS	TRUE	TRUE
CNAG_00551	Ess	Ess	Ess	C5_01780W_A	S000001710	SPBC646.04	OG6_100691	0.92627	0.0397323	3.02771e-104	ESS	FALSE	TRUE
CNAG_00554	NE	NE	Ess	CR_05830C_A	S000000821	SPBC32F12.01c	OG6_105043	0.636287	0.0724603	1.87893e-34	ESS	TRUE	TRUE
CNAG_00557	NE	Ess	Ess	C5_02810W_A	S000003783	SPCC1840.10	OG6_102771	0.554463	0.0754267	1.0747e-10	ESS	FALSE	TRUE
CNAG_00560	Ess	Ess	Ess	CR_01970C_A	S000005859	SPAC11E3.07	OG6_101237	0.972511	0.0167573	1.22994e-145	ESS	TRUE	TRUE
CNAG_00561	Ess	NE	NE	C1_04670W_A	S000005922	SPAC139.06	OG6_102175	0.001256	0.000680065	1.04605e-285	NESS	TRUE	TRUE
CNAG_00567	NE	NE	NE	C2_07920W_A	S000000450	SPCC18.15	OG6_103086	1.9e-05	4.64823e-05	0	NESS	TRUE	TRUE
CNAG_00570	Ess	Ess	NE	C2_01110C_A	S000001295	SPAC8C9.03	OG6_100449	0.011194	0.00579057	9.30863e-193	NESS	TRUE	TRUE
CNAG_00572	Ess	Ess	Ess	C7_00050C_A	S000000973	SPAC1D4.12	OG6_101742	0.899741	0.0561608	7.81378e-87	ESS	FALSE	TRUE
CNAG_00573	Ess			C1_00700W_A			OG6_103406	0.051565	0.0124126	2.78586e-156	NESS	FALSE	TRUE
CNAG_00575	NE	NE	NE	C1_06810W_A	S000002664	SPCC757.07c	OG6_100495	7e-06	3.82839e-05	0	NESS	TRUE	TRUE
CNAG_00580	Ess	NE	NE	C7_02940C_A	S000005383	SPBC1271.15c	OG6_100987	0.926818	0.0242976	2.48632e-125	ESS	FALSE	TRUE
CNAG_00582	NE	NE	NE	C3_00170C_A	S000000874	SPBC21B10.04c	OG6_107280	1.4e-05	3.76588e-05	0	NESS	TRUE	FALSE
CNAG_00584	NE	Ess	Ess	C1_08030W_A	S000005648	SPAC4A8.15c	OG6_101239	7e-06	2.93189e-05	0	NESS	TRUE	TRUE
CNAG_00589	NE	NE	NE	C1_02020W_A	S000000985	SPBC1703.08c	OG6_101474	3.4e-05	7.68312e-05	0	NESS	TRUE	TRUE
CNAG_00590	NE	NE	NE	C4_05290W_A	S000005316	SPBP8B7.29	OG6_106370	0.000637	0.000489621	6.91563e-300	NESS	TRUE	FALSE
CNAG_00592	NE		NE	C3_02090C_A		SPAPB24D3.06c	OG6_108229	0.000138	0.000151611	0	NESS	FALSE	FALSE
CNAG_00593	NE	NE	NE	C3_07940W_A	S000001241	SPAC18G6.01c	OG6_111849	0.000311	0.00035388	7.11981118417692e-314	NESS	TRUE	FALSE
CNAG_00594	NE	NE	NE	C2_07440C_A	S000003935	SPBC14C8.15	OG6_115656	0	0	0	NESS	TRUE	FALSE
CNAG_00596	NE	NE		C3_01730C_A	S000000766		OG6_107120	9e-06	3.78594e-05	0	NESS	TRUE	FALSE
CNAG_00597	NE	NE	NE	C1_02530C_A	S000006186	SPCC777.04	OG6_124587	0	0	0	NESS	FALSE	FALSE
CNAG_00599	NE	NE	NE	C4_06370C_A	S000005219	SPBC543.05c	OG6_100185	1e-06	1e-05	0	NESS	TRUE	TRUE
CNAG_00602	Ess	Ess	Ess	C1_02790W_A	S000004754	SPAC4D7.05	OG6_101932	0.968984	0.0184879	4.28024e-141	ESS	FALSE	TRUE
CNAG_00603	Ess	Ess	Ess	CR_10410C_A	S000005671	SPAC2C4.11c	OG6_101323	0.975537	0.0169903	2.56258e-145	ESS	FALSE	TRUE
CNAG_00606	Ess	Ess	Ess	C2_02500W_A	S000004840	SPAC13F5.02c	OG6_102177	0.755882	0.137855	5.21946e-34	ESS	FALSE	TRUE
CNAG_00612	Ess	Ess	Ess	CR_02970C_A	S000001405	SPAC17A5.06	OG6_100822	0.894846	0.0648598	2.91797e-80	ESS	FALSE	TRUE
CNAG_00613	NE	NE	NE	C6_00620W_A	S000006266	SPCC965.14c	OG6_114842	0	0	0	NESS	FALSE	FALSE
CNAG_00619	Ess			C7_04170W_A			OG6_102861	0.401064	0.0648	9.0916e-28	NESS	FALSE	TRUE
CNAG_00623	NE	NE		C5_05360C_A	S000001446		OG6_107622	0	0	0	NESS	TRUE	FALSE
CNAG_00624	NE	NE	NE	C5_04550W_A	S000003848	SPBC15C4.01c	OG6_102350	1.8e-05	5.00101e-05	0	NESS	TRUE	TRUE
CNAG_00628	NE			C1_08060W_A			OG6_110555	0.000906	0.00073441	1.97138e-282	NESS	TRUE	FALSE
CNAG_00632	NE	NE	NE	C1_06480C_A	S000004989	SPCC306.02c	OG6_102188	0.000764	0.000629337	4.40628e-289	NESS	TRUE	TRUE
CNAG_00635	NE	NE	NE	C3_05290C_A	S000003955	SPBC28E12.02	OG6_113016	0	0	0	NESS	TRUE	FALSE
CNAG_00636	Ess	Ess	Ess	C2_05320W_A	S000002175	SPBC776.12c	OG6_103228	0.871356	0.0701664	2.01936e-74	ESS	FALSE	TRUE
CNAG_00639	NE			C3_01620W_A			OG6_106245	0.000157	0.000254755	0	NESS	TRUE	TRUE
CNAG_00640	Ess		NE	C2_10620W_A		SPBC21B10.10	OG6_100732	0.932432	0.033045	9.99704e-113	ESS	FALSE	TRUE
CNAG_00641	Ess	Ess	Ess	C2_01480W_A	S000004470	SPAC23C4.19	OG6_101219	0.874924	0.0610931	1.3413e-80	ESS	FALSE	TRUE
CNAG_00644	NE		NE	C5_05480W_A		SPBC3B8.07c	OG6_101167	0.758113	0.0568236	4.15527e-68	ESS	FALSE	TRUE
CNAG_00645	Ess	Ess	NE	C1_12810W_A	S000000357	SPBC21C3.10c	OG6_101319	0.64002	0.0875562	3.43203e-29	ESS	FALSE	FALSE
CNAG_00649	NE	NE	Ess	C4_06110C_A	S000002994	SPAC19A8.15	OG6_102774	0.948853	0.0218975	5.99385e-132	ESS	FALSE	FALSE
CNAG_00650	NE	NE	NE	C1_07440W_A	S000002734	SPBC20F10.07	OG6_101929	0.222776	0.130138	9.37891e-39	NESS	TRUE	TRUE
CNAG_00652	NE			C4_02110W_A			OG6_113595	2e-06	1.40705e-05	0	NESS	TRUE	FALSE
CNAG_00654	NE	NE	NE	C2_05060C_A	S000001569	SPBC106.02c	OG6_105315	6.3e-05	0.000107923	0	NESS	TRUE	TRUE
CNAG_00656	Ess		NE	C1_05720W_A		SPAC3H5.07	OG6_100755	0.857615	0.0529564	1.28718e-84	ESS	FALSE	TRUE
CNAG_00659	NE	NE	NE	C1_07280C_A	S000007603	SPBC32F12.15	OG6_104325	0.013107	0.0106534	2.19924e-166	NESS	TRUE	TRUE
CNAG_00660	NE	NE	NE	C4_02300W_A	S000006037	SPBC800.03	OG6_121212	3.5e-05	6.87184e-05	0	NESS	FALSE	FALSE
CNAG_00662	NE	NE		C1_02780W_A	S000002244		OG6_118030	0	0	0	NESS	TRUE	FALSE
CNAG_00665	NE	NE	NE	C4_04870C_A	S000000673	SPBC19G7.10c	OG6_111832	0.004617	0.00253242	6.87476e-229	NESS	TRUE	FALSE
CNAG_00671	NE	NE	NE	C2_07610C_A	S000002741	SPAC1142.01	OG6_102686	0	0	0	NESS	TRUE	TRUE
CNAG_00673	NE	NE	NE	C5_02210W_A	S000005690	SPCC1672.12c	OG6_103135	1.2e-05	4.0899e-05	0	NESS	TRUE	TRUE
CNAG_00676	NE	NE	Ess	C2_08940C_A	S000005986	SPAC1B3.07c	OG6_103220	0.2471	0.0639039	1.72821e-62	NESS	TRUE	TRUE
CNAG_00680	Ess	Ess	Ess	C5_01280C_A	S000005430	SPAC27F1.04c	OG6_103846	0.950748	0.0353146	1.1642e-111	ESS	FALSE	TRUE
CNAG_00681	Ess	Ess	Ess	C3_02230C_A	S000002733	SPCC188.03	OG6_103650	0.920478	0.0503485	1.35836e-93	ESS	FALSE	TRUE
CNAG_00683	NE	NE	NE	C1_13470W_A	S000003942	SPAC1D4.11c	OG6_100708	0.977558	0.00895935	5.38686e-173	ESS	FALSE	TRUE
CNAG_00684	Ess	NE	NE	C7_00150W_A	S000003657	SPAC31G5.05c	OG6_100819	0.894297	0.0405558	4.74177e-100	ESS	FALSE	TRUE
CNAG_00685	Ess	Ess	Ess	C1_11300C_A	S000002651	SPCC63.11	OG6_102378	0.975871	0.0200375	2.8891e-138	ESS	FALSE	TRUE
CNAG_00689	Ess	Ess	Ess	C4_06000W_A	S000000314	SPAC23C4.14	OG6_102371	0.8286	0.0922585	2.97222e-58	ESS	FALSE	TRUE
CNAG_00692	NE			C1_06720C_A			OG6_101318	7e-06	2.93189e-05	0	NESS	TRUE	TRUE
CNAG_00693	Ess	NE	NE	CR_01680C_A	S000001885	SPAC4D7.03	OG6_101649	0.020696	0.00834901	3.48311e-176	NESS	TRUE	TRUE
CNAG_00694	Ess	Ess	Ess	C3_03330C_A	S000004107	SPBC31F10.11c	OG6_101977	0.972663	0.0176043	1.56077e-143	ESS	FALSE	TRUE
CNAG_00696	NE	NE	NE	C4_02360W_A	S000003124	SPAC513.05	OG6_103853	1e-06	1e-05	0	NESS	TRUE	TRUE
CNAG_00697	NE	NE	NE	C1_02150W_A	S000000223	SPBPB2B2.12c	OG6_100506	0.976445	0.00923859	1.415e-171	ESS	TRUE	TRUE
CNAG_00700	Ess	NE	NE	CR_04090C_A	S000004727	SPCPB16A4.03c	OG6_101217	0.986353	0.00843688	2.31426e-176	ESS	FALSE	TRUE
CNAG_00703	Ess	NE	Ess	C2_05410W_A	S000004398	SPAC890.08	OG6_100706	0.998688	0.00112486	4.57647e-264	ESS	FALSE	TRUE
CNAG_00705	Ess	Ess	Ess	C7_01810W_A	S000006156	SPBC83.08	OG6_101635	0.936167	0.0513151	2.43172e-94	ESS	FALSE	TRUE
CNAG_00706	NE	NE	NE	C3_07300W_A	S000005119	SPAC3G6.04	OG6_113929	0.006133	0.00400512	4.75528e-209	NESS	FALSE	FALSE
CNAG_00708	NE	NE	NE	C2_10810W_A	S000000269	SPCC550.02c	OG6_102614	0.000162	0.000268847	0	NESS	TRUE	TRUE
CNAG_00709	NE	NE	NE	C3_06400C_A	S000004483	SPCC1183.06	OG6_101690	0	0	0	NESS	TRUE	TRUE
CNAG_00713	Ess	NE	Ess	CR_05080W_A	S000006240	SPAC7D4.10	OG6_101800	0.729054	0.0683189	7.51732e-56	ESS	TRUE	TRUE
CNAG_00716	NE	NE	NE	C2_10110W_A	S000003809	SPCC191.07	OG6_101063	0.902665	0.0380321	1.10992e-103	ESS	FALSE	TRUE
CNAG_00718	NE	NE	NE	C5_03580C_A	S000004570	SPAC26H5.03	OG6_102357	0	0	0	NESS	TRUE	TRUE
CNAG_00719	Ess	Ess	Ess	C5_02120C_A	S000003957	SPBC16E9.10c	OG6_102053	0.968027	0.0211334	2.87869e-135	ESS	FALSE	TRUE
CNAG_00722	Ess	NE	NE	C7_03790W_A	S000004950	SPAP19A11.05c	OG6_101181	0.812558	0.0585774	9.25954e-75	ESS	FALSE	TRUE
CNAG_00727	NE	NE	NE	C1_04980C_A	S000004789	SPCC1020.03	OG6_103293	0	0	0	NESS	TRUE	FALSE
CNAG_00729	NE	NE	Ess	CR_00060C_A	S000001073	SPBC887.14c	OG6_100049	0.000219	0.000225941	0	NESS	TRUE	TRUE
CNAG_00733	NE			C1_09680W_A			OG6_101437	0.00021	0.000248022	0	NESS	TRUE	FALSE
CNAG_00734	NE	NE	NE	C5_00900C_A	S000004412	SPAC16.03c	OG6_106265	0.520827	0.273912	0.44885	UNK	TRUE	FALSE
CNAG_00737	NE	NE		C7_02530C_A	S000000182		OG6_109471	0.036242	0.0206294	6.55458e-136	NESS	TRUE	TRUE
CNAG_00739	NE	NE	NE	CR_08040W_A	S000005036	SPBC1778.07	OG6_102486	0	0	0	NESS	TRUE	TRUE
CNAG_00740	NE	NE	NE	C3_04290C_A	S000000493	SPAC2F7.08c	OG6_103095	0.005763	0.00447335	2.50198e-204	NESS	TRUE	TRUE
CNAG_00741	Ess	Ess	Ess	C4_00220C_A	S000002242	SPAC17G6.14c	OG6_101150	0.99256	0.00574039	1.8445e-193	ESS	FALSE	TRUE
CNAG_00742	Ess	Ess	Ess	CR_08640C_A	S000004911	SPBC18E5.02c	OG6_102559	0.964271	0.0214383	2.62744e-134	ESS	FALSE	TRUE
CNAG_00743	NE	NE	NE	C7_03720C_A	S000000452	SPBC418.01c	OG6_101130	0.937936	0.0223451	5.02928e-130	ESS	FALSE	FALSE
CNAG_00747	NE	NE	NE	CR_06760C_A	S000003476	SPCC1620.08	OG6_100409	0.000933	0.000769764	2.0825e-280	NESS	TRUE	TRUE
CNAG_00752	Ess	Ess	Ess	C5_05340W_A	S000001451	SPAC25H1.08c	OG6_100610	1e-06	1e-05	0	NESS	FALSE	TRUE
CNAG_00754	Ess	Ess	Ess	C1_03350C_A	S000002498	SPBC14F5.06	OG6_101314	0.993393	0.00436425	2.57224e-205	ESS	FALSE	TRUE
CNAG_00756	NE	NE	NE	C1_11570W_A	S000028513	SPAC11E3.10	OG6_121391	0.266104	0.146648	4.15377e-29	NESS	TRUE	FALSE
CNAG_00757	NE	NE	NE	C1_14000C_A	S000002476	SPBC18H10.08c	OG6_101021	0.024051	0.0161903	1.99739e-147	NESS	FALSE	TRUE
CNAG_00762	NE	NE	NE	C2_05840W_A	S000001365	SPBC3B8.05	OG6_101267	0.009226	0.00978591	2.24297e-170	NESS	TRUE	TRUE
CNAG_00764	Ess	Ess	Ess	C4_02830C_A	S000003570	SPAC1093.05	OG6_102138	0.981962	0.0137854	7.14601e-155	ESS	FALSE	TRUE
CNAG_00766	NE	NE	NE	CR_01770C_A	S000001860	SPAC6F6.13c	OG6_102131	0	0	0	NESS	TRUE	TRUE
CNAG_00768	Ess			C1_01630W_A			OG6_103519	4.1e-05	7.39847e-05	0	NESS	TRUE	TRUE
CNAG_00770	NE	NE	NE	C4_07120C_A	S000005450	SPBC19G7.01c	OG6_102031	0	0	0	NESS	TRUE	TRUE
CNAG_00771	Ess		Ess	C3_04960W_A		SPCC613.05c	OG6_100532	0.99595	0.00249426	1.36535e-229	ESS	FALSE	TRUE
CNAG_00772	NE	NE	NE	C2_01850W_A	S000000763	SPBC2D10.12	OG6_101279	0.000136	0.000163002	0	NESS	TRUE	TRUE
CNAG_00774	Ess	NE	NE	C1_12030W_A	S000000883	SPCC364.07	OG6_100629	0.52531	0.0894964	0.00566872	UNK	FALSE	TRUE
CNAG_00775	Ess	Ess	Ess	C2_08670C_A	S000004699	SPBC428.19c	OG6_102263	0.932591	0.0389934	1.12951e-105	ESS	FALSE	TRUE
CNAG_00779	Ess	NE	NE	C1_12390C_A	S000001052	SPBC685.07c	OG6_101266	0.993364	0.00354941	3.37068e-214	ESS	FALSE	TRUE
CNAG_00781	Ess	Ess	Ess	CR_07330W_A	S000006434	SPBC9B6.05c	OG6_101597	0.776533	0.118941	6.7921e-42	ESS	TRUE	TRUE
CNAG_00784	Ess	Ess	NE	CR_06480C_A	S000004507	SPBC725.17c	OG6_133387	0.761811	0.0712443	1.66954e-59	ESS	FALSE	FALSE
CNAG_00785	Ess		Ess	C1_01350C_A		SPAC1006.07	OG6_101294	0.92551	0.0298709	2.34867e-116	ESS	FALSE	TRUE
CNAG_00786	Ess	NE		C1_09960W_A	S000002486		OG6_106533	0.444741	0.0724699	1.51129e-11	NESS	FALSE	TRUE
CNAG_00787	NE	NE	NE	C1_13120C_A	S000005241	SPAC23D3.13c	OG6_102916	5e-06	2.19043e-05	0	NESS	FALSE	TRUE
CNAG_00793	Ess	Ess	Ess	C1_12820C_A	S000000358	SPAC23C4.15	OG6_101049	0.963605	0.024386	1.0161e-128	ESS	FALSE	TRUE
CNAG_00800	NE	NE	NE	C7_03520W_A	S000003005	SPBC365.20c	OG6_100439	4.7e-05	7.0288e-05	0	NESS	TRUE	FALSE
CNAG_00804	NE	NE	Ess	C2_08600W_A	S000004590	SPBC337.13c	OG6_102718	0.846796	0.0387937	1.75766e-96	ESS	FALSE	TRUE
CNAG_00808	Ess	Ess	Ess	CR_03090C_A	S000003074	SPAP8A3.08	OG6_113025	0.98116	0.012151	3.18701e-160	ESS	FALSE	FALSE
CNAG_00809	Ess	Ess	Ess	C3_06100C_A	S000005730	SPCC1795.11	OG6_100461	0.988847	0.00804247	1.22093e-178	ESS	FALSE	TRUE
CNAG_00810	NE	NE	NE	C2_02290C_A	S000004765	SPAC23C11.04c	OG6_102580	3e-06	1.71447e-05	0	NESS	TRUE	TRUE
CNAG_00811	NE	NE	Ess	C4_07090C_A	S000002762	SPBC16G5.08	OG6_103270	0.890939	0.0334988	7.79781e-108	ESS	FALSE	FALSE
CNAG_00812	Ess	Ess	Ess	C1_14230C_A	S000001288	SPAC17H9.20	OG6_101510	0.902584	0.0570823	1.90709e-86	ESS	FALSE	TRUE
CNAG_00815	NE	NE	NE	C2_08050C_A	S000001032	SPBC4F6.09	OG6_105688	0	0	0	NESS	FALSE	FALSE
CNAG_00816	NE	NE	NE	C1_05700W_A	S000000174	SPBP8B7.24c	OG6_100707	0.000691	0.000730725	1.14809e-282	NESS	TRUE	TRUE
CNAG_00819	NE	Ess	NE	CR_03770C_A	S000005708	SPAC19B12.04	OG6_101018	0.768594	0.0596699	9.79106e-68	ESS	FALSE	TRUE
CNAG_00820	Ess	NE	NE	C3_02460C_A	S000005260	SPBC30D10.16	OG6_102434	0.929118	0.0215111	8.76233e-131	ESS	FALSE	FALSE
CNAG_00821	Ess	NE	Ess	C1_06890C_A	S000001314	SPAC23A1.08c	OG6_100855	0.978777	0.0110228	3.38359e-164	ESS	FALSE	TRUE
CNAG_00822	Ess	Ess	Ess	C5_05340W_A	S000001451	SPAC25H1.08c	OG6_100610	0.977682	0.0165982	1.63278e-146	ESS	FALSE	TRUE
CNAG_00824	NE	NE	NE	C7_03870W_A	S000003026	SPAC18B11.07c	OG6_101178	0.299762	0.159516	3.42049e-22	NESS	FALSE	TRUE
CNAG_00826	NE	NE	NE	C1_09190C_A	S000001841	SPAC977.16c	OG6_102658	0	0	0	NESS	TRUE	TRUE
CNAG_00829	Ess	Ess	Ess	C1_07410C_A	S000002736	SPBC409.05	OG6_100934	0.965493	0.0215624	3.58388e-134	ESS	FALSE	TRUE
CNAG_00837	NE	NE	NE	C4_05080C_A	S000005322	SPBC16E9.14c	OG6_119781	0	0	0	NESS	TRUE	FALSE
CNAG_00838	NE			C1_08060W_A			OG6_110555	0.000259	0.000348763	1.66596417031006e-314	NESS	TRUE	FALSE
CNAG_00846	Ess	Ess	Ess	C4_05650W_A	S000001281	SPAC3F10.08c	OG6_116866	0.925357	0.0425645	3.20728e-101	ESS	FALSE	FALSE
CNAG_00852	NE	NE	NE	C2_00790C_A	S000005838	SPBC3D6.05	OG6_108595	7.2e-05	0.000121506	0	NESS	TRUE	FALSE
CNAG_00854	Ess	NE	NE	C1_00800C_A	S000004815	SPAC20G8.07c	OG6_106167	0.94975	0.0124457	2.71345e-156	ESS	FALSE	TRUE
CNAG_00864	NE	NE	NE	C2_04940C_A	S000005463	SPAC4F8.15	OG6_102726	1.6e-05	6.92237e-05	0	NESS	TRUE	TRUE
CNAG_00865	NE	NE	NE	C3_06490W_A	S000003754	SPAC18B11.09c	OG6_101136	1e-06	1e-05	0	NESS	TRUE	FALSE
CNAG_00867	NE	NE	NE	C2_04940C_A	S000005463	SPAC4F8.15	OG6_102726	4.3e-05	8.79107e-05	0	NESS	TRUE	TRUE
CNAG_00872	NE	NE	NE	C2_10570W_A	S000004802	SPAC2G11.12	OG6_100352	1.6e-05	5.81187e-05	0	NESS	TRUE	TRUE
CNAG_00874	NE	NE	NE	CR_04300W_A	S000000120	SPAC23C4.17	OG6_101428	5.3e-05	7.97154e-05	0	NESS	TRUE	TRUE
CNAG_00876	NE	NE		C7_00430W_A	S000005512		OG6_114876	0	0	0	NESS	TRUE	FALSE
CNAG_00877	NE	NE	Ess	C7_00060C_A	S000000972	SPAC4G9.03	OG6_103907	2.5e-05	5.92461e-05	0	NESS	TRUE	TRUE
CNAG_00879	NE	NE	NE	C2_07900W_A	S000002374	SPCC132.04c	OG6_106160	0.002429	0.00192749	8.16928e-241	NESS	TRUE	FALSE
CNAG_00884	Ess	Ess	Ess	C4_07190W_A	S000004156	SPAC13F5.06c	OG6_102983	0.065865	0.0173133	1.34331e-140	NESS	FALSE	TRUE
CNAG_00886	Ess	Ess	NE	C5_04270C_A	S000000845	SPBC8D2.18c	OG6_100715	0.920808	0.0262261	1.88643e-121	ESS	FALSE	TRUE
CNAG_00888	NE	NE	NE	C5_05160C_A	S000001673	SPCC830.06	OG6_101614	0.010022	0.00646168	3.80181e-188	NESS	TRUE	TRUE
CNAG_00891	Ess	NE	NE	C2_08000C_A	S000000838	SPBC16H5.08c	OG6_102940	0.417219	0.0999814	6.01943e-13	NESS	FALSE	TRUE
CNAG_00893	NE	NE		C1_03120W_A	S000002670		OG6_127248	0.042564	0.0239072	5.38354e-129	NESS	TRUE	FALSE
CNAG_00894	NE			C6_03130W_A			OG6_103560	0.84832	0.0414718	7.79806e-94	ESS	FALSE	TRUE
CNAG_00901	NE	NE		C5_01350W_A	S000002887		OG6_113012	0	0	0	NESS	TRUE	FALSE
CNAG_00906	Ess	Ess		C1_07660W_A	S000001497		OG6_104307	0.874516	0.0356715	2.52887e-103	ESS	FALSE	TRUE
CNAG_00917	NE	NE	NE	C4_00470C_A	S000004419	SPBP8B7.23	OG6_102933	7e-06	2.56432e-05	0	NESS	TRUE	TRUE
CNAG_00920	NE	NE	NE	C1_02220C_A	S000005144	SPAC15A10.05c	OG6_102975	1e-06	1e-05	0	NESS	TRUE	TRUE
CNAG_00926	Ess	Ess	Ess	C6_04030W_A	S000003033	SPBC11B10.01	OG6_102563	0.919896	0.0370207	1.28453e-106	ESS	FALSE	TRUE
CNAG_00930	NE	NE	NE	CR_00620C_A	S000005419	SPBC428.05c	OG6_101359	0.295912	0.156936	3.82252e-23	NESS	FALSE	TRUE
CNAG_00931	Ess	Ess	NE	C1_02160W_A	S000002654	SPBC3B9.12	OG6_102399	0.840893	0.0685786	8.02182e-72	ESS	FALSE	TRUE
CNAG_00932	NE	NE	NE	CR_00090C_A	S000004696	SPBC216.03	OG6_122871	1e-06	1e-05	0	NESS	FALSE	FALSE
CNAG_00934	NE	NE		C3_00180C_A	S000001466		OG6_101673	0.000145	0.000132859	0	NESS	FALSE	FALSE
CNAG_00935	NE		NE	C7_02100W_A		SPAC23H4.09	OG6_101895	0.011913	0.00529132	1.43264e-196	NESS	FALSE	TRUE
CNAG_00938	NE	NE		C1_11510C_A	S000006265		OG6_127203	0.658459	0.0645948	7.29447e-44	ESS	FALSE	FALSE
CNAG_00940	Ess	Ess	Ess	C1_12350W_A	S000005381	SPBC26H8.10	OG6_101226	0.977383	0.0147144	1.16284e-151	ESS	FALSE	TRUE
CNAG_00961	NE	NE		CR_08380C_A	S000005408		OG6_110243	0	0	0	NESS	TRUE	FALSE
CNAG_00970	Ess	Ess	Ess	C5_04100W_A	S000000233	SPBC13A2.03	OG6_101561	0.998736	0.000797663	7.54835e-279	ESS	FALSE	TRUE
CNAG_00971	Ess	NE	NE	CR_03960C_A	S000003092	SPAC1D4.03c	OG6_102023	0.61588	0.0826479	2.98215e-25	ESS	TRUE	TRUE
CNAG_00976	NE	NE	NE	C4_01550C_A	S000005829	SPBC56F2.09c	OG6_103680	0.348829	0.176211	1.35863e-13	NESS	FALSE	FALSE
CNAG_00977	NE	NE	NE	C1_03130C_A	S000001150	SPBC25H2.16c	OG6_112760	0.830955	0.0366484	6.52395e-97	ESS	TRUE	FALSE
CNAG_00978	NE			C3_01610W_A			OG6_101633	0	0	0	NESS	TRUE	TRUE
CNAG_00979	NE	NE	NE	C1_08620W_A	S000001218	SPBC23G7.16	OG6_102787	0.000219	0.000294287	8.30030285013294e-322	NESS	FALSE	TRUE
CNAG_00985	NE	NE		CR_05800C_A	S000004094		OG6_127222	0.000448	0.000518444	1.91828e-297	NESS	TRUE	FALSE
CNAG_00986	NE	NE	NE	C1_10930C_A	S000001153	SPAC2G11.10c	OG6_100543	0.000781	0.000822253	1.38558e-277	NESS	TRUE	TRUE
CNAG_00987	NE	NE	NE	C3_05120C_A	S000003310	SPAC3H8.07c	OG6_102595	0.386308	0.200462	1.40505e-07	NESS	FALSE	TRUE
CNAG_00988	Ess	Ess	Ess	C1_02240W_A	S000004339	SPAC1B1.03c	OG6_101642	0.996629	0.00272279	7.00789e-226	ESS	FALSE	TRUE
CNAG_00989	NE		NE	C5_04430C_A		SPBC409.06	OG6_102753	0.000334	0.000386703	4.65648515289982e-310	NESS	TRUE	TRUE
CNAG_00990	Ess	NE		C2_06290C_A	S000004286		OG6_115057	0.980547	0.0105034	1.97994e-166	ESS	FALSE	FALSE
CNAG_00991	Ess	NE	NE	CR_04560C_A	S000001596	SPAC3G6.06c	OG6_101387	0.773716	0.0512557	8.55755e-75	ESS	TRUE	TRUE
CNAG_00993	NE	NE	NE	C5_01290C_A	S000005651	SPBC337.15c	OG6_104460	0.414894	0.21209	0.000116718	UNK	FALSE	TRUE
CNAG_00995	NE	NE	NE	CR_09140C_A	S000004597	SPBC365.12c	OG6_123081	0.003634	0.00279755	1.07886e-224	NESS	TRUE	FALSE
CNAG_00996	NE	NE	Ess	C2_06100W_A	S000003904	SPBC16C6.09	OG6_105038	0.979321	0.00879665	6.09918e-174	ESS	TRUE	TRUE
CNAG_00997	NE			C2_08900W_A			OG6_109316	0.25725	0.0571274	2.22667e-65	NESS	FALSE	FALSE
CNAG_01000	Ess	Ess	Ess	C1_05660C_A	S000000175	SPAC890.06	OG6_102040	0.987213	0.0125669	2.58548e-159	ESS	FALSE	TRUE
CNAG_01003	Ess	NE	NE	C4_03180W_A	S000001084	SPBC29A10.01	OG6_100886	0.944073	0.0217318	8.14648e-132	ESS	FALSE	TRUE
CNAG_01008	NE	NE		C1_00470C_A	S000006024		OG6_102519	7e-06	2.56432e-05	0	NESS	TRUE	TRUE
CNAG_01010	NE			CR_05450C_A			OG6_104944	1.4e-05	3.76588e-05	0	NESS	TRUE	TRUE
CNAG_01013	NE	NE	NE	C6_02170C_A	S000000379	SPBC354.03	OG6_101464	0.001107	0.000828075	2.97214e-277	NESS	TRUE	TRUE
CNAG_01015	NE	NE	NE	C1_05100W_A	S000005764	SPAC57A10.07	OG6_109344	2.8e-05	7.39642e-05	0	NESS	FALSE	FALSE
CNAG_01016	NE	NE	NE	CR_01130W_A	S000002535	SPAC11E3.05	OG6_104242	0	0	0	NESS	TRUE	TRUE
CNAG_01018	Ess	Ess	Ess	C5_02170C_A	S000000827	SPBC17G9.09	OG6_101121	0.955393	0.0292482	3.66269e-120	ESS	FALSE	TRUE
CNAG_01019	Ess	NE	NE	C4_02320C_A	S000003865	SPAC821.10c	OG6_101013	0.015176	0.00978213	7.21917e-170	NESS	TRUE	TRUE
CNAG_01021	NE	NE	NE	C5_05320C_A	S000000857	SPAC25G10.05c	OG6_103082	0.994902	0.0029134	8.02388e-223	ESS	FALSE	FALSE
CNAG_01023	Ess	Ess	Ess	CR_10540C_A	S000002161	SPCC338.17c	OG6_134569	0.995344	0.00322836	1.90309e-218	ESS	FALSE	FALSE
CNAG_01024	NE	NE		C4_00630C_A	S000004283		OG6_115523	0.413688	0.0758245	1.08394e-19	NESS	TRUE	FALSE
CNAG_01025	NE	NE		C6_01560W_A	S000000743		OG6_123104	0.002154	0.00171667	8.09633e-246	NESS	FALSE	FALSE
CNAG_01026	NE	NE	NE	C1_00550W_A	S000004290	SPAC56E4.06c	OG6_100578	0	0	0	NESS	TRUE	TRUE
CNAG_01028	NE	NE	NE	C5_04150C_A	S000002876	SPBC36B7.07	OG6_101619	2.9e-05	8.20138e-05	0	NESS	TRUE	TRUE
CNAG_01029	Ess	NE	NE	CR_00820C_A	S000000655	SPAC27E2.02	OG6_103276	0.000227	0.000362052	6.71123214709259e-313	NESS	TRUE	TRUE
CNAG_01033	Ess	NE	Ess	C1_03830C_A	S000005176	SPCC1840.11	OG6_101821	3.4e-05	6.39128e-05	0	NESS	FALSE	TRUE
CNAG_01035	Ess	Ess	Ess	CR_04550W_A	S000005398	SPBC106.16	OG6_101207	0.954208	0.031251	3.24182e-117	ESS	FALSE	TRUE
CNAG_01036	Ess	Ess	Ess	CR_09890C_A	S000006380	SPAC167.02	OG6_102449	0.982397	0.0147492	5.22828e-152	ESS	FALSE	TRUE
CNAG_01037	NE	NE	NE	C1_14400C_A	S000006085	SPAC19G12.02c	OG6_105268	0	0	0	NESS	TRUE	TRUE
CNAG_01039	NE	NE	NE	C1_09830W_A	S000006393	SPCC1919.05	OG6_103307	0.006562	0.00560659	1.49772e-194	NESS	FALSE	TRUE
CNAG_01044	NE	NE		C4_07050W_A	S000006008		OG6_104603	0.000202	0.000208399	0	NESS	TRUE	TRUE
CNAG_01049	Ess	Ess	Ess	CR_08020C_A	S000007455	SPAP27G11.13c	OG6_102021	0.77654	0.10017	2.66904e-48	ESS	FALSE	TRUE
CNAG_01054	Ess	Ess	NE	CR_03210C_A	S000005166	SPAC3G9.04	OG6_103165	0.228111	0.0571298	5.02338e-70	NESS	FALSE	TRUE
CNAG_01057	NE		NE	C2_09560C_A		SPAPB17E12.04c	OG6_102225	5e-05	7.45356e-05	0	NESS	TRUE	TRUE
CNAG_01062	NE	NE	NE	C3_06620W_A	S000000015	SPAC1805.01c	OG6_104334	0.000601	0.00062563	2.37721e-289	NESS	TRUE	TRUE
CNAG_01063	Ess	Ess	NE	C1_05460W_A	S000001229	SPAC57A7.11	OG6_101923	0.852843	0.0473925	9.88191e-89	ESS	FALSE	TRUE
CNAG_01069	NE	NE	NE	CR_02560C_A	S000001392	SPBC16G5.16	OG6_127204	0	0	0	NESS	TRUE	FALSE
CNAG_01072	NE			C2_09810C_A			OG6_110579	0	0	0	NESS	TRUE	FALSE
CNAG_01075	NE		NE	C4_05130C_A		SPAC139.05	OG6_102212	1.1e-05	3.45096e-05	0	NESS	TRUE	TRUE
CNAG_01077	NE	NE	NE	C1_06900C_A	S000001313	SPBC2G2.04c	OG6_100612	1e-06	1e-05	0	NESS	TRUE	TRUE
CNAG_01080	NE	NE	NE	C1_13630W_A	S000004518	SPAPB1A11.03	OG6_100930	0	0	0	NESS	TRUE	TRUE
CNAG_01083	Ess	Ess		C5_05380W_A	S000002306		OG6_102014	0.958534	0.0140824	8.13574e-152	ESS	FALSE	TRUE
CNAG_01089	NE	NE	NE	C3_00340W_A	S000002901	SPBC30D10.21	OG6_104386	1e-06	1e-05	0	NESS	TRUE	TRUE
CNAG_01090	NE			C3_07760C_A			OG6_100593	0.000103	0.000115867	0	NESS	TRUE	TRUE
CNAG_01094	Ess	Ess	NE	C5_04080C_A	S000005189	SPBC146.05c	OG6_103842	0.759123	0.0606648	1.36742e-65	ESS	FALSE	TRUE
CNAG_01095	NE	NE	NE	CR_10500C_A	S000005264	SPBC32H8.03	OG6_101827	0	0	0	NESS	TRUE	TRUE
CNAG_01099	Ess	Ess	Ess	C3_03260W_A	S000004105	SPBC1709.15c	OG6_103283	0.997024	0.00192144	6.6745e-241	ESS	FALSE	TRUE
CNAG_01103	Ess	Ess	Ess	C1_08660C_A	S000002201	SPBC21C3.05	OG6_102158	0.941752	0.0446611	8.76948e-101	ESS	FALSE	TRUE
CNAG_01104	NE	NE	NE	C2_08480W_A	S000002490	SPAC56F8.09	OG6_102474	3e-06	2.22702e-05	0	NESS	FALSE	TRUE
CNAG_01107	Ess	Ess	Ess	CR_04040C_A	S000006096	SPBC3D6.07	OG6_100580	0.847731	0.0878042	1.61832e-62	ESS	FALSE	TRUE
CNAG_01108	NE	NE	NE	C2_00630C_A	S000001468	SPAC1F7.09c	OG6_105441	0	0	0	NESS	TRUE	TRUE
CNAG_01110	NE	NE		CR_04650W_A	S000005791		OG6_102635	0.734493	0.054851	1.26049e-65	ESS	FALSE	TRUE
CNAG_01120	NE	NE	NE	C7_01640W_A	S000005015	SPCC794.07	OG6_101258	0.478702	0.236278	0.369565	UNK	FALSE	TRUE
CNAG_01124	Ess	NE	NE	C4_02750W_A	S000003816	SPAC4F10.19c	OG6_104054	0.830522	0.0479077	1.61462e-85	ESS	FALSE	TRUE
CNAG_01126	Ess	Ess	NE	C3_04820C_A	S000002577	SPAC30.01c	OG6_100729	0.909517	0.0303151	4.37683e-114	ESS	TRUE	TRUE
CNAG_01128	NE	NE	NE	C2_09260C_A	S000002680	SPAC824.07	OG6_101019	0	0	0	NESS	TRUE	TRUE
CNAG_01129	Ess	Ess	Ess	C2_02460W_A	S000001114	SPAC13G7.01c	OG6_101245	0.974284	0.0184351	1.06205e-141	ESS	FALSE	TRUE
CNAG_01132	NE	NE	NE	C1_06740C_A	S000002372	SPBC365.04c	OG6_108498	0.00115	0.00111821	2.46506e-264	NESS	TRUE	FALSE
CNAG_01133	NE	NE	NE	C1_13770C_A	S000003053	SPBC19F8.04c	OG6_105299	0.000152	0.000197192	0	NESS	TRUE	FALSE
CNAG_01135	NE			C3_06730W_A			OG6_102762	0.002562	0.00208907	2.42499e-237	NESS	FALSE	TRUE
CNAG_01136	Ess	NE	NE	C1_08920W_A	S000001355	SPBC16A3.04	OG6_115945	0.930573	0.0228772	2.74009e-128	ESS	FALSE	FALSE
CNAG_01140	Ess	Ess	Ess	CR_10550W_A	S000003931	SPAC30D11.03	OG6_102067	0.935529	0.0350373	1.57341e-110	ESS	FALSE	TRUE
CNAG_01141	Ess	Ess	NE	C1_01160C_A	S000005502	SPAC22A12.12c	OG6_102463	0.751967	0.0777834	1.70912e-54	ESS	FALSE	TRUE
CNAG_01142	NE	NE	NE	C5_04050W_A	S000006295	SPBC23G7.06c	OG6_110556	2e-06	1.40705e-05	0	NESS	TRUE	FALSE
CNAG_01143	Ess	Ess	NE	C3_06200C_A	S000000745	SPAC16A10.06c	OG6_103911	0.030803	0.0186693	1.0743e-140	NESS	FALSE	TRUE
CNAG_01144	Ess	Ess	Ess	C2_00380C_A	S000000065	SPBC660.13c	OG6_101316	0.998134	0.00160889	1.24624e-248	ESS	FALSE	TRUE
CNAG_01146	Ess	Ess	Ess	C2_02450C_A	S000003322	SPBC776.08c	OG6_102389	0.990226	0.00801646	6.70429e-179	ESS	FALSE	TRUE
CNAG_01147	Ess	Ess	Ess	CR_01040C_A	S000001496	SPAC6G9.07c	OG6_102934	0.979212	0.0140977	1.15356e-153	ESS	FALSE	TRUE
CNAG_01148	NE	NE	NE	C1_03790C_A	S000004539	SPBC1347.02	OG6_104296	0	0	0	NESS	TRUE	FALSE
CNAG_01152	Ess		NE	C4_01270W_A		SPAC13G6.07c	OG6_100737	0.89554	0.0524316	2.73995e-89	ESS	FALSE	TRUE
CNAG_01153	Ess	Ess	NE	C6_00650C_A	S000002471	SPAC6F6.07c	OG6_100971	0.978239	0.0113224	5.37176e-163	ESS	FALSE	TRUE
CNAG_01155	NE	NE		CR_05220C_A	S000001024		OG6_100613	4.8e-05	8.58469e-05	0	NESS	TRUE	TRUE
CNAG_01158	Ess	Ess	Ess	C3_03300C_A	S000004106	SPCC962.06c	OG6_102013	0.88229	0.0646296	4.66558e-79	ESS	FALSE	TRUE
CNAG_01159	Ess	Ess		C3_06770W_A	S000002495		OG6_101940	0.957262	0.0147198	8.53066e-150	ESS	FALSE	TRUE
CNAG_01161	NE	NE	NE	C3_02550C_A	S000001469	SPAC1F7.10	OG6_115929	0	0	0	NESS	TRUE	FALSE
CNAG_01163	NE	NE	Ess	C1_13660W_A	S000003131	SPAC15A10.03c	OG6_102456	0	0	0	NESS	TRUE	TRUE
CNAG_01164	Ess	Ess	Ess	C3_02280C_A	S000001587	SPBC12C2.11	OG6_100463	0.996851	0.00249887	1.36973e-229	ESS	FALSE	TRUE
CNAG_01165	NE	NE	NE	C1_12080W_A	S000005697	SPAC4A8.07c	OG6_101566	0	0	0	NESS	TRUE	TRUE
CNAG_01167	Ess	Ess	Ess	C3_02700W_A	S000003610	SPAC10F6.09c	OG6_101525	0.959695	0.0238586	2.70752e-129	ESS	FALSE	TRUE
CNAG_01169	NE	NE	NE	C1_10820C_A	S000001155	SPAC4F10.02	OG6_102047	0	0	0	NESS	TRUE	TRUE
CNAG_01170	Ess	NE	NE	C1_10870W_A	S000002855	SPBC839.05c	OG6_100832	0.959223	0.012068	1.63713e-158	ESS	FALSE	TRUE
CNAG_01174	NE	NE	NE	C7_01940C_A	S000003644	SPAC7D4.12c	OG6_105477	1.5e-05	4.11329e-05	0	NESS	TRUE	FALSE
CNAG_01175	NE	NE	NE	C5_04860C_A	S000004906	SPCC4B3.02c	OG6_101505	0.000171	0.000231069	0	NESS	TRUE	TRUE
CNAG_01177	NE	NE	NE	C4_01300W_A	S000001046	SPBC3B8.10c	OG6_105071	0.173529	0.102417	7.31976e-54	NESS	FALSE	TRUE
CNAG_01179	Ess	Ess	Ess	C2_05340C_A	S000006314	SPBC1289.07c	OG6_102180	0.930479	0.0506816	2.60527e-94	ESS	FALSE	TRUE
CNAG_01181	Ess	NE		C4_07180W_A	S000004157		OG6_101107	0.801908	0.0581754	1.31886e-73	ESS	FALSE	TRUE
CNAG_01184	NE	NE		C7_01230C_A	S000004956		OG6_111150	0.000199	0.000201757	0	NESS	TRUE	FALSE
CNAG_01188	NE	NE	NE	CR_08600C_A	S000002223	SPAC17C9.14	OG6_103566	0.000236	0.000342457	2.72407763743056e-315	NESS	TRUE	TRUE
CNAG_01189	Ess	Ess	Ess	C1_10670C_A	S000005868	SPBC4C3.05c	OG6_101773	0.932317	0.0438245	1.14044e-100	ESS	FALSE	TRUE
CNAG_01190	NE	NE	Ess	CR_03970C_A	S000004258	SPBC2A9.08c	OG6_101898	0.000363	0.000351521	3.70910194789261e-314	NESS	TRUE	TRUE
CNAG_01191	Ess	NE	NE	C7_00750W_A	S000003269	SPBC1539.06	OG6_101568	0	0	0	NESS	TRUE	TRUE
CNAG_01195	NE	NE	NE	C2_02490C_A	S000005817	SPCC1672.11c	OG6_100379	0.016512	0.0151832	7.36173e-151	NESS	FALSE	TRUE
CNAG_01197	Ess	Ess	Ess	C3_01990W_A	S000004848	SPAC22E12.07	OG6_103239	0.954976	0.0278252	2.92939e-122	ESS	FALSE	TRUE
CNAG_01198	Ess	Ess	Ess	C5_03110C_A	S000006386	SPBC3E7.14	OG6_102196	0.835428	0.0893585	2.3432e-60	ESS	FALSE	TRUE
CNAG_01199	Ess	Ess	Ess	C2_03280W_A	S000003577	SPAC26A3.15c	OG6_102783	0.993334	0.00444902	1.74769e-204	ESS	FALSE	TRUE
CNAG_01200	Ess	Ess	Ess	C1_11130W_A	S000003307	SPBC19C2.08	OG6_102388	0.895568	0.0585854	1.30598e-84	ESS	FALSE	TRUE
CNAG_01201	Ess	Ess	NE	C2_02810C_A	S000002805	SPBC30D10.02	OG6_103431	0.54676	0.0660205	2.08511e-10	ESS	FALSE	TRUE
CNAG_01203	Ess	NE	NE	CR_03570C_A	S000001465	SPBC17A3.06	OG6_101936	0.458833	0.0841679	3.88462e-06	NESS	FALSE	TRUE
CNAG_01204	Ess	NE	NE	C3_00460W_A	S000002706	SPCC1840.06	OG6_101031	0.913518	0.0324027	1.1818e-111	ESS	FALSE	TRUE
CNAG_01208	NE	NE	NE	C1_01100W_A	S000003449	SPAC6F6.01	OG6_104443	0.000103	0.000135926	0	NESS	TRUE	TRUE
CNAG_01209	Ess	NE	NE	C2_01990C_A	S000001915	SPBC3E7.01	OG6_101979	0.0022	0.00221355	6.94923e-235	NESS	TRUE	TRUE
CNAG_01211	NE	Ess		C5_00080C_A	S000001338		OG6_102500	0.002308	0.00112615	6.24966e-264	NESS	TRUE	TRUE
CNAG_01213	NE	NE		C1_00380C_A	S000005436		OG6_102465	0.950193	0.0195187	5.19439e-137	ESS	TRUE	TRUE
CNAG_01215	NE	NE		C1_08470W_A	S000003406		OG6_117015	0.000263	0.000313873	4.89974782293681e-319	NESS	TRUE	FALSE
CNAG_01217	Ess	Ess	Ess	C4_01650C_A	S000001542	SPBP8B7.15c	OG6_102091	0.871915	0.0805292	8.6448e-69	ESS	FALSE	TRUE
CNAG_01224	Ess	Ess	NE	C3_05100C_A	S000005480	SPAPB17E12.13	OG6_100803	0.984497	0.0080959	5.69498e-178	ESS	FALSE	TRUE
CNAG_01228	NE			CR_10130W_A			OG6_105206	0	0	0	NESS	TRUE	TRUE
CNAG_01232	NE	NE	NE	C3_01250W_A	S000002974	SPAPB2B4.04c	OG6_100143	0	0	0	NESS	TRUE	TRUE
CNAG_01233	NE	NE	NE	C1_12510W_A	S000004074	SPAC6F6.06c	OG6_114276	0.89265	0.0319818	5.32681e-110	ESS	FALSE	FALSE
CNAG_01234	NE	NE	NE	C6_04440C_A	S000002511	SPAC26H5.11	OG6_119800	2e-06	1.40705e-05	0	NESS	TRUE	FALSE
CNAG_01236	Ess	Ess	NE	C2_04570W_A	S000001655	SPAC17H9.05	OG6_102606	0.900991	0.0240936	5.11666e-123	ESS	FALSE	TRUE
CNAG_01238	NE	NE	NE	C7_02150C_A	S000004666	SPBC1271.14	OG6_104734	0.046409	0.0391726	1.68227e-107	NESS	TRUE	FALSE
CNAG_01241	Ess	Ess	Ess	C2_04020C_A	S000001676	SPAC4A8.12c	OG6_102267	0.698238	0.158224	3.84302e-22	ESS	FALSE	TRUE
CNAG_01242	NE			C4_05110C_A			OG6_131160	0	0	0	NESS	TRUE	FALSE
CNAG_01243	NE	NE	NE	C1_00960C_A	S000001161	SPCC306.04c	OG6_101262	2e-06	1.40705e-05	0	NESS	TRUE	TRUE
CNAG_01247	NE	NE	NE	C4_01250W_A	S000004673	SPCC825.04c	OG6_102911	2e-06	1.40705e-05	0	NESS	TRUE	TRUE
CNAG_01248	NE	NE	NE	CR_08430W_A	S000004378	SPBC25H2.03	OG6_102134	0	0	0	NESS	TRUE	TRUE
CNAG_01250	Ess	Ess	Ess	C7_02060W_A	S000003623	SPAC17G8.01c	OG6_114248	0.997724	0.00197919	1.08904e-239	ESS	FALSE	FALSE
CNAG_01251	NE	NE	NE	CR_01170W_A	S000001493	SPAC12B10.01c	OG6_102181	0.002326	0.00155872	5.93419e-250	NESS	TRUE	TRUE
CNAG_01252	NE	NE	NE	C2_09960W_A	S000005777	SPCC4B3.01	OG6_100692	3.7e-05	7.60847e-05	0	NESS	TRUE	TRUE
CNAG_01261	NE	NE	NE	C1_07540C_A	S000003557	SPAC23A1.17	OG6_148106	0.001264	0.00113151	8.12285e-264	NESS	TRUE	FALSE
CNAG_01262	NE	NE	NE	C2_04210W_A	S000005738	SPBC32H8.07	OG6_101247	0.000292	0.000320883	4.38852821787196e-318	NESS	TRUE	TRUE
CNAG_01263	NE	NE	NE	C4_03360C_A	S000003549	SPCC1322.14c	OG6_106806	0	0	0	NESS	FALSE	FALSE
CNAG_01265	Ess	NE	NE	C2_03310C_A	S000004682	SPBC215.14c	OG6_102807	0.84831	0.037895	1.15869e-97	ESS	TRUE	TRUE
CNAG_01271	NE	NE	NE	C7_03530C_A	S000003811	SPBC32F12.05c	OG6_102669	0.35097	0.182683	1.10067e-12	NESS	FALSE	TRUE
CNAG_01273	NE	NE	NE	C5_01910W_A	S000005199	SPAC13D6.02c	OG6_101988	0	0	0	NESS	TRUE	TRUE
CNAG_01274	Ess	Ess	Ess	C1_04830W_A	S000005231	SPAC57A7.10c	OG6_101348	0.838208	0.0994035	1.96742e-56	ESS	FALSE	TRUE
CNAG_01276	Ess	Ess	Ess	C7_01580W_A	S000004375	SPCC5E4.06	OG6_102062	0.754224	0.155506	7.01532e-30	ESS	FALSE	TRUE
CNAG_01284	NE	NE	NE	CR_03640C_A	S000003260	SPCC24B10.10c	OG6_103164	2.2e-05	4.83673e-05	0	NESS	TRUE	TRUE
CNAG_01285	Ess	Ess	Ess	C6_02320C_A	S000006130	SPCC320.13c	OG6_100573	0.923831	0.038637	3.41837e-105	ESS	FALSE	TRUE
CNAG_01287	Ess		NE	C2_04550C_A		SPBC18E5.10	OG6_101044	0.923627	0.0195446	2.41191e-134	ESS	FALSE	TRUE
CNAG_01288	Ess	Ess	Ess	C2_04510W_A	S000000396	SPAC688.09	OG6_103444	0.907891	0.0538021	1.69312e-89	ESS	FALSE	TRUE
CNAG_01291	Ess	NE	NE	C1_05680C_A	S000007222	SPAC2F3.04c	OG6_101436	0.907361	0.0373556	6.10661e-105	ESS	FALSE	TRUE
CNAG_01296	Ess	Ess	Ess	C2_00030W_A	S000001608	SPAC18G6.11c	OG6_102817	0.976582	0.0170501	2.91912e-145	ESS	FALSE	TRUE
CNAG_01298	NE	NE	NE	CR_08300C_A	S000004524	SPCC4B3.04c	OG6_101855	5.9e-05	0.000114676	0	NESS	TRUE	TRUE
CNAG_01300	Ess	NE	Ess	C1_01370C_A	S000003672	SPBC18E5.06	OG6_101819	0.949636	0.0268263	2.54858e-123	ESS	FALSE	TRUE
CNAG_01304	Ess	Ess	Ess	CR_06450W_A	S000003958	SPCC830.03	OG6_103124	0.975727	0.0172773	1.29094e-144	ESS	FALSE	TRUE
CNAG_01305	Ess	Ess	Ess	C5_04700C_A	S000003496	SPBC17A3.04c	OG6_101454	0.999433	0.000482848	1.71774e-300	ESS	FALSE	TRUE
CNAG_01309	NE	NE	Ess	C4_01890C_A	S000000368	SPBC4F6.18c	OG6_103249	0.050737	0.0159319	1.22294e-145	NESS	TRUE	TRUE
CNAG_01310	NE	NE		C3_07600W_A	S000000609		OG6_105869	8.7e-05	0.000108855	0	NESS	TRUE	TRUE
CNAG_01314	NE	NE	NE	C2_10630W_A	S000001245	SPBPB2B2.06c	OG6_111211	0	0	0	NESS	TRUE	FALSE
CNAG_01315	NE	NE	NE	C4_06650W_A	S000005595	SPCPJ732.01	OG6_102065	0.001168	0.000943118	1.17878e-271	NESS	TRUE	TRUE
CNAG_01316	Ess	Ess	Ess	C2_07120W_A	S000005256	SPCC1753.01c	OG6_102423	0.651453	0.170714	3.1484e-14	ESS	FALSE	TRUE
CNAG_01317	Ess	NE	NE	C4_06580W_A	S000003821	SPAC3F10.12c	OG6_118300	0.794949	0.0508275	2.94491e-78	ESS	FALSE	FALSE
CNAG_01318	NE	NE	NE	C6_00570C_A	S000002864	SPAC15A10.06	OG6_100371	0	0	0	NESS	TRUE	TRUE
CNAG_01319	Ess	NE	NE	C4_06160W_A	S000000809	SPAC22H10.10	OG6_102729	4.9e-05	8.22598e-05	0	NESS	TRUE	TRUE
CNAG_01320	Ess	NE	NE	CR_07390C_A	S000003599	SPBC1271.13	OG6_100929	0.792592	0.0644899	4.64331e-68	ESS	FALSE	TRUE
CNAG_01323	Ess	NE	Ess	C6_03400C_A	S000002937	SPCC737.02c	OG6_103572	0.951041	0.0184613	1.75505e-139	ESS	FALSE	TRUE
CNAG_01324	NE	NE		C1_04340C_A	S000004612		OG6_103454	0	0	0	NESS	TRUE	TRUE
CNAG_01325	Ess	Ess		C1_03980W_A	S000002609		OG6_119785	0.616289	0.0936703	6.71268e-22	ESS	FALSE	FALSE
CNAG_01330	Ess	NE		C6_03900W_A	S000003597		OG6_113479	0.995309	0.00232027	1.20805e-232	ESS	FALSE	FALSE
CNAG_01332	Ess	NE	NE	C3_00090W_A	S000001331	SPBC17G9.07	OG6_100698	0.941111	0.0200772	6.31938e-135	ESS	FALSE	TRUE
CNAG_01337	NE			CR_00110W_A			OG6_102737	1e-06	1e-05	0	NESS	FALSE	TRUE
CNAG_01339	NE	NE	NE	C7_03610C_A	S000005458	SPAC3H1.02c	OG6_105738	1e-06	1e-05	0	NESS	TRUE	FALSE
CNAG_01340	Ess	NE	NE	C5_04640C_A	S000003502	SPAC31G5.19	OG6_102094	0.016898	0.00692262	1.41109e-184	NESS	TRUE	TRUE
CNAG_01342	NE	NE		C3_04700W_A	S000002600		OG6_110455	0.001713	0.000792854	4.53479e-279	NESS	FALSE	FALSE
CNAG_01345	Ess	NE	NE	C6_03730C_A	S000000996	SPAC24C9.10c	OG6_101759	0.963927	0.0119943	3.25704e-159	ESS	FALSE	TRUE
CNAG_01346	NE	NE	NE	C1_00520W_A	S000005809	SPAC1687.21	OG6_101798	1e-06	1e-05	0	NESS	FALSE	TRUE
CNAG_01347	NE	NE	NE	C2_08790W_A	S000003609	SPBC3E7.11c	OG6_101911	1e-06	1e-05	0	NESS	TRUE	TRUE
CNAG_01350	NE	NE	NE	C1_04560W_A	S000002663	SPBC29A3.03c	OG6_102297	0	0	0	NESS	TRUE	TRUE
CNAG_01351	NE	NE	NE	CR_03020C_A	S000003069	SPCC4G3.17	OG6_101371	0	0	0	NESS	TRUE	TRUE
CNAG_01357	NE	NE	NE	C1_10000C_A	S000004998	SPBC1685.01	OG6_115683	0.001387	0.000838789	1.12182e-276	NESS	TRUE	FALSE
CNAG_01359	Ess	Ess	Ess	C1_01570C_A	S000002812	SPACUNK4.06c	OG6_102167	0.995056	0.00420753	4.93569e-207	ESS	FALSE	TRUE
CNAG_01360	NE	NE	NE	C5_02500C_A	S000003851	SPBC56F2.08c	OG6_111629	0.003983	0.00295218	2.37792e-222	NESS	TRUE	FALSE
CNAG_01361	Ess	Ess	Ess	C5_00150C_A	S000005133	SPCC962.03c	OG6_100442	0.992834	0.00483909	7.92858e-201	ESS	FALSE	TRUE
CNAG_01363	NE	Ess	Ess	C7_02460C_A	S000003833	SPBC119.15	OG6_101544	0.837032	0.0518529	5.21222e-83	ESS	FALSE	TRUE
CNAG_01364	Ess	Ess	Ess	C5_03790W_A	S000002862	SPBC1198.05	OG6_100603	0.965931	0.0212101	6.41536e-135	ESS	FALSE	TRUE
CNAG_01371	NE	NE	NE	C3_04490W_A	S000005827	SPAC23G3.05c	OG6_115061	0.365305	0.19996	1.08278e-09	NESS	FALSE	FALSE
CNAG_01372	NE	NE	NE	C6_02930W_A	S000004497	SPAC18G6.10	OG6_112432	0.880517	0.0399338	3.40316e-99	ESS	FALSE	FALSE
CNAG_01373	NE	NE	NE	CR_04570C_A	S000000595	SPAC821.06	OG6_104031	0.000825	0.000768098	1.64491e-280	NESS	TRUE	TRUE
CNAG_01375	NE	NE	NE	C4_02940W_A	S000000684	SPAPJ760.02c	OG6_104762	0	0	0	NESS	FALSE	TRUE
CNAG_01377	NE	NE	NE	C1_09070W_A	S000003062	SPAC22G7.04	OG6_102772	0	0	0	NESS	TRUE	TRUE
CNAG_01378	NE	NE	NE	C4_00280W_A	S000003878	SPAC3H1.05	OG6_101632	0	0	0	NESS	TRUE	TRUE
CNAG_01381	Ess	Ess	Ess	C2_06660W_A	S000003327	SPBC115.01c	OG6_103234	0.96443	0.0270089	2.04093e-124	ESS	FALSE	TRUE
CNAG_01382	Ess	NE	NE	C5_04710W_A	S000004907	SPBC646.03	OG6_101205	0.874806	0.0526984	8.42334e-87	ESS	FALSE	TRUE
CNAG_01386	NE	Ess	Ess	C2_05280C_A	S000002845	SPAC22A12.13	OG6_102977	0.529345	0.107697	0.00760887	UNK	FALSE	TRUE
CNAG_01390	NE	NE	NE	C2_01430W_A	S000004484	SPAC23A1.03	OG6_101012	0.288974	0.166151	1.66488e-22	NESS	TRUE	TRUE
CNAG_01391	Ess	Ess	NE	C6_02610C_A	S000002575	SPBC9B6.10	OG6_114747	0.831117	0.0351955	1.18661e-98	ESS	FALSE	FALSE
CNAG_01392	NE	NE	NE	C4_04280C_A	S000001939	SPAC19A8.11c	OG6_105923	2.8e-05	5.69955e-05	0	NESS	FALSE	TRUE
CNAG_01395	Ess	Ess	Ess	C3_01480C_A	S000005621	SPAC144.12	OG6_101105	0.971854	0.0163575	1.29611e-146	ESS	FALSE	TRUE
CNAG_01396	NE	NE		C3_07050W_A	S000028510		OG6_103619	0.000171	0.000176552	0	NESS	TRUE	TRUE
CNAG_01397	Ess	Ess	Ess	C2_09900C_A	S000005300	SPCC16A11.09c	OG6_102649	0.957156	0.0281364	5.47624e-122	ESS	FALSE	TRUE
CNAG_01402	Ess	Ess	Ess	C2_07320W_A	S000003826	SPAC630.03	OG6_102024	0.936863	0.0424702	1.88315e-102	ESS	FALSE	TRUE
CNAG_01403	Ess	NE	NE	C1_10940C_A	S000001152	SPBC16E9.09c	OG6_102210	0.000241	0.000238723	0	NESS	TRUE	TRUE
CNAG_01404	Ess	NE	NE	C4_04700W_A	S000001106	SPAC57A7.12	OG6_115931	0.995345	0.00272902	1.13533e-225	ESS	FALSE	FALSE
CNAG_01408	NE	NE	NE	C7_03480W_A	S000000156	SPAC11E3.11c	OG6_118287	2e-06	1.40705e-05	0	NESS	TRUE	FALSE
CNAG_01412	NE	NE	NE	C2_01550W_A	S000004775	SPAC1952.13	OG6_100990	0.321606	0.17568	5.03581e-17	NESS	FALSE	TRUE
CNAG_01413	NE	NE	NE	C3_05880C_A	S000004961	SPBC23E6.01c	OG6_103013	0.220365	0.123718	7.16308e-41	NESS	FALSE	TRUE
CNAG_01414	NE	NE	Ess	C5_02300C_A	S000001947	SPCC285.08	OG6_101729	0.360795	0.0990267	2.51169e-25	NESS	FALSE	TRUE
CNAG_01415	NE	NE	NE	C1_00920W_A	S000005822	SPAC11E3.02c	OG6_114273	0.001323	0.00120427	3.93101e-261	NESS	TRUE	FALSE
CNAG_01416	NE	NE		C2_03130W_A	S000005547		OG6_109089	0.000243	0.000193456	0	NESS	TRUE	FALSE
CNAG_01417	NE			C4_01460C_A			OG6_114106	4.1e-05	7.66667e-05	0	NESS	TRUE	FALSE
CNAG_01426	NE	NE	NE	C3_03880C_A	S000003589	SPAC4G9.13c	OG6_101403	0.01286	0.00944579	1.41231e-171	NESS	FALSE	TRUE
CNAG_01428	Ess	Ess	NE	C6_01610W_A	S000000760	SPAC26H5.10c	OG6_100628	0.465089	0.0966844	0.000481218	UNK	FALSE	TRUE
CNAG_01430	Ess			C4_04220W_A			OG6_118288	0.506262	0.07264	0.390738	UNK	FALSE	FALSE
CNAG_01432	Ess	Ess	Ess	C4_05010W_A	S000000668	SPCC18.05c	OG6_101916	0.953654	0.03173	1.63672e-116	ESS	FALSE	TRUE
CNAG_01436	Ess	Ess	Ess	C1_04380W_A	S000002205	SPCC1739.12	OG6_103044	3e-06	1.71447e-05	0	NESS	TRUE	TRUE
CNAG_01437	NE	Ess	Ess	C1_11420W_A	S000000564	SPBC25B2.05	OG6_102159	0.899861	0.0399418	2.6919e-101	ESS	FALSE	TRUE
CNAG_01439	Ess	Ess	Ess	CR_09480W_A	S000006382	SPAC227.12	OG6_102752	0.94606	0.0323737	6.24309e-115	ESS	FALSE	TRUE
CNAG_01440	NE	NE	NE	C2_08120W_A	S000002412	SPAC31G5.12c	OG6_102476	1.9e-05	4.42559e-05	0	NESS	TRUE	TRUE
CNAG_01442	Ess	Ess	Ess	C7_00390W_A	S000000522	SPBC21D10.11c	OG6_100745	0.915187	0.0469182	4.74512e-96	ESS	FALSE	TRUE
CNAG_01444	Ess	Ess	Ess	C2_04650C_A	S000003676	SPBC337.14	OG6_102742	0.548585	0.233065	0.0396783	UNK	TRUE	TRUE
CNAG_01445	NE	NE	NE	C3_05040C_A	S000002308	SPBC15D4.07c	OG6_102183	0	0	0	NESS	TRUE	TRUE
CNAG_01446	NE		NE	C2_05180W_A		SPAP8A3.04c	OG6_116982	0.000471	0.000766508	1.24898e-280	NESS	TRUE	FALSE
CNAG_01451	NE			C4_03400W_A			OG6_119811	0.492474	0.111714	0.502081	UNK	FALSE	FALSE
CNAG_01454	NE	NE		C1_07370C_A	S000001126		OG6_110016	0	0	0	NESS	TRUE	FALSE
CNAG_01455	Ess	NE	NE	C1_06470W_A	S000003725	SPCC663.04	OG6_101109	0.965351	0.0251283	1.35364e-127	ESS	FALSE	TRUE
CNAG_01461	NE	NE		C4_00360C_A	S000004637		OG6_105690	0.016214	0.0159177	7.40784e-149	NESS	TRUE	TRUE
CNAG_01468	NE	NE	NE	C3_05960W_A	S000005584	SPAPB1A10.09	OG6_103576	0.010912	0.00711515	6.3008e-184	NESS	FALSE	TRUE
CNAG_01469	Ess	Ess	Ess	C1_11240C_A	S000000828	SPCC1442.12	OG6_106277	0.983138	0.0106151	3.31341e-166	ESS	FALSE	FALSE
CNAG_01470	NE		NE	C2_00400C_A		SPAC11E3.12	OG6_101311	0.920862	0.029451	1.71812e-116	ESS	FALSE	TRUE
CNAG_01471	NE	NE		C1_02490C_A	S000004067		OG6_112968	0.019673	0.0102846	2.57963e-167	NESS	TRUE	FALSE
CNAG_01475	NE			C1_09680W_A			OG6_101437	0.000517	0.000441543	2.43092e-304	NESS	TRUE	FALSE
CNAG_01477	Ess	Ess	Ess	C1_13900C_A	S000002469	SPAC21E11.08	OG6_100700	0.998501	0.0013705	1.4758e-255	ESS	FALSE	TRUE
CNAG_01479	NE	NE	NE	CR_08330W_A	S000005392	SPBC21H7.06c	OG6_102809	1.8e-05	4.57927e-05	0	NESS	FALSE	TRUE
CNAG_01480	Ess	NE		C3_02110W_A	S000000780		OG6_100843	0.987125	0.0106915	2.98704e-166	ESS	FALSE	TRUE
CNAG_01482	NE	NE	NE	C2_09510C_A	S000005027	SPBC12D12.05c	OG6_100689	0.021957	0.0176319	5.95256e-144	NESS	TRUE	TRUE
CNAG_01486	Ess	NE	NE	CR_04100C_A	S000004728	SPCC576.11	OG6_100733	0.995427	0.00295433	2.875e-222	ESS	FALSE	TRUE
CNAG_01489	NE	NE	NE	C3_06490W_A	S000003754	SPAC18B11.09c	OG6_101136	0.000175	0.000328257	4.06572944003029e-317	NESS	TRUE	FALSE
CNAG_01491	NE	NE	NE	C7_00140C_A	S000003211	SPAC105.02c	OG6_112960	0	0	0	NESS	TRUE	FALSE
CNAG_01495	NE			C7_01170C_A			OG6_102099	0	0	0	NESS	TRUE	FALSE
CNAG_01496	NE	NE	NE	C3_01710C_A	S000003355	SPBC3F6.01c	OG6_102598	0	0	0	NESS	TRUE	TRUE
CNAG_01501	NE	NE	NE	C4_00060W_A	S000000965	SPBC31F10.03	OG6_101165	3e-06	1.71447e-05	0	NESS	TRUE	TRUE
CNAG_01504	NE	NE		C7_04330C_A	S000003541		OG6_103385	0.151401	0.0483503	2.24196e-87	NESS	TRUE	TRUE
CNAG_01507	Ess	NE	NE	C5_00620W_A	S000004500	SPCC24B10.12	OG6_103892	0.889094	0.039453	1.16948e-100	ESS	TRUE	TRUE
CNAG_01510	NE	NE	NE	C2_00470W_A	S000004736	SPBC29A10.07	OG6_113586	0.037317	0.0276306	2.79577e-123	NESS	FALSE	FALSE
CNAG_01522	Ess	NE	NE	C2_00850W_A	S000006251	SPCC736.03c	OG6_102538	0.739423	0.0640605	3.50365e-60	ESS	FALSE	TRUE
CNAG_01523	NE	NE	NE	C2_03330C_A	S000004103	SPAC24B11.06c	OG6_102675	0.001081	0.00105454	7.33227e-267	NESS	TRUE	TRUE
CNAG_01524	NE		NE	C3_03270W_A		SPBC1703.11	OG6_103296	7e-06	2.56432e-05	0	NESS	TRUE	TRUE
CNAG_01526	NE	NE	NE	C3_06040W_A	S000005975	SPAC3A11.02	OG6_116570	5e-06	2.19043e-05	0	NESS	TRUE	FALSE
CNAG_01527	NE	NE	NE	C5_04350C_A	S000005806	SPAC22A12.06c	OG6_102370	0	0	0	NESS	TRUE	TRUE
CNAG_01528	NE	NE	NE	C5_04350C_A	S000005806	SPAC22A12.06c	OG6_102370	2e-06	1.40705e-05	0	NESS	FALSE	TRUE
CNAG_01530	Ess	NE	NE	C2_10280C_A	S000001503	SPAC26H5.05	OG6_114160	0.565702	0.0773991	2.12972e-13	ESS	FALSE	FALSE
CNAG_01531	NE	NE	NE	C3_05010C_A	S000003628	SPAC4H3.05	OG6_101651	0	0	0	NESS	TRUE	FALSE
CNAG_01532	NE	NE	NE	C7_00670C_A	S000005050	SPBC2G2.02	OG6_101787	0	0	0	NESS	TRUE	TRUE
CNAG_01537	Ess	NE	NE	C1_07070C_A	S000002319	SPBC776.09	OG6_101887	0.020319	0.00795652	2.74449e-178	NESS	TRUE	TRUE
CNAG_01539	Ess	NE		CR_10100C_A	S000003689		OG6_100830	0.001939	0.00150426	1.62501e-251	NESS	TRUE	TRUE
CNAG_01542	NE		NE	C2_01540W_A		SPCC576.01c	OG6_121562	0	0	0	NESS	TRUE	FALSE
CNAG_01543	NE	NE	NE	C4_03560W_A	S000003493	SPAC23H3.06	OG6_101595	0	0	0	NESS	FALSE	TRUE
CNAG_01544	Ess	Ess	Ess	C5_05490C_A	S000006237	SPBC2G2.12	OG6_100351	0.998225	0.00165904	2.55459e-247	ESS	FALSE	TRUE
CNAG_01546	NE	NE	NE	CR_04150W_A	S000005007	SPAC29B12.05c	OG6_101620	2.1e-05	5.18253e-05	0	NESS	TRUE	TRUE
CNAG_01547	NE	NE	NE	CR_03520C_A	S000004698	SPAC9G1.05	OG6_102813	0	0	0	NESS	TRUE	TRUE
CNAG_01548	Ess	Ess	NE	C1_05640C_A	S000002428	SPAC1F5.10	OG6_101114	0.906572	0.0327293	1.67873e-110	ESS	FALSE	TRUE
CNAG_01549	Ess	Ess	Ess	C5_01930W_A	S000002188	SPBC36.09	OG6_102364	0.981144	0.0109621	1.2033e-164	ESS	FALSE	TRUE
CNAG_01550	Ess	NE	NE	C2_03000C_A	S000005532	SPAC1F3.04c	OG6_101679	7.7e-05	0.000117941	0	NESS	TRUE	TRUE
CNAG_01552	Ess	Ess	Ess	C2_09680W_A	S000001266	SPAC23C4.13	OG6_101026	0.86193	0.0783007	7.9767e-69	ESS	FALSE	TRUE
CNAG_01554	NE	NE	NE	C2_01350C_A	S000003573	SPAC6F6.12	OG6_106436	0.01458	0.0142463	9.11505e-154	NESS	TRUE	TRUE
CNAG_01556	NE	NE	NE	C2_10850C_A	S000002456	SPCC1827.04	OG6_104356	0.119591	0.0780617	5.29881e-71	NESS	TRUE	TRUE
CNAG_01557	Ess	Ess	Ess	C4_06030W_A	S000000313	SPAC3A12.14	OG6_100851	0.990443	0.00790464	1.59786e-179	ESS	TRUE	TRUE
CNAG_01561	NE	NE	NE	C7_03240W_A	S000000544	SPAC343.04c	OG6_102395	0	0	0	NESS	TRUE	TRUE
CNAG_01563	NE	NE	NE	CR_02050C_A	S000004966	SPBC800.03	OG6_100220	0.003589	0.00319178	4.97792e-219	NESS	FALSE	TRUE
CNAG_01565	Ess	Ess	Ess	CR_10620C_A	S000002300	SPBC30D10.07c	OG6_100546	0.993663	0.00483421	6.07552e-201	ESS	FALSE	TRUE
CNAG_01568	Ess	Ess	Ess	C1_08560W_A	S000002620	SPBC12D12.03	OG6_101890	0.954702	0.0341644	1.893e-113	ESS	FALSE	TRUE
CNAG_01569	NE	NE		C1_02350W_A	S000003265		OG6_104555	0.000101	0.000130651	0	NESS	TRUE	TRUE
CNAG_01572	NE	NE	Ess	C3_00800W_A	S000004639	SPAC24H6.05	OG6_101194	0.500675	0.0968895	0.944599	UNK	FALSE	TRUE
CNAG_01573	NE	NE	NE	C4_02600C_A	S000006222	SPBC29A10.03c	OG6_124945	0	0	0	NESS	TRUE	FALSE
CNAG_01576	NE	NE	NE	C3_02920W_A	S000007496	SPAC10F6.16	OG6_108957	1.8e-05	5.19907e-05	0	NESS	TRUE	FALSE
CNAG_01577	NE	NE	NE	C4_06120W_A	S000000058	SPCC622.12c	OG6_100455	0.009356	0.00888247	1.5813e-174	NESS	TRUE	TRUE
CNAG_01579	NE	NE	NE	C1_02610W_A	S000003899	SPBC26H8.04c	OG6_103753	0.000309	0.000371754	9.34997164601055e-312	NESS	TRUE	TRUE
CNAG_01583	Ess	NE	NE	C1_00650C_A	S000004015	SPAC1142.07c	OG6_100985	0.98854	0.00449559	1.28803e-203	ESS	TRUE	TRUE
CNAG_01586	Ess	NE	NE	C2_05500W_A	S000005999	SPBC1604.07	OG6_111834	0.987907	0.0058473	2.93213e-192	ESS	FALSE	FALSE
CNAG_01587	NE	NE	NE	C7_00070C_A	S000005649	SPBC13E7.08c	OG6_104699	0.000767	0.000712522	9.59271e-284	NESS	TRUE	TRUE
CNAG_01593	Ess	NE	NE	CR_09730C_A	S000001108	SPAC1B9.03c	OG6_101976	0.807224	0.0542081	2.85207e-77	ESS	FALSE	TRUE
CNAG_01594	NE	NE	NE	C1_08400C_A	S000004801	SPAC13G6.06c	OG6_101195	0.000177	0.0002059	0	NESS	TRUE	TRUE
CNAG_01596	Ess	NE	NE	C6_02460C_A	S000006136	SPCC4B3.17	OG6_103736	0.975056	0.0161712	2.13926e-147	ESS	TRUE	TRUE
CNAG_01597	NE	NE	NE	C4_04130W_A	S000001419	SPBC16E9.03c	OG6_115671	0.066586	0.0448617	8.80349e-100	NESS	FALSE	FALSE
CNAG_01599	Ess	NE	NE	C5_05250C_A	S000003874	SPAC16E8.10c	OG6_102117	0.777738	0.0564085	1.98713e-71	ESS	FALSE	TRUE
CNAG_01600	Ess	Ess	Ess	C1_12680W_A	S000004738	SPBC1711.07	OG6_102504	0.906683	0.055144	2.48322e-88	ESS	FALSE	TRUE
CNAG_01601	NE	NE	NE	C6_01740C_A	S000000664	SPAC23C4.16c	OG6_111526	0.002203	0.0016168	2.16498e-248	NESS	TRUE	FALSE
CNAG_01608	Ess	NE	NE	C4_06210C_A	S000000808	SPBC26H8.08c	OG6_101399	0.821255	0.0479285	2.65296e-84	ESS	FALSE	TRUE
CNAG_01609	NE	NE	NE	C1_03760C_A	S000003891	SPBC15D4.09c	OG6_110525	0.008798	0.00611585	1.28287e-190	NESS	FALSE	FALSE
CNAG_01616	NE	NE	NE	CR_01770C_A	S000001860	SPAC6F6.13c	OG6_102131	0.001724	0.00163028	4.47801e-248	NESS	TRUE	TRUE
CNAG_01626	Ess	Ess	NE	C1_10860C_A	S000002856	SPCC24B10.08c	OG6_100940	0.002865	0.00207828	1.54327e-237	NESS	TRUE	TRUE
CNAG_01629	Ess	NE	NE	C2_08840W_A	S000005329	SPAC31A2.02	OG6_102098	0.904332	0.0256502	1.0844e-120	ESS	FALSE	TRUE
CNAG_01630	Ess	Ess	Ess	C1_11090C_A	S000005261	SPAC12G12.14c	OG6_102397	0.892169	0.0632645	5.08785e-81	ESS	FALSE	TRUE
CNAG_01631	Ess	Ess	NE	C3_07710W_A	S000000440	SPCC330.10	OG6_102244	0.967794	0.010873	8.68367e-164	ESS	FALSE	TRUE
CNAG_01632	NE	NE		C1_03430W_A	S000002465		OG6_108836	0	0	0	NESS	TRUE	FALSE
CNAG_01634	Ess	Ess	NE	C6_02230W_A	S000003067	SPAC3F10.16c	OG6_101986	0.866747	0.045669	6.20779e-92	ESS	FALSE	TRUE
CNAG_01635	NE			C1_09240C_A			OG6_115951	3e-06	1.71447e-05	0	NESS	TRUE	FALSE
CNAG_01637	NE	NE	NE	C5_00830C_A	S000000040	SPAC24B11.08c	OG6_101674	0	0	0	NESS	TRUE	TRUE
CNAG_01638	NE	NE	NE	C1_04080W_A	S000003567	SPBC20F10.06	OG6_103574	0.001936	0.00169542	2.25914e-246	NESS	TRUE	TRUE
CNAG_01639	Ess	NE	NE	C1_13060C_A	S000004059	SPBC1306.01c	OG6_100770	0.996667	0.00192154	7.20423e-241	ESS	FALSE	TRUE
CNAG_01640	NE	NE		C5_00330C_A	S000004077		OG6_110173	0.013776	0.0130104	9.77038e-158	NESS	TRUE	FALSE
CNAG_01641	Ess	Ess	NE	C6_03120W_A	S000000781	SPBC14C8.14c	OG6_104778	0.917034	0.0455763	1.79873e-97	ESS	FALSE	TRUE
CNAG_01642	NE	NE	NE	C2_08680W_A	S000000688	SPAC8F11.03	OG6_105075	8e-06	3.07482e-05	0	NESS	TRUE	TRUE
CNAG_01643	NE	NE		C3_02530W_A	S000002158		OG6_133599	0.001384	0.00143645	1.51212e-253	NESS	TRUE	FALSE
CNAG_01646	Ess	Ess	Ess	C3_07170C_A	S000005897	SPBC15C4.03	OG6_103227	0.944888	0.0364507	9.50713e-110	ESS	FALSE	TRUE
CNAG_01647	NE	NE	NE	C4_04440W_A	S000000375	SPBC409.21	OG6_114113	0.24157	0.132242	9.42276e-36	NESS	TRUE	FALSE
CNAG_01649	Ess	NE	NE	C1_12520W_A	S000002515	SPBC1734.07c	OG6_102833	0.060163	0.0188014	1.28073e-137	NESS	TRUE	TRUE
CNAG_01652	NE	NE	NE	C2_06490W_A	S000006017	SPBC1709.14	OG6_103952	0	0	0	NESS	TRUE	TRUE
CNAG_01656	Ess	Ess	Ess	C1_07830C_A	S000001923	SPBC16A3.11	OG6_102667	0.953388	0.0280558	9.33717e-122	ESS	FALSE	TRUE
CNAG_01658	Ess	Ess	Ess	C2_06120C_A	S000003902	SPBC1734.10c	OG6_106444	0.002531	0.00224327	2.7796e-234	NESS	TRUE	TRUE
CNAG_01660	NE	NE	NE	C7_01220W_A	S000001734	SPCC11E10.07c	OG6_102141	0.000125	0.00015	0	NESS	TRUE	TRUE
CNAG_01663	Ess			CR_10190C_A			OG6_104002	0.977603	0.0112747	4.0373e-163	ESS	FALSE	TRUE
CNAG_01665	Ess	Ess	Ess	C2_05670C_A	S000000066	SPBC19C7.07c	OG6_102602	0.994402	0.00411921	6.88846e-208	ESS	FALSE	TRUE
CNAG_01666	Ess	Ess	Ess	CR_04260W_A	S000000122	SPCC1620.01c	OG6_103409	0.875622	0.0693329	2.15531e-75	ESS	FALSE	TRUE
CNAG_01667	Ess	NE	NE	CR_10600C_A	S000005324	SPAC56F8.04c	OG6_101249	0.832605	0.0558595	2.46845e-79	ESS	FALSE	TRUE
CNAG_01675	Ess	Ess	Ess	C4_01750C_A	S000001543	SPBC19C2.07	OG6_102020	3e-06	1.71447e-05	0	NESS	TRUE	FALSE
CNAG_01676	Ess	Ess	NE	CR_04160C_A	S000005006	SPBC800.08	OG6_102534	0.936459	0.0179671	3.09096e-139	ESS	FALSE	TRUE
CNAG_01677	Ess	Ess	NE	CR_05700C_A	S000005207	SPBC25H2.06c	OG6_101876	0.972695	0.0111791	4.82903e-163	ESS	FALSE	TRUE
CNAG_01678	NE	NE	NE	C4_00040W_A	S000004128	SPAC3A11.09	OG6_107465	0	0	0	NESS	TRUE	FALSE
CNAG_01679	Ess	NE	NE	CR_01370C_A	S000002745	SPBC11B10.04c	OG6_101240	0.922349	0.0294722	1.30288e-116	ESS	FALSE	TRUE
CNAG_01682	Ess	NE	NE	C7_02640W_A	S000005065	SPAC6B12.12	OG6_104251	0.001086	0.000968287	1.57309e-270	NESS	TRUE	TRUE
CNAG_01683	NE	NE		C6_03790C_A	S000002944		OG6_117943	0	0	0	NESS	TRUE	FALSE
CNAG_01686	NE	NE	NE	C3_02610C_A	S000002941	SPAC5H10.02c	OG6_105123	8e-06	3.07482e-05	0	NESS	TRUE	FALSE
CNAG_01687	Ess	Ess	Ess	CR_08100C_A	S000005151	SPBC1703.05	OG6_101547	0.966586	0.0205359	2.29521e-136	ESS	FALSE	TRUE
CNAG_01688	Ess	NE	NE	C4_05670W_A	S000006228	SPCC965.04c	OG6_101196	0.000131	0.00020533	0	NESS	TRUE	TRUE
CNAG_01690	NE		NE	CR_01220W_A		SPAC1039.04	OG6_116534	0	0	0	NESS	TRUE	FALSE
CNAG_01692	NE	NE	NE	C6_00500C_A	S000006270	SPAC24H6.12c	OG6_101845	0.856255	0.0395142	7.64758e-97	ESS	FALSE	TRUE
CNAG_01696	Ess	NE	NE	C5_03600W_A	S000001878	SPCC4G3.14	OG6_100469	0.90051	0.0297282	5.70439e-114	ESS	FALSE	TRUE
CNAG_01697	Ess	Ess	NE	C1_11910W_A	S000005433	SPBC1105.07c	OG6_121412	0.495592	0.0874864	0.615486	UNK	FALSE	FALSE
CNAG_01707	NE	NE	NE	CR_01720W_A	S000004572	SPCC16A11.04	OG6_104966	0	0	0	NESS	TRUE	TRUE
CNAG_01709	Ess	Ess	Ess	C5_02490C_A	S000006245	SPAC2F7.05c	OG6_101859	0.90556	0.0553379	4.57072e-88	ESS	FALSE	TRUE
CNAG_01715	Ess	Ess	Ess	C3_01000W_A	S000006138	SPBC31E1.06	OG6_102112	0.993166	0.00387565	2.11563e-210	ESS	FALSE	TRUE
CNAG_01717	NE	NE	NE	C7_03840W_A	S000005232	SPAC29B12.06c	OG6_102178	0	0	0	NESS	TRUE	TRUE
CNAG_01720	NE	NE		C1_10760W_A	S000000514		OG6_102944	0.404076	0.0757869	2.05954e-22	NESS	TRUE	TRUE
CNAG_01721	Ess	Ess	Ess	C2_10360C_A	S000002364	SPAC24B11.13	OG6_101048	0.931949	0.0411059	2.32081e-103	ESS	FALSE	TRUE
CNAG_01722	NE	NE	NE	C4_06060W_A	S000003963	SPBC21C3.01c	OG6_101020	0.014786	0.0147222	2.45168e-152	NESS	TRUE	TRUE
CNAG_01726	Ess	Ess	Ess	C4_06500W_A	S000003175	SPBP8B7.19	OG6_102309	0.904203	0.0595657	8.0444e-85	ESS	FALSE	TRUE
CNAG_01729	Ess	Ess	Ess	C2_00410C_A	S000004735	SPAPB1A10.06c	OG6_102322	0.986994	0.00933894	4.71872e-172	ESS	FALSE	TRUE
CNAG_01731	Ess	NE		C3_00380C_A	S000005606		OG6_119818	0.003314	0.00187029	4.93788e-242	NESS	TRUE	FALSE
CNAG_01732	Ess	Ess	NE	C1_06110C_A	S000000374	SPBC1711.10c	OG6_101880	0.816083	0.0517706	2.20276e-80	ESS	FALSE	TRUE
CNAG_01733	NE	Ess	Ess	C3_07480W_A	S000003959	SPAC29A4.08c	OG6_102145	0.423437	0.0782562	3.24397e-16	NESS	FALSE	TRUE
CNAG_01736	Ess	Ess	NE	CR_08010W_A	S000007604	SPBC3B9.22c	OG6_120624	0.424474	0.0757046	1.23163e-16	NESS	FALSE	FALSE
CNAG_01742	NE	NE	NE	CR_02920C_A	S000006396	SPAC977.17	OG6_100198	1e-06	1e-05	0	NESS	TRUE	TRUE
CNAG_01746	NE	NE	NE	C3_04790W_A	S000004533	SPAC1002.14	OG6_104248	0	0	0	NESS	TRUE	TRUE
CNAG_01752	NE	NE	NE	CR_05480W_A	S000006055	SPAC328.09	OG6_101369	2e-06	1.40705e-05	0	NESS	FALSE	TRUE
CNAG_01755	Ess	Ess	Ess	C1_04040C_A	S000003547	SPAC6G9.02c	OG6_103394	0.554375	0.235515	0.0230354	UNK	FALSE	TRUE
CNAG_01756	Ess	Ess	NE	C2_08310W_A	S000002376	SPBC25H2.04c	OG6_102845	0.868983	0.0532274	1.01561e-85	ESS	FALSE	TRUE
CNAG_01763	NE	NE	NE	C2_02990C_A	S000001698	SPAC11D3.15	OG6_100892	0	0	0	NESS	TRUE	TRUE
CNAG_01764	NE	NE	NE	C2_02990C_A	S000001698	SPAC11D3.15	OG6_100892	0	0	0	NESS	TRUE	TRUE
CNAG_01769	NE	NE	NE	C1_13400C_A	S000006225	SPAC328.09	OG6_102019	0	0	0	NESS	TRUE	TRUE
CNAG_01770	Ess	NE	NE	C1_01320W_A	S000006329	SPAC23C11.17	OG6_101861	0.85716	0.0457348	9.44637e-91	ESS	FALSE	TRUE
CNAG_01773	NE	NE	Ess	C4_02670W_A	S000006041	SPAC20G8.10c	OG6_102610	0.028512	0.0196126	8.66782e-139	NESS	TRUE	TRUE
CNAG_01779	NE	NE	NE	C1_09840C_A	S000001450	SPAC17C9.13c	OG6_113988	0.049765	0.0331123	2.30048e-114	NESS	TRUE	FALSE
CNAG_01780	NE	NE	NE	C1_08100W_A	S000000034	SPAC9.07c	OG6_102018	2.4e-05	5.14831e-05	0	NESS	TRUE	TRUE
CNAG_01788	Ess	Ess	Ess	C7_00560C_A	S000003256	SPCC63.07	OG6_103009	0.991049	0.00645064	2.58629e-188	ESS	FALSE	TRUE
CNAG_01789	NE	NE		C5_01700W_A	S000000326		OG6_119806	0.433108	0.0687106	4.13505e-16	NESS	FALSE	FALSE
CNAG_01790	NE	NE	NE	C1_00910W_A	S000004846	SPCC285.17	OG6_104393	3e-06	1.71447e-05	0	NESS	FALSE	FALSE
CNAG_01791	Ess	Ess	Ess	C4_03270W_A	S000001130	SPAC4F8.04	OG6_102467	0.929225	0.0486147	5.92334e-96	ESS	FALSE	TRUE
CNAG_01792	NE	NE	Ess	CR_00060C_A	S000001073	SPBC887.14c	OG6_100049	0.000143	0.000140169	0	NESS	FALSE	TRUE
CNAG_01797	Ess	NE	NE	C1_03280W_A	S000002582	SPAC2F7.15	OG6_112794	0.881525	0.0435471	1.26012e-95	ESS	FALSE	FALSE
CNAG_01798	NE	NE	NE	C7_00810W_A	S000005569	SPBP4H10.16c	OG6_114265	0.000218	0.000264529	0	NESS	TRUE	FALSE
CNAG_01799	Ess	NE	NE	C2_04590C_A	S000003702	SPAC1782.07	OG6_105128	0.435091	0.0848353	1.33052e-11	NESS	FALSE	TRUE
CNAG_01802	Ess	Ess	Ess	CR_02650C_A	S000001779	SPBC337.10c	OG6_102453	0.981451	0.0117705	1.2898e-161	ESS	FALSE	TRUE
CNAG_01807	NE	NE	NE	C5_00500W_A	S000004685	SPAC16C9.06c	OG6_101981	0.001531	0.00118088	5.87679e-262	NESS	TRUE	TRUE
CNAG_01808	NE	NE	NE	C3_06220C_A	S000001603	SPAC139.02c	OG6_102209	0.000125	0.000128216	0	NESS	FALSE	TRUE
CNAG_01809	Ess	Ess	Ess	C2_03200W_A	S000002881	SPAC29E6.02	OG6_102616	0.962128	0.0267684	1.37878e-124	ESS	FALSE	TRUE
CNAG_01810	Ess	NE	NE	C2_07300C_A	S000003824	SPCC1259.03	OG6_103317	0.783478	0.0560249	1.4781e-72	ESS	FALSE	TRUE
CNAG_01811	NE	NE	NE	C2_04490W_A	S000028521	SPBC29A10.12	OG6_102871	0.01284	0.0129867	6.74231e-158	NESS	TRUE	TRUE
CNAG_01813	Ess	Ess	Ess	C3_07950C_A	S000002213	SPCC1906.01	OG6_100460	0.970446	0.0268203	2.87126e-125	ESS	FALSE	TRUE
CNAG_01817	Ess	Ess	Ess	C5_04670W_A	S000002700	SPBC3B9.03	OG6_100631	0.999564	0.000474506	2.9807e-301	ESS	FALSE	TRUE
CNAG_01818	NE	Ess	NE	C1_02290C_A	S000003716	SPAC9.12c	OG6_102681	0.961106	0.0155362	7.76132e-148	ESS	FALSE	TRUE
CNAG_01819	NE	NE	NE	C5_00030W_A	S000002523	SPAC1610.02c	OG6_100942	0.999899	0.00013521	0	ESS	FALSE	TRUE
CNAG_01820	Ess	Ess	Ess	C2_05460W_A	S000000036	SPAC4H3.10c	OG6_100258	0.977296	0.0150063	8.26439e-151	ESS	FALSE	TRUE
CNAG_01826	Ess	Ess	Ess	C4_04120C_A	S000002719	SPAC16E8.11c	OG6_103656	0.897957	0.0594274	2.90443e-84	ESS	FALSE	TRUE
CNAG_01828	NE	NE	NE	C3_00690C_A	S000000064	SPAC23H3.05c	OG6_103359	0.000215	0.000251611	0	NESS	TRUE	TRUE
CNAG_01833	Ess	Ess	NE	CR_10490W_A	S000005499	SPAC16E8.15	OG6_100627	0.999483	0.00048929	6.31678e-300	ESS	FALSE	TRUE
CNAG_01837	NE	NE	NE	C2_05650W_A	S000003690	SPCC777.13	OG6_101945	0.97845	0.0119041	7.31249e-161	ESS	TRUE	TRUE
CNAG_01840	Ess	Ess	Ess	C1_00710C_A	S000001857	SPBC26H8.07c	OG6_100137	0.952428	0.0328448	6.41266e-115	ESS	FALSE	TRUE
CNAG_01845	NE	Ess	NE	C3_04470W_A	S000000201	SPBC12D12.04c	OG6_102972	0.975299	0.0117622	4.29134e-161	ESS	FALSE	TRUE
CNAG_01848	NE	NE	NE	CR_03230W_A	S000005168	SPBC30B4.02c	OG6_110895	0	0	0	NESS	TRUE	FALSE
CNAG_01850	NE		NE	C7_02800W_A		SPAC27E2.09	OG6_100774	2e-06	1.40705e-05	0	NESS	TRUE	FALSE
CNAG_01852	NE	Ess	NE	C1_00330C_A	S000002324	SPCC4G3.15c	OG6_101639	0.468364	0.0761397	6.91296e-05	UNK	FALSE	TRUE
CNAG_01853	NE		Ess	C1_11680C_A		SPBC211.05	OG6_103168	0.782518	0.0520729	1.87879e-75	ESS	FALSE	TRUE
CNAG_01860	NE	NE	NE	C1_08770W_A	S000003127	SPAP11E10.01	OG6_102950	1.6e-05	4.43129e-05	0	NESS	TRUE	TRUE
CNAG_01861	NE	NE	NE	C3_04920C_A	S000003464	SPAC6C3.08	OG6_105527	0	0	0	NESS	TRUE	TRUE
CNAG_01868	NE	NE	NE	CR_03370C_A	S000001593	SPAC30.02c	OG6_103506	0.000562	0.000471357	1.58108e-301	NESS	TRUE	TRUE
CNAG_01870	NE	NE	NE	CR_09510C_A	S000003439	SPAC1805.02c	OG6_101197	0.002663	0.00238724	1.34831e-231	NESS	TRUE	TRUE
CNAG_01872	NE	NE	NE	C1_08620W_A	S000001218	SPBC23G7.16	OG6_102787	2e-06	1.40705e-05	0	NESS	TRUE	TRUE
CNAG_01875	NE	NE	NE	C3_00630W_A	S000003794	SPBC1105.10	OG6_115930	0.908025	0.0340734	6.18962e-109	ESS	TRUE	FALSE
CNAG_01876	NE	NE	NE	CR_05900W_A	S000003580	SPAC1952.17c	OG6_103725	0	0	0	NESS	FALSE	TRUE
CNAG_01877	Ess	Ess	Ess	C1_09490C_A	S000004830	SPAP7G5.02c	OG6_100862	0.999398	0.000559036	3.44543e-294	ESS	FALSE	TRUE
CNAG_01881	Ess	Ess	Ess	CR_01390W_A	S000005758	SPBC3B9.19	OG6_100642	0.997766	0.00178791	4.60614e-244	ESS	FALSE	TRUE
CNAG_01882	NE	NE		C3_06300W_A	S000002848		OG6_103524	0.000248	0.000250446	0	NESS	TRUE	TRUE
CNAG_01883	NE		NE	C1_11690W_A		SPCC1902.01	OG6_105861	0	0	0	NESS	TRUE	TRUE
CNAG_01884	Ess	Ess		C2_09430W_A	S000005589		OG6_100665	0.956351	0.0195697	1.75549e-137	ESS	FALSE	TRUE
CNAG_01885	NE	NE	NE	C1_05360C_A	S000005475	SPAC12G12.13c	OG6_101092	0.000884	0.000684271	1.78872e-285	NESS	TRUE	TRUE
CNAG_01889	NE	NE	NE	CR_02130W_A	S000001784	SPCC1281.07c	OG6_103352	3e-06	1.71447e-05	0	NESS	TRUE	FALSE
CNAG_01890	Ess	NE	NE	CR_01620C_A	S000000893	SPAC9.09	OG6_103138	0.999548	0.0005004	5.75706e-299	ESS	FALSE	FALSE
CNAG_01891	NE	NE	Ess	C2_08110W_A	S000002411	SPAC20H4.07	OG6_104619	0.000131	0.000158716	0	NESS	TRUE	TRUE
CNAG_01893	NE	NE	NE	CR_02130W_A	S000001784	SPCC1281.07c	OG6_103352	0	0	0	NESS	TRUE	FALSE
CNAG_01894	Ess	NE	NE	C1_04030W_A	S000006025	SPCC736.06	OG6_101912	0.998407	0.00112342	4.26276e-264	ESS	FALSE	TRUE
CNAG_01895	Ess	NE	NE	CR_09590W_A	S000004191	SPAC19G12.11	OG6_104041	0.999587	0.000361158	5.45159350772972e-313	ESS	FALSE	TRUE
CNAG_01897	Ess	Ess	NE	C5_00200C_A	S000004391	SPAC631.02	OG6_100249	0.942673	0.0288946	1.80285e-119	ESS	FALSE	TRUE
CNAG_01898	Ess	Ess	NE	C4_05330C_A	S000001504	SPCC16C4.08c	OG6_103104	0.614753	0.0714655	2.56448e-29	ESS	FALSE	TRUE
CNAG_01899	NE	NE	NE	C1_05810W_A	S000004559	SPBC215.02	OG6_101532	0.220483	0.113276	4.42171e-44	NESS	FALSE	TRUE
CNAG_01900	NE	NE	NE	C2_06080C_A	S000003903	SPAC6F12.05c	OG6_104807	0	0	0	NESS	TRUE	FALSE
CNAG_01901	NE	NE	NE	C2_06080C_A	S000003903	SPAC6F12.05c	OG6_104807	0	0	0	NESS	TRUE	FALSE
CNAG_01904	NE	NE	NE	C2_03250W_A	S000001350	SPBC1685.07c	OG6_124658	0	0	0	NESS	TRUE	FALSE
CNAG_01906	Ess	NE	Ess	C7_01180W_A	S000005369	SPBC28F2.06c	OG6_112022	0.804952	0.062953	9.3568e-71	ESS	FALSE	FALSE
CNAG_01907	Ess	Ess	Ess	C1_00950C_A	S000004603	SPAC23C11.16	OG6_100759	0.996959	0.00274057	1.24982e-225	ESS	FALSE	TRUE
CNAG_01908	Ess	Ess	NE	C2_10340W_A	S000005804	SPAC31G5.08	OG6_104358	0.999421	0.000427418	9.84313e-306	ESS	FALSE	TRUE
CNAG_01911	Ess	Ess	Ess	C3_00110C_A	S000001330	SPCC1235.10c	OG6_103744	0.898363	0.0636317	1.95898e-81	ESS	FALSE	TRUE
CNAG_01912	Ess	Ess	Ess	C2_01530C_A	S000001116	SPCC553.02	OG6_100679	0.865028	0.0772178	9.50752e-70	ESS	FALSE	TRUE
CNAG_01914	NE	NE	NE	C7_00300W_A	S000004281	SPCC1840.09	OG6_105611	0.197044	0.106793	2.43553e-49	NESS	FALSE	FALSE
CNAG_01917	Ess	Ess		C6_02910W_A	S000000461		OG6_101654	0.972993	0.0101439	3.02736e-167	ESS	FALSE	TRUE
CNAG_01918	NE	NE	NE	C1_08120W_A	S000004311	SPAC15A10.16	OG6_111245	0.005169	0.00363562	2.70296e-213	NESS	TRUE	FALSE
CNAG_01923	NE	NE	NE	C1_02760W_A	S000002258	SPAC1142.06	OG6_100709	0.004166	0.00297977	6.19465e-222	NESS	TRUE	TRUE
CNAG_01926	NE	NE	NE	C4_00150C_A	S000002652	SPBC725.07	OG6_101647	1e-06	1e-05	0	NESS	FALSE	TRUE
CNAG_01938	NE	NE	NE	CR_00260W_A	S000004086	SPBC4F6.06	OG6_111506	0	0	0	NESS	TRUE	FALSE
CNAG_01943	NE		NE	C5_04290C_A		SPBC1709.18	OG6_101698	9e-06	3.20826e-05	0	NESS	TRUE	TRUE
CNAG_01948	NE	Ess	NE	C2_10590W_A	S000006169	SPBC530.05	OG6_133406	0	0	0	NESS	FALSE	FALSE
CNAG_01954	NE	NE	NE	CR_09100C_A	S000006331	SPAC9E9.11	OG6_100564	0.000105	0.000128216	0	NESS	FALSE	FALSE
CNAG_01957	Ess	Ess	Ess	C5_02230W_A	S000001946	SPBC577.10	OG6_101718	0.945724	0.0375116	1.32773e-108	ESS	FALSE	TRUE
CNAG_01958	NE			C6_00100C_A			OG6_101874	0.011083	0.00442338	2.40224e-204	NESS	TRUE	TRUE
CNAG_01959	Ess	Ess	Ess	C2_07470W_A	S000004262	SPBC776.13	OG6_102273	0.927273	0.0395888	1.68514e-104	ESS	FALSE	TRUE
CNAG_01961	NE	NE	NE	C6_04100W_A	S000000922	SPBC16G5.05c	OG6_101143	0	0	0	NESS	TRUE	TRUE
CNAG_01962	Ess	NE	NE	C1_03160C_A	S000002612	SPAC1687.12c	OG6_103250	0.991194	0.00603925	3.68993e-191	ESS	FALSE	TRUE
CNAG_01974	NE	NE	NE	C1_04820C_A	S000007224	SPBC83.06c	OG6_102773	0.27	0.15589	9.67612e-27	NESS	FALSE	TRUE
CNAG_01975	NE	NE	NE	C3_01310W_A	S000001934	SPCC1620.14c	OG6_104380	1e-06	1e-05	0	NESS	TRUE	TRUE
CNAG_01978	NE	NE	NE	C4_04570W_A	S000004887	SPAC1687.02	OG6_103186	0	0	0	NESS	TRUE	TRUE
CNAG_01979	Ess	Ess	Ess	CR_01120C_A	S000002574	SPBC21H7.02	OG6_103784	0.900458	0.062697	2.82415e-82	ESS	FALSE	TRUE
CNAG_01980	NE	NE	NE	C1_00520W_A	S000005809	SPAC1687.21	OG6_101798	0	0	0	NESS	TRUE	TRUE
CNAG_01982	NE	NE		C1_13310W_A	S000003737		OG6_103505	0.225683	0.0755187	4.86882e-59	NESS	TRUE	TRUE
CNAG_01983	NE	NE	NE	C1_10150W_A	S000000733	SPAC1751.01c	OG6_115063	2e-06	1.40705e-05	0	NESS	TRUE	FALSE
CNAG_01984	Ess	NE	NE	CR_03720W_A	S000004346	SPCC1020.06c	OG6_101088	0.974927	0.0141372	3.70106e-153	ESS	FALSE	TRUE
CNAG_01987	NE	NE	NE	C2_03910C_A	S000001247	SPAC23A1.04c	OG6_101442	0	0	0	NESS	FALSE	TRUE
CNAG_01990	Ess	Ess		C5_03070W_A	S000003884		OG6_100920	0.999838	0.00016192	0	ESS	FALSE	TRUE
CNAG_01991	Ess	NE	NE	C1_09030C_A	S000004997	SPCC338.10c	OG6_103849	0.98548	0.00780733	1.28318e-179	ESS	FALSE	TRUE
CNAG_01997	Ess	NE	NE	C4_01880W_A	S000000370	SPCC1494.04c	OG6_106957	0.827021	0.073348	2.41497e-67	ESS	FALSE	FALSE
CNAG_02004	NE	NE	NE	C5_01110W_A	S000001005	SPAC1952.03	OG6_102788	0.00226	0.00207252	1.03943e-237	NESS	TRUE	TRUE
CNAG_02006	NE	NE	NE	C2_03700W_A	S000003823	SPBC23E6.03c	OG6_110430	0.000342	0.000473581	2.41187e-301	NESS	TRUE	FALSE
CNAG_02007	Ess	NE	Ess	C6_01910W_A	S000002634	SPAC4G9.03	OG6_100712	0.077107	0.0253246	3.6761e-123	NESS	FALSE	TRUE
CNAG_02008	NE	NE		C5_00930C_A	S000004168		OG6_101885	0.001005	0.000861098	1.39827e-275	NESS	TRUE	TRUE
CNAG_02016	NE			C1_09240C_A			OG6_115951	0	0	0	NESS	TRUE	FALSE
CNAG_02020	Ess	Ess	Ess	CR_00400C_A	S000003234	SPAC9G1.13c	OG6_102680	0.864436	0.0927916	3.51381e-62	ESS	TRUE	TRUE
CNAG_02021	NE	NE	NE	CR_10400W_A	S000001055	SPAC15E1.08	OG6_100590	0.479453	0.250298	0.413675	UNK	FALSE	TRUE
CNAG_02022	Ess	Ess	Ess	C4_05630W_A	S000001283	SPCC1442.10c	OG6_101363	0.896013	0.0555914	7.21531e-87	ESS	FALSE	TRUE
CNAG_02025	Ess	Ess	Ess	CR_02890C_A	S000006394	SPAPB1E7.03	OG6_102868	0.96913	0.0194918	7.72401e-139	ESS	FALSE	TRUE
CNAG_02032	Ess	NE	NE	C2_02350C_A	S000002566	SPCC576.05	OG6_103177	0.935695	0.0274114	4.78462e-121	ESS	FALSE	TRUE
CNAG_02033	NE	NE		C7_02120C_A	S000001650		OG6_115525	0.727872	0.0795545	1.03884e-49	ESS	FALSE	FALSE
CNAG_02034	NE	Ess	Ess	C4_02630C_A	S000000961	SPAC17G8.03c	OG6_103329	0.882778	0.0302008	2.32433e-111	ESS	FALSE	TRUE
CNAG_02035	Ess	Ess	Ess	C3_07440W_A	S000002457	SPCC24B10.21	OG6_100657	0.991526	0.00591821	4.65196e-192	ESS	FALSE	TRUE
CNAG_02037	Ess	NE	NE	C4_03410W_A	S000005121	SPCC1739.02c	OG6_101227	0.902493	0.0351243	4.68956e-107	ESS	FALSE	TRUE
CNAG_02039	NE	NE		C2_07760W_A	S000006185		OG6_101191	0.000134	0.000196546	0	NESS	TRUE	TRUE
CNAG_02046	NE	NE	NE	C3_00130C_A	S000003410	SPBC21B10.03c	OG6_111536	0.000128	0.000158961	0	NESS	TRUE	FALSE
CNAG_02048	NE	NE	NE	C5_02600W_A	S000004132	SPCC70.03c	OG6_101295	1e-06	1e-05	0	NESS	TRUE	TRUE
CNAG_02049	NE	NE	NE	C5_02600W_A	S000004132	SPCC70.03c	OG6_101295	0	0	0	NESS	TRUE	TRUE
CNAG_02052	NE		NE	C2_00880W_A		SPAC513.06c	OG6_101004	0	0	0	NESS	TRUE	TRUE
CNAG_02059	NE	NE	NE	C1_08430W_A	S000001866	SPAC20G4.01	OG6_105473	8.5e-05	0.000148647	0	NESS	TRUE	FALSE
CNAG_02064	Ess	Ess	Ess	C2_04500W_A	S000006003	SPBC1826.01c	OG6_101665	0.880973	0.070648	3.36331e-75	ESS	FALSE	TRUE
CNAG_02067	NE	NE	NE	C2_04540C_A	S000000391	SPAC17G8.08c	OG6_101338	1e-05	3.33333e-05	0	NESS	TRUE	TRUE
CNAG_02073	NE	NE	NE	C4_00790C_A	S000004777	SPBC1703.04	OG6_101011	0	0	0	NESS	TRUE	TRUE
CNAG_02074	Ess	Ess	Ess	C5_01640W_A	S000001066	SPBC18E5.12c	OG6_102381	0.901107	0.064718	5.1765e-81	ESS	FALSE	TRUE
CNAG_02075	NE	NE	NE	CR_08130W_A	S000004385	SPAC4G8.11c	OG6_108820	0.910664	0.0323429	1.9479e-111	ESS	FALSE	FALSE
CNAG_02076	NE	NE	NE	C1_10490W_A	S000004990	SPCC1322.05c	OG6_101703	5e-06	2.19043e-05	0	NESS	FALSE	TRUE
CNAG_02078	NE	NE	NE	C2_07430C_A	S000002808	SPAC17G8.02	OG6_100640	0.000638	0.000502072	8.31166e-299	NESS	TRUE	FALSE
CNAG_02079	NE	NE		C3_03410C_A	S000004809		OG6_110013	0	0	0	NESS	FALSE	FALSE
CNAG_02081	NE	NE	NE	C1_03730C_A	S000003892	SPAC2E1P5.01c	OG6_100239	4.8e-05	8.58469e-05	0	NESS	TRUE	TRUE
CNAG_02082	Ess	Ess		C1_13710C_A	S000002423		OG6_113505	0.404121	0.0792084	3.06671e-21	NESS	FALSE	FALSE
CNAG_02084	Ess	Ess	Ess	C2_04580W_A	S000003703	SPAC6F12.13c	OG6_101661	0.897623	0.0649891	1.79833e-80	ESS	FALSE	TRUE
CNAG_02085	Ess	NE	NE	C5_01340W_A	S000005551	SPAC1783.04c	OG6_110516	0.017622	0.00963353	2.61805e-170	NESS	TRUE	FALSE
CNAG_02086	Ess	NE	NE	CR_01060W_A	S000000995	SPBC3E7.15c	OG6_118086	0	0	0	NESS	TRUE	FALSE
CNAG_02087	Ess	NE	NE	CR_01060W_A	S000000995	SPBC3E7.15c	OG6_118086	0	0	0	NESS	TRUE	FALSE
CNAG_02091	NE	NE	NE	CR_00320C_A	S000001756	SPCC364.06	OG6_100833	0.942469	0.0199575	2.58384e-135	ESS	FALSE	TRUE
CNAG_02094	Ess	Ess	Ess	C1_06080C_A	S000005318	SPAC6F6.10c	OG6_102851	0.983752	0.00986734	2.12004e-169	ESS	FALSE	TRUE
CNAG_02097	NE	NE		C2_09930W_A	S000004671		OG6_103915	8e-06	2.7266e-05	0	NESS	TRUE	TRUE
CNAG_02104	NE	NE		C1_10270C_A	S000003681		OG6_110260	2.4e-05	6.53197e-05	0	NESS	TRUE	FALSE
CNAG_02105	NE		NE	CR_10000C_A		SPAC1250.04c	OG6_111540	4e-06	1.96946e-05	0	NESS	TRUE	FALSE
CNAG_02106	Ess	Ess	Ess	C1_02880C_A	S000001678	SPAC57A10.11c	OG6_104129	0.69591	0.17069	6.78369e-20	ESS	FALSE	TRUE
CNAG_02107	NE	NE		C4_05440C_A	S000006361		OG6_107691	0	0	0	NESS	TRUE	FALSE
CNAG_02110	Ess	NE	NE	C5_01870W_A	S000002198	SPCC338.07c	OG6_101670	0.894855	0.0257357	1.56098e-119	ESS	FALSE	TRUE
CNAG_02111	Ess	Ess	Ess	C3_03840C_A	S000005776	SPAC22H10.05c	OG6_101503	0.99948	0.000953145	2.95342e-271	ESS	FALSE	TRUE
CNAG_02112	NE		NE	C2_10580W_A		SPAC11E3.04c	OG6_102995	0.000162	0.000142687	0	NESS	TRUE	TRUE
CNAG_02113	NE	NE	NE	CR_05310W_A	S000004160	SPAP27G11.06c	OG6_100926	0.087588	0.0497078	2.57802e-93	NESS	FALSE	TRUE
CNAG_02117	NE	NE	NE	C6_02560W_A	S000004932	SPAC26H5.09c	OG6_106694	0	0	0	NESS	TRUE	FALSE
CNAG_02122	NE	NE	NE	C4_01500W_A	S000003179	SPBC2G5.03	OG6_100947	0.000154	0.000159177	0	NESS	TRUE	TRUE
CNAG_02123	NE	NE	NE	C4_06070C_A	S000000109	SPAC1805.09c	OG6_101497	0.000343	0.00044136	2.25407e-304	NESS	TRUE	TRUE
CNAG_02128	Ess	NE		CR_10370W_A	S000004182		OG6_103515	0.343752	0.100543	2.62793e-28	NESS	FALSE	TRUE
CNAG_02131	Ess	NE	NE	C6_02520W_A	S000003950	SPCC645.03c	OG6_101081	0.908659	0.0337288	1.95568e-109	ESS	FALSE	TRUE
CNAG_02135	Ess	Ess		C6_02570C_A	S000002906		OG6_103788	0.396008	0.0986387	7.18497e-18	NESS	FALSE	TRUE
CNAG_02136	Ess	NE	NE	C5_00420C_A	S000001486	SPAC343.08c	OG6_104065	0.846066	0.0520528	5.84393e-84	ESS	FALSE	TRUE
CNAG_02138	NE	Ess	Ess	C6_00320C_A	S000001207	SPBC16D10.04c	OG6_102643	0.017589	0.0129555	1.40151e-157	NESS	FALSE	TRUE
CNAG_02139	NE	NE	NE	C5_01770C_A	S000001043	SPCC23B6.01c	OG6_102132	0	0	0	NESS	TRUE	TRUE
CNAG_02140	NE			C3_02190C_A			OG6_103702	0	0	0	NESS	TRUE	TRUE
CNAG_02144	Ess		Ess	C6_02240C_A		SPCC1183.08c	OG6_100869	0.985089	0.00812656	7.33678e-178	ESS	FALSE	TRUE
CNAG_02145	Ess	NE	NE	C2_03950W_A	S000004806	SPBC14C8.10	OG6_103501	0.417744	0.0792473	1.62706e-17	NESS	FALSE	TRUE
CNAG_02148	NE	NE	NE	C5_00560W_A	S000002499	SPAC11E3.04c	OG6_101934	0	0	0	NESS	TRUE	TRUE
CNAG_02149	NE	NE	NE	C2_02620W_A	S000000473	SPBC26H8.16	OG6_104552	0.00013	0.000185592	0	NESS	TRUE	TRUE
CNAG_02150	NE	NE		C2_01650W_A	S000003160		OG6_103808	0	0	0	NESS	TRUE	TRUE
CNAG_02153	Ess	NE	NE	C1_00060W_A	S000000680	SPAC630.14c	OG6_108387	0.945231	0.0231237	2.89677e-129	ESS	TRUE	FALSE
CNAG_02154	Ess	Ess	Ess	C4_05340W_A	S000001505	SPAC6F12.15c	OG6_102501	0.982768	0.00982023	1.61507e-169	ESS	FALSE	TRUE
CNAG_02157	Ess	Ess	Ess	C5_02280C_A	S000000650	SPCC584.14	OG6_104233	0.997759	0.0017655	1.32344e-244	ESS	FALSE	TRUE
CNAG_02161	NE	NE	NE	C5_00180W_A	S000004402	SPCC1672.06c	OG6_101402	2e-06	1.40705e-05	0	NESS	TRUE	TRUE
CNAG_02162	Ess	Ess	Ess	C5_03920C_A	S000002747	SPBC32H8.04c	OG6_101337	0.928724	0.052957	2.82289e-92	ESS	FALSE	TRUE
CNAG_02167	NE	NE	NE	C1_00750C_A	S000005289	SPAC19A8.05c	OG6_110729	0.29653	0.155175	2.27345e-23	NESS	TRUE	FALSE
CNAG_02171	NE	NE	Ess	C2_03540W_A	S000002827	SPBC16A3.11	OG6_102732	0	0	0	NESS	TRUE	TRUE
CNAG_02173	NE	NE	NE	C7_02180C_A	S000005641	SPAC13G6.05c	OG6_102793	0	0	0	NESS	TRUE	TRUE
CNAG_02174	Ess	Ess	NE	CR_01110W_A	S000006292	SPCC188.06c	OG6_100507	0.807648	0.0408322	3.0968e-89	ESS	FALSE	TRUE
CNAG_02177	Ess	NE	NE	C3_01600W_A	S000002292	SPBC16H5.07c	OG6_100547	0.565076	0.121445	5.47806e-07	ESS	FALSE	TRUE
CNAG_02178	NE	NE	NE	C1_07270W_A	S000000959	SPBC1539.05	OG6_103055	0.014153	0.00922962	1.85835e-172	NESS	FALSE	TRUE
CNAG_02179	NE	NE	NE	C3_05410W_A	S000005421	SPCC4B3.03c	OG6_100176	0	0	0	NESS	TRUE	TRUE
CNAG_02183	Ess	Ess	Ess	C1_00600W_A	S000005116	SPBC106.09	OG6_102115	0.860648	0.0830074	2.75597e-66	ESS	FALSE	TRUE
CNAG_02185	NE	NE	NE	CR_02030C_A	S000004967	SPAC2C4.06c	OG6_102591	4e-06	1.96946e-05	0	NESS	TRUE	TRUE
CNAG_02186	NE	NE		C5_03370C_A	S000006392		OG6_103056	0.000135	0.000234575	0	NESS	TRUE	TRUE
CNAG_02187	NE	NE	NE	C3_07350W_A	S000003166	SPAC644.13c	OG6_102338	0.000914	0.00135386	3.91931e-256	NESS	TRUE	TRUE
CNAG_02190	NE	NE		C7_03380W_A	S000007488		OG6_104914	0.759235	0.0563426	1.23414e-68	ESS	TRUE	TRUE
CNAG_02191	NE	NE	NE	C7_01360C_A	S000005254	SPAC24H6.02c	OG6_103202	0.821121	0.0570003	5.06791e-77	ESS	FALSE	TRUE
CNAG_02193	Ess		Ess	CR_05840W_A		SPCC188.04c	OG6_104834	0.927236	0.0215337	1.50036e-130	ESS	FALSE	TRUE
CNAG_02194	Ess	Ess	Ess	C2_06670C_A	S000003324	SPAC24B11.11c	OG6_111464	0.95453	0.027633	1.62871e-122	ESS	FALSE	FALSE
CNAG_02198	Ess	NE	NE	C2_06950C_A	S000005303	SPCC320.12	OG6_102968	0.933308	0.0306965	5.7591e-116	ESS	FALSE	TRUE
CNAG_02203	Ess	Ess	NE	C1_08110W_A	S000004925	SPCC1840.03	OG6_101397	0	0	0	NESS	TRUE	TRUE
CNAG_02204	NE	NE	NE	C5_00280C_A	S000003744	SPAC17C9.08	OG6_102078	1e-06	1e-05	0	NESS	TRUE	TRUE
CNAG_02209	Ess	Ess	Ess	CR_09950C_A	S000004187	SPBC646.10c	OG6_101480	0.977406	0.0135096	2.47576e-155	ESS	FALSE	TRUE
CNAG_02210	Ess	Ess	Ess	C3_00420W_A	S000001787	SPAC1D4.10	OG6_100263	0	0	0	NESS	TRUE	TRUE
CNAG_02211	NE	NE	NE	C5_04870W_A	S000003500	SPAC17A5.10	OG6_135340	3e-06	2.22702e-05	0	NESS	TRUE	FALSE
CNAG_02212	Ess	Ess	Ess	C1_12770W_A	S000000283	SPBC17D11.05	OG6_102668	0.996518	0.00219901	4.67118e-235	ESS	FALSE	TRUE
CNAG_02221	NE	NE		C3_00390W_A	S000005605		OG6_105217	1e-06	1e-05	0	NESS	TRUE	TRUE
CNAG_02222	Ess	Ess	Ess	C3_05760W_A	S000001345	SPCC4B3.18	OG6_102247	0.929552	0.0455073	8.57447e-99	ESS	FALSE	TRUE
CNAG_02223	NE	NE	NE	C1_12490W_A	S000000113	SPBC16C6.06	OG6_101285	0	0	0	NESS	TRUE	TRUE
CNAG_02227	NE			C1_00370W_A			OG6_106242	0.001947	0.00138451	4.41311e-255	NESS	TRUE	TRUE
CNAG_02229	Ess	Ess	Ess	C1_09530W_A	S000001502	SPAPB1A10.04c	OG6_102620	0.968408	0.0196994	2.56367e-138	ESS	FALSE	TRUE
CNAG_02232	NE	NE	NE	C2_08630C_A	S000000483	SPAC664.03	OG6_104057	8.8e-05	0.000165926	0	NESS	TRUE	TRUE
CNAG_02233	NE	Ess	NE	C5_04060C_A	S000000340	SPBC216.05	OG6_102609	0.030211	0.00875168	2.68117e-173	NESS	FALSE	TRUE
CNAG_02234	Ess	NE	Ess	C1_03110W_A	S000004440	SPCC622.18	OG6_101188	0.94467	0.0311712	2.03983e-116	ESS	FALSE	TRUE
CNAG_02236	NE	NE	NE	C4_05050C_A	S000005315	SPAC22H10.04	OG6_110133	0.436946	0.223274	0.00573416	UNK	FALSE	FALSE
CNAG_02237	NE	NE	NE	C7_03810W_A	S000005187	SPAC688.11	OG6_102577	0.248535	0.130992	3.82011e-35	NESS	FALSE	TRUE
CNAG_02238	NE	NE	NE	CR_09340W_A	S000004624	SPBP16F5.04	OG6_105061	0.000135	0.00014521	0	NESS	TRUE	TRUE
CNAG_02239	Ess	Ess	Ess	C3_00290W_A	S000002165	SPBC4.07c	OG6_101477	0.91955	0.0472249	3.22865e-96	ESS	FALSE	TRUE
CNAG_02240	NE	NE	NE	C6_00130C_A	S000005156	SPBC1685.14c	OG6_105801	0.002596	0.00215064	4.32998e-236	NESS	TRUE	FALSE
CNAG_02257	Ess	Ess	Ess	C2_06310C_A	S000004284	SPBC1289.03c	OG6_101761	0.9145	0.0625974	8.62666e-84	ESS	FALSE	TRUE
CNAG_02258	NE	NE		C3_02210C_A	S000000779		OG6_103368	0.000262	0.000323735	1.04755355503911e-317	NESS	TRUE	TRUE
CNAG_02259	NE	NE	NE	C2_09890W_A	S000005298	SPBC1709.06	OG6_102617	0	0	0	NESS	TRUE	TRUE
CNAG_02264	NE		NE	C1_08850C_A		SPBC115.02c	OG6_130211	0.015565	0.00817005	1.42208e-177	NESS	TRUE	FALSE
CNAG_02265	NE	NE	NE	C7_04200C_A	S000001688	SPBP8B7.09c	OG6_103085	0.000645	0.000888351	2.84592e-274	NESS	FALSE	TRUE
CNAG_02266	NE			C3_07060W_A			OG6_100846	0.965586	0.0161311	1.22601e-146	ESS	FALSE	TRUE
CNAG_02267	NE	NE	NE	C5_03240W_A	S000005552	SPAC23H3.08c	OG6_102928	0.44281	0.235328	0.0168898	UNK	FALSE	TRUE
CNAG_02282	NE	NE	NE	C3_03030C_A	S000001174	SPBC337.07c	OG6_100142	2.3e-05	5.65953e-05	0	NESS	FALSE	TRUE
CNAG_02283	NE	NE	NE	C3_01320C_A	S000001361	SPBC14C8.05c	OG6_110305	0	0	0	NESS	TRUE	FALSE
CNAG_02285	NE	NE	NE	C5_02890W_A	S000001550	SPAC806.07	OG6_100304	2e-05	5.12471e-05	0	NESS	TRUE	TRUE
CNAG_02286	NE	NE	NE	C2_10820C_A	S000004872	SPCC1494.07	OG6_102243	0	0	0	NESS	TRUE	TRUE
CNAG_02288	NE	NE	NE	C5_04440C_A	S000003856	SPAC19G12.05	OG6_106728	0	0	0	NESS	TRUE	FALSE
CNAG_02290	NE	NE	NE	C1_02920W_A	S000004410	SPBC17G9.02c	OG6_102858	0.004783	0.00347246	2.65634e-215	NESS	TRUE	TRUE
CNAG_02291	NE	Ess	NE	C1_09730W_A	S000003345	SPAC589.08c	OG6_117018	0.287417	0.107026	2.60417e-36	NESS	FALSE	FALSE
CNAG_02292	NE	NE	NE	C1_07180W_A	S000004641	SPAC22E12.04	OG6_105544	0.001509	0.00129092	3.96193e-258	NESS	TRUE	TRUE
CNAG_02294	NE	NE	NE	C3_04520C_A	S000005654	SPCC1322.13	OG6_101589	0.875548	0.0358518	3.1662e-103	ESS	FALSE	FALSE
CNAG_02296	NE	NE	NE	C1_12780W_A	S000000632	SPBC16G5.02c	OG6_100800	4.4e-05	8.20446e-05	0	NESS	TRUE	TRUE
CNAG_02298	NE	NE		C1_14300C_A	S000005927		OG6_101370	0	0	0	NESS	TRUE	TRUE
CNAG_02301	NE	NE	NE	C1_07500C_A	S000002209	SPAC57A10.10c	OG6_102594	0.002037	0.00158826	3.59227e-249	NESS	FALSE	TRUE
CNAG_02304	Ess	Ess	NE	C1_06230C_A	S000003187	SPBC19C2.11c	OG6_111233	0.964839	0.0143997	1.90883e-151	ESS	FALSE	FALSE
CNAG_02308	NE			C6_03590C_A			OG6_130004	2.9e-05	7.1485e-05	0	NESS	TRUE	FALSE
CNAG_02309	NE	NE	NE	C1_13260W_A	S000002927	SPBC839.17c	OG6_101705	3e-06	1.71447e-05	0	NESS	TRUE	TRUE
CNAG_02313	NE	NE		C3_03430C_A	S000004109		OG6_104152	0.862967	0.0431592	6.86329e-94	ESS	TRUE	TRUE
CNAG_02315	NE	NE	NE	C3_04430W_A	S000000750	SPBC16H5.06	OG6_101749	0.982247	0.0100951	2.76136e-168	ESS	FALSE	TRUE
CNAG_02316	Ess	NE		C1_12610W_A	S000004304		OG6_117012	0.972553	0.0119298	3.08736e-160	ESS	FALSE	FALSE
CNAG_02325	NE	NE		C2_04100W_A	S000004273		OG6_118307	0.836311	0.0496461	9.50416e-85	ESS	TRUE	FALSE
CNAG_02326	Ess	Ess	Ess	C3_01630W_A	S000002344	SPAC343.05	OG6_100902	0.997596	0.00162642	4.05437e-248	ESS	TRUE	TRUE
CNAG_02327	NE	NE	NE	C1_14450C_A	S000001902	SPAC12B10.05	OG6_102295	0	0	0	NESS	TRUE	TRUE
CNAG_02328	Ess	Ess	Ess	CR_08490W_A	S000002218	SPAC23H4.15	OG6_102221	0.953102	0.0329504	7.59751e-115	ESS	FALSE	TRUE
CNAG_02330	Ess	NE	NE	C2_03810C_A	S000000395	SPAC959.08	OG6_100663	0.996099	0.00258643	4.81304e-228	ESS	FALSE	TRUE
CNAG_02331	Ess	Ess	NE	C2_03820C_A	S000000393	SPAC24H6.07	OG6_100955	0.978258	0.00973241	1.68077e-169	ESS	FALSE	TRUE
CNAG_02335	NE	NE	NE	C4_01690C_A	S000004629	SPAC806.04c	OG6_102304	0	0	0	NESS	TRUE	TRUE
CNAG_02338	NE	NE	NE	C5_01910W_A	S000005199	SPAC13D6.02c	OG6_101988	0	0	0	NESS	FALSE	TRUE
CNAG_02341	NE	NE	NE	C6_03180C_A	S000003620	SPBC2D10.04	OG6_115043	8.1e-05	0.000129252	0	NESS	TRUE	FALSE
CNAG_02342	NE	NE		C1_11140W_A	S000000240		OG6_106468	0	0	0	NESS	TRUE	FALSE
CNAG_02348	NE			C2_06750C_A			OG6_103376	3e-06	1.71447e-05	0	NESS	TRUE	TRUE
CNAG_02353	NE			C1_11490C_A			OG6_109283	0.000219	0.000215414	0	NESS	FALSE	FALSE
CNAG_02355	NE	NE	NE	C2_09700W_A	S000000730	SPBC1734.09	OG6_104444	0	0	0	NESS	TRUE	TRUE
CNAG_02356	Ess	Ess	Ess	C4_02420C_A	S000002710	SPCC1450.15	OG6_104722	0.835047	0.0915311	2.39619e-59	ESS	FALSE	TRUE
CNAG_02357	NE	NE	NE	C2_05780C_A	S000005757	SPBC543.07	OG6_114868	0.311638	0.170734	6.20837e-19	NESS	FALSE	FALSE
CNAG_02359	Ess	NE	NE	C5_03540C_A	S000004325	SPBC3D6.15	OG6_100950	0.439266	0.0810446	2.86396e-11	NESS	FALSE	TRUE
CNAG_02361	NE	NE	NE	C6_02650C_A	S000000623	SPBC2G2.01c	OG6_124156	0	0	0	NESS	TRUE	FALSE
CNAG_02363	NE	NE	NE	C6_03170C_A	S000000212	SPAC17C9.16c	OG6_127591	0	0	0	NESS	TRUE	FALSE
CNAG_02367	Ess	NE	Ess	CR_07520C_A	S000003178	SPAC18G6.03	OG6_100582	0.984122	0.00700386	3.63446e-184	ESS	FALSE	TRUE
CNAG_02372	Ess	Ess	Ess	C1_01050C_A	S000002173	SPBC646.07c	OG6_102127	0.934496	0.0441931	1.58351e-100	ESS	FALSE	TRUE
CNAG_02373	Ess	Ess	NE	C2_05940C_A	S000004388	SPBC1703.15c	OG6_101460	0.935092	0.0285312	2.8424e-119	ESS	TRUE	TRUE
CNAG_02375	NE	NE	NE	C6_03040C_A	S000005269	SPAC1093.03	OG6_101803	2.4e-05	6.215e-05	0	NESS	TRUE	TRUE
CNAG_02378	Ess	Ess	Ess	CR_04360C_A	S000002367	SPAC1782.10c	OG6_102271	0.718888	0.155281	2.09077e-25	ESS	FALSE	TRUE
CNAG_02382	Ess	Ess	Ess	C1_12310C_A	S000005437	SPBC800.06	OG6_101913	0.958076	0.0300215	2.68973e-119	ESS	FALSE	TRUE
CNAG_02383	NE	NE	NE	C2_07360W_A	S000006078	SPAC2G11.15c	OG6_102135	3e-06	1.71447e-05	0	NESS	FALSE	TRUE
CNAG_02384	NE	NE		CR_10120C_A	S000005832		OG6_109748	0.004207	0.00196033	6.20028e-240	NESS	TRUE	FALSE
CNAG_02385	Ess	Ess	Ess	C5_05350W_A	S000001447	SPAC6B12.10c	OG6_101221	0.939431	0.0413961	8.58277e-104	ESS	FALSE	TRUE
CNAG_02393	NE	NE		C2_05260W_A	S000000069		OG6_116980	0.000125	0.000148647	0	NESS	TRUE	FALSE
CNAG_02394	Ess	NE	NE	C5_03530C_A	S000005368	SPCC16A11.07	OG6_102109	0.997122	0.00232681	1.11186e-232	ESS	FALSE	TRUE
CNAG_02395	NE	NE	NE	C2_00970C_A	S000000163	SPBC1703.12	OG6_101733	1e-06	1e-05	0	NESS	TRUE	TRUE
CNAG_02399	NE	NE	Ess	C5_01520C_A	S000006012	SPBC17A3.07	OG6_101659	0.999338	0.000986656	9.29496e-270	ESS	FALSE	TRUE
CNAG_02400	NE	NE	NE	C1_04230W_A	S000004413	SPCC16A11.16c	OG6_102724	5e-06	2.19043e-05	0	NESS	TRUE	TRUE
CNAG_02403	NE			C6_02740W_A			OG6_104166	0.638975	0.0625128	2.82465e-40	ESS	FALSE	TRUE
CNAG_02404	NE	NE	NE	C4_02270C_A	S000005724	SPAC458.02c	OG6_105795	5e-06	2.61116e-05	0	NESS	TRUE	FALSE
CNAG_02406	Ess	Ess	Ess	CR_07720C_A	S000004093	SPAC17D4.02	OG6_102930	0.999621	0.000787054	1.68237e-279	ESS	FALSE	TRUE
CNAG_02407	NE	NE	NE	C1_11590W_A	S000001739	SPAC2F7.16c	OG6_100567	1.1e-05	3.45096e-05	0	NESS	TRUE	TRUE
CNAG_02412	Ess	NE		C1_11000C_A	S000002997		OG6_130010	0.560115	0.0888106	9.27474e-10	ESS	FALSE	FALSE
CNAG_02418	Ess	Ess	Ess	C7_03670W_A	S000001061	SPBC1773.10c	OG6_103052	0.999282	0.00103615	1.19558e-267	ESS	FALSE	TRUE
CNAG_02425	NE	NE	NE	C1_13270W_A	S000000552	SPAC694.03	OG6_118130	0.000107	0.000131237	0	NESS	TRUE	FALSE
CNAG_02426	Ess	NE	Ess	C4_06410W_A	S000002824	SPBC211.02c	OG6_102092	0.916971	0.0279644	2.6058e-118	ESS	FALSE	TRUE
CNAG_02431	NE	NE	NE	CR_01550C_A	S000000151	SPBC17A3.08	OG6_100330	0	0	0	NESS	TRUE	TRUE
CNAG_02434	NE	NE	NE	CR_06950C_A	S000005203	SPBC1709.10c	OG6_103475	0.117097	0.0547136	4.04263e-86	NESS	TRUE	TRUE
CNAG_02437	Ess	Ess	NE	C2_02540W_A	S000004842	SPCC1183.07	OG6_100538	0.912297	0.0384166	2.92658e-104	ESS	FALSE	TRUE
CNAG_02440	Ess	NE	Ess	C7_02030W_A	S000004798	SPAC926.04c	OG6_100204	0.004386	0.00382836	3.84417e-211	NESS	TRUE	TRUE
CNAG_02442	NE		NE	C2_03260W_A		SPBP35G2.02	OG6_102988	0	0	0	NESS	TRUE	TRUE
CNAG_02443	Ess			CR_01300W_A			OG6_108706	0.475613	0.0639191	0.000236892	UNK	FALSE	FALSE
CNAG_02444	NE	NE	NE	C1_14030W_A	S000003768	SPAC4H3.04c	OG6_101032	0	0	0	NESS	TRUE	TRUE
CNAG_02445	Ess	Ess	NE	C1_13760W_A	S000000784	SPAC13C5.05c	OG6_102413	0.936987	0.0286621	2.90838e-119	ESS	FALSE	TRUE
CNAG_02454	Ess	Ess	Ess	CR_04110W_A	S000005068	SPBC30D10.15	OG6_104062	0.860928	0.0809929	2.52979e-67	ESS	FALSE	TRUE
CNAG_02455	NE		NE	C1_02580W_A		SPBC15C4.04c	OG6_137565	0	0	0	NESS	TRUE	FALSE
CNAG_02457	Ess	Ess	Ess	C2_05270W_A	S000000221	SPAC2F3.06c	OG6_101362	0.960342	0.0252273	5.80797e-127	ESS	FALSE	TRUE
CNAG_02458	NE	NE		C6_02140W_A	S000001225		OG6_115961	0.029428	0.0129705	1.83553e-156	NESS	TRUE	FALSE
CNAG_02459	Ess	NE	NE	C1_01450W_A	S000003087	SPBC2D10.18	OG6_101512	0.989272	0.00591866	7.38763e-192	ESS	FALSE	TRUE
CNAG_02460	Ess	Ess	Ess	C3_04060C_A	S000002451	SPAC222.11	OG6_101984	0.969133	0.0232425	2.74787e-131	ESS	FALSE	TRUE
CNAG_02464	NE	NE	NE	C2_02990C_A	S000001698	SPAC11D3.15	OG6_100892	2e-06	1.40705e-05	0	NESS	TRUE	TRUE
CNAG_02467	NE	NE	NE	C3_01450C_A	S000001390	SPAC1071.02	OG6_102900	0.362523	0.179191	1.20121e-11	NESS	FALSE	TRUE
CNAG_02468	NE	NE	NE	C3_02590W_A	S000006116	SPAC144.06	OG6_102126	0	0	0	NESS	TRUE	TRUE
CNAG_02469	NE	NE	NE	C7_02960C_A	S000005312	SPBC15D4.05	OG6_100509	0	0	0	NESS	TRUE	TRUE
CNAG_02470	NE	NE		C7_03500W_A	S000005161		OG6_104510	0	0	0	NESS	TRUE	FALSE
CNAG_02472	NE	NE	NE	C4_02550C_A	S000004073	SPBC1105.08	OG6_100462	0	0	0	NESS	TRUE	TRUE
CNAG_02473	NE	NE		C1_10280C_A	S000000806		OG6_103869	0.015653	0.00645966	1.15731e-187	NESS	TRUE	TRUE
CNAG_02482	NE	NE	NE	C4_00770C_A	S000003775	SPBC16C6.05	OG6_102629	9.5e-05	0.000164148	0	NESS	TRUE	TRUE
CNAG_02485	Ess	NE	NE	CR_01310W_A	S000000243	SPBC1734.13	OG6_100847	0.974523	0.0134798	3.62499e-155	ESS	FALSE	TRUE
CNAG_02486	Ess	Ess	Ess	C7_04130C_A	S000006158	SPAC32A11.04c	OG6_101265	0.990711	0.00607894	7.77929e-191	ESS	FALSE	TRUE
CNAG_02490	NE	NE	NE	C7_01340W_A	S000004837	SPAC13C5.07	OG6_101854	2e-06	1.40705e-05	0	NESS	TRUE	TRUE
CNAG_02491	Ess	Ess	Ess	C4_00800W_A	S000002263	SPBC20F10.04c	OG6_102377	0.934616	0.0410453	1.0976e-103	ESS	FALSE	TRUE
CNAG_02495	NE	NE		CR_01780W_A	S000004053		OG6_121376	4e-06	1.96946e-05	0	NESS	TRUE	FALSE
CNAG_02498	NE	NE	NE	C6_00410C_A	S000000202	SPAC1F3.03	OG6_115599	0.068738	0.0354385	1.27006e-109	NESS	TRUE	FALSE
CNAG_02500	NE	NE	NE	C4_04090C_A	S000000054	SPAC3C7.11c	OG6_102144	0.983964	0.00716145	3.39592e-183	ESS	FALSE	TRUE
CNAG_02501	NE	NE	NE	C4_02860W_A	S000004928	SPAC17A5.09c	OG6_112910	0.032484	0.0244078	4.84329e-129	NESS	TRUE	FALSE
CNAG_02502	NE	NE	NE	C1_10030W_A	S000003046	SPBC17D1.06	OG6_108375	1e-06	1e-05	0	NESS	TRUE	FALSE
CNAG_02507	NE		Ess	C3_07420W_A		SPAC821.05	OG6_102747	0.842007	0.0471791	1.32258e-87	ESS	FALSE	TRUE
CNAG_02512	NE	NE	NE	C1_02810W_A	S000000318	SPCC330.01c	OG6_105241	0	0	0	NESS	TRUE	FALSE
CNAG_02515	NE	NE	NE	C2_05740W_A	S000000007	SPBC902.03	OG6_115039	7e-06	2.56432e-05	0	NESS	TRUE	FALSE
CNAG_02519	NE	NE	NE	C7_00120W_A	S000001327	SPBC11G11.01	OG6_102996	2.2e-05	5.04124e-05	0	NESS	TRUE	FALSE
CNAG_02522	NE	NE	NE	C2_08070C_A	S000001760	SPAC8C9.12c	OG6_101882	0.001032	0.000752085	2.12896e-281	NESS	TRUE	TRUE
CNAG_02529	NE	NE		C1_09620C_A	S000001360		OG6_109050	0.001105	0.00105087	5.21354e-267	NESS	TRUE	FALSE
CNAG_02530	NE	Ess	Ess	C5_02480W_A	S000003853	SPAC22G7.10	OG6_103053	0.176755	0.0479964	1.67253e-84	NESS	FALSE	TRUE
CNAG_02534	Ess	Ess	Ess	C3_00350W_A	S000005462	SPAC2C4.12c	OG6_102028	0.965206	0.0303734	1.8505e-119	ESS	FALSE	TRUE
CNAG_02535	NE	NE		C3_00540C_A	S000005209		OG6_102849	0.001247	0.00103889	1.72356e-267	NESS	TRUE	TRUE
CNAG_02536	Ess	Ess	Ess	C3_06650C_A	S000003080	SPCC16C4.18c	OG6_103103	0.974715	0.0157942	2.2286e-148	ESS	FALSE	TRUE
CNAG_02538	NE	NE	NE	C4_02720C_A	S000001534	SPCC16A11.01	OG6_118309	0.00104	0.0010277	5.66272e-268	NESS	TRUE	FALSE
CNAG_02541	NE	NE	NE	CR_00590W_A	S000003465	SPAPB1E7.05	OG6_111525	0.96639	0.0150543	1.11485e-149	ESS	FALSE	FALSE
CNAG_02543	NE	NE	NE	C3_07450C_A	S000004875	SPAC688.13	OG6_105671	0.009273	0.00905763	1.07413e-173	NESS	TRUE	FALSE
CNAG_02544	NE	NE		C1_07980C_A	S000001957		OG6_107974	0.000145	0.000238842	0	NESS	FALSE	TRUE
CNAG_02547	Ess	Ess	Ess	CR_00230W_A	S000003576	SPCC290.03c	OG6_103030	0.94341	0.0305597	3.82975e-117	ESS	FALSE	TRUE
CNAG_02548	NE	NE	NE	C7_02960C_A	S000005312	SPBC15D4.05	OG6_100509	0	0	0	NESS	TRUE	TRUE
CNAG_02551	NE	NE	NE	C1_09190C_A	S000001841	SPAC977.16c	OG6_102658	5.3e-05	0.000107736	0	NESS	TRUE	TRUE
CNAG_02563	Ess	Ess	Ess	C7_02790C_A	S000002260	SPBC336.04	OG6_101046	0.985282	0.00963667	1.49276e-170	ESS	FALSE	TRUE
CNAG_02564	Ess	Ess	Ess	C3_05800W_A	S000006004	SPCC613.09	OG6_113531	0.97764	0.016901	9.83756e-146	ESS	FALSE	FALSE
CNAG_02574	Ess	NE	Ess	C3_01070C_A	S000005876	SPBC11C11.04c	OG6_102599	0.49593	0.091441	0.657222	UNK	FALSE	TRUE
CNAG_02577	NE	NE	Ess	C4_04590W_A	S000004885	SPAC19G12.08	OG6_103477	0.926325	0.034762	5.92131e-110	ESS	FALSE	TRUE
CNAG_02583	NE	NE	NE	C3_05140C_A	S000005484	SPBC16D10.02	OG6_102168	0	0	0	NESS	TRUE	TRUE
CNAG_02588	NE		NE	CR_09420C_A		SPBC1683.04	OG6_100201	4.5e-05	7.4366e-05	0	NESS	TRUE	FALSE
CNAG_02590	Ess	Ess	Ess	C4_01750C_A	S000001543	SPBC19C2.07	OG6_102020	0	0	0	NESS	TRUE	FALSE
CNAG_02601	NE	NE	NE	C1_06900C_A	S000001313	SPBC2G2.04c	OG6_100612	1.3e-05	3.37998e-05	0	NESS	TRUE	TRUE
CNAG_02604	NE	NE		C1_01180C_A	S000001334		OG6_103312	0	0	0	NESS	TRUE	TRUE
CNAG_02605	NE	NE	NE	C4_04710W_A	S000005596	SPBC530.01	OG6_101452	0.001296	0.0010804	8.41705e-266	NESS	TRUE	TRUE
CNAG_02609	NE	NE	NE	C6_01840C_A	S000005456	SPCC162.05	OG6_102172	0.494304	0.261432	0.827974	UNK	FALSE	TRUE
CNAG_02654	Ess	Ess	Ess	CR_07000C_A	S000005206	SPBC25H2.13c	OG6_101586	0.980757	0.0145615	2.06296e-152	ESS	FALSE	TRUE
CNAG_02656	NE	NE	NE	C4_06170C_A	S000002957	SPBC31F10.12	OG6_101211	8e-06	3.07482e-05	0	NESS	TRUE	TRUE
CNAG_02657	Ess	Ess	Ess	C1_14260C_A	S000002837	SPBC18H10.03	OG6_102687	0.995371	0.00353277	1.41641e-214	ESS	FALSE	TRUE
CNAG_02662	NE	NE	NE	CR_03220C_A	S000005167	SPAC19B12.08	OG6_100501	1e-05	3.33333e-05	0	NESS	TRUE	TRUE
CNAG_02667	NE	NE		C1_06420C_A	S000000211		OG6_111244	0	0	0	NESS	TRUE	FALSE
CNAG_02671	NE	Ess	Ess	C1_09370W_A	S000004826	SPAC644.12	OG6_102607	0.932272	0.0170676	5.00207e-141	ESS	FALSE	TRUE
CNAG_02672	Ess	Ess	Ess	CR_06720W_A	S000001213	SPAC16C9.03	OG6_101748	0.967066	0.0178169	1.66042e-142	ESS	FALSE	TRUE
CNAG_02674	NE			C5_05460C_A			OG6_102579	0	0	0	NESS	TRUE	TRUE
CNAG_02676	NE	NE	NE	C6_00240C_A	S000003180	SPCC594.06c	OG6_103098	0.223194	0.121876	4.79393e-41	NESS	TRUE	TRUE
CNAG_02677	NE	NE	NE	C3_01520C_A	S000005617	SPBC28F2.02	OG6_103017	2.1e-05	5.91096e-05	0	NESS	TRUE	TRUE
CNAG_02678	NE	NE		C4_06150C_A	S000003001		OG6_103529	0	0	0	NESS	TRUE	TRUE
CNAG_02680	NE	NE	NE	C6_01190C_A	S000000301	SPBC119.07	OG6_102384	0.015059	0.0130866	2.26045e-157	NESS	FALSE	TRUE
CNAG_02689	NE	NE		C5_01020C_A	S000000614		OG6_105331	0.000702	0.000692234	5.42429e-285	NESS	TRUE	TRUE
CNAG_02693	NE		NE	C4_02080W_A		SPAC4G9.20c	OG6_111963	0	0	0	NESS	TRUE	FALSE
CNAG_02695	Ess	NE	Ess	CR_04180C_A	S000005004	SPBC365.10	OG6_104278	0.035892	0.0205885	5.00165e-136	NESS	FALSE	TRUE
CNAG_02704	NE			CR_07370W_A			OG6_143629	0.002263	0.00148994	6.72332e-252	NESS	FALSE	FALSE
CNAG_02712	Ess	Ess	NE	C5_02440C_A	S000003494	SPAP27G11.07c	OG6_101388	0.881137	0.0568026	2.39573e-84	ESS	FALSE	TRUE
CNAG_02714	Ess	Ess	Ess	C4_04480C_A	S000000003	SPCC1450.04	OG6_101695	0.996197	0.00328724	9.60729e-218	ESS	FALSE	TRUE
CNAG_02715	NE	NE	NE	C7_02970W_A	S000005313	SPBC1734.12c	OG6_104021	0	0	0	NESS	TRUE	TRUE
CNAG_02719	NE			C6_00290W_A			OG6_104414	0.000157	0.000179368	0	NESS	TRUE	FALSE
CNAG_02721	Ess	Ess	Ess	C3_07110W_A	S000005900	SPCC1739.11c	OG6_110145	0.956226	0.0262443	6.9653e-125	ESS	FALSE	FALSE
CNAG_02725	Ess	Ess	Ess	CR_10300W_A	S000005683	SPAC23D3.07	OG6_101382	0.912877	0.0538733	5.90085e-90	ESS	FALSE	TRUE
CNAG_02727	NE	NE		C2_08920W_A	S000004672		OG6_116833	5e-05	0.000180067	0	NESS	TRUE	FALSE
CNAG_02728	NE	NE	NE	CR_08870W_A	S000004181	SPAC3C7.10	OG6_105516	2e-06	1.40705e-05	0	NESS	TRUE	TRUE
CNAG_02736	Ess	Ess	Ess	C1_00110W_A	S000003545	SPBC337.05c	OG6_102087	0.995435	0.00394414	7.60723e-210	ESS	FALSE	TRUE
CNAG_02740	Ess	Ess	Ess	C1_03800W_A	S000001104	SPAC3A12.04c	OG6_102854	0.918133	0.051169	1.13582e-92	ESS	FALSE	TRUE
CNAG_02741	NE	NE	Ess	C6_00340C_A	S000001617	SPAC1F3.10c	OG6_102110	0.000171	0.000165935	0	NESS	TRUE	TRUE
CNAG_02748	Ess	Ess	Ess	CR_04660C_A	S000001518	SPCC1322.04	OG6_102276	0.982422	0.0113316	2.46054e-163	ESS	FALSE	TRUE
CNAG_02754	Ess	NE	NE	C3_07150C_A	S000005896	SPCC962.04	OG6_101261	0.924579	0.0344536	3.68942e-110	ESS	FALSE	TRUE
CNAG_02756	Ess	Ess	Ess	CR_04910W_A	S000003123	SPAC2E1P5.04c	OG6_103705	0	0	0	NESS	TRUE	TRUE
CNAG_02760	NE	NE	NE	C2_05800C_A	S000005742	SPBC119.12	OG6_111491	0.005822	0.00664009	2.42071e-187	NESS	TRUE	FALSE
CNAG_02761	Ess	NE	NE	CR_09320C_A	S000000310	SPAC589.06c	OG6_106805	1e-06	1e-05	0	NESS	TRUE	FALSE
CNAG_02762	NE	NE		C1_12590W_A	S000006224		OG6_104623	0.027741	0.0104759	8.54549e-166	NESS	TRUE	TRUE
CNAG_02763	Ess	Ess	Ess	CR_01760C_A	S000004050	SPAC23A1.12c	OG6_101233	0.950863	0.0300004	1.19973e-118	ESS	FALSE	TRUE
CNAG_02765	NE			C6_02890C_A			OG6_101839	1e-06	1e-05	0	NESS	TRUE	TRUE
CNAG_02767	Ess	Ess	Ess	C1_09860C_A	S000001511	SPAC458.07	OG6_104238	0.961064	0.0247668	8.07169e-128	ESS	FALSE	TRUE
CNAG_02769	NE	NE	NE	C5_04620C_A	S000003294	SPCC1442.15c	OG6_105146	0.254701	0.112864	1.82002e-39	NESS	FALSE	TRUE
CNAG_02770	NE	Ess	Ess	C3_03930W_A	S000004477	SPAC1002.04c	OG6_103964	0.63025	0.076318	2.99398e-31	ESS	FALSE	TRUE
CNAG_02771	NE	NE	NE	C2_10840W_A	S000000277	SPAC22F3.03c	OG6_105504	1e-06	1e-05	0	NESS	TRUE	TRUE
CNAG_02773	Ess	NE	Ess	C1_05050C_A	S000005527	SPAC1F3.01	OG6_101473	0.000884	0.000631452	6.29019e-289	NESS	TRUE	TRUE
CNAG_02777	NE	NE	NE	C1_11480W_A	S000004592	SPBC8E4.01c	OG6_101246	0	0	0	NESS	TRUE	FALSE
CNAG_02779	NE	NE		C1_07840W_A	S000001943		OG6_101905	0.002823	0.00134854	3.87881e-256	NESS	TRUE	TRUE
CNAG_02780	NE	NE		C1_08490W_A	S000004221		OG6_103826	0.002898	0.0022449	3.21369e-234	NESS	TRUE	TRUE
CNAG_02782	NE	NE	NE	CR_09310W_A	S000006129	SPBC1709.13c	OG6_101154	0	0	0	NESS	TRUE	TRUE
CNAG_02783	NE	NE		C5_03800W_A	S000004492		OG6_103999	0.036929	0.0211749	1.00057e-134	NESS	FALSE	TRUE
CNAG_02786	Ess	Ess	NE	C5_00770C_A	S000005200	SPBC1734.03	OG6_103256	0.980952	0.0134802	9.60261e-156	ESS	FALSE	FALSE
CNAG_02787	Ess	Ess	Ess	C5_05130C_A	S000002604	SPCC14G10.01	OG6_101308	0.928635	0.0390466	3.18334e-105	ESS	FALSE	TRUE
CNAG_02789	NE	NE	NE	C3_03290C_A	S000000788	SPAC23H3.03c	OG6_103955	0.028279	0.0170096	6.3615e-145	NESS	TRUE	TRUE
CNAG_02792	NE	NE	NE	CR_05970C_A	S000002783	SPAC644.07	OG6_101424	0.403484	0.20403	7.44707e-06	UNK	FALSE	TRUE
CNAG_02793	NE	NE		C3_00260C_A	S000000194		OG6_103174	0.018695	0.00534223	1.47682e-195	NESS	TRUE	TRUE
CNAG_02794	NE	NE	NE	C1_09720W_A	S000001699	SPAC57A10.12c	OG6_101797	0.411385	0.204714	3.59238e-05	UNK	FALSE	TRUE
CNAG_02795	Ess	NE	NE	C2_03090C_A	S000002816	SPCC569.08c	OG6_104105	0.42096	0.083528	1.6265e-15	NESS	FALSE	FALSE
CNAG_02799	NE	NE	NE	C1_09190C_A	S000001841	SPAC977.16c	OG6_102658	0	0	0	NESS	TRUE	TRUE
CNAG_02802	Ess	Ess	NE	C2_09730C_A	S000002580	SPAC607.04	OG6_113316	0	0	0	NESS	TRUE	FALSE
CNAG_02804	Ess	NE	NE	C2_07040W_A	S000001082	SPCC613.07	OG6_102819	0.859558	0.031364	4.49601e-107	ESS	FALSE	TRUE
CNAG_02805	Ess	NE	NE	C3_01300C_A	S000004981	SPBP8B7.05c	OG6_100995	0.001022	0.00101231	1.26677e-268	NESS	FALSE	FALSE
CNAG_02806	NE	NE	NE	C2_02200W_A	S000004856	SPAC23C11.14	OG6_102585	5.8e-05	0.000108414	0	NESS	TRUE	TRUE
CNAG_02811	Ess	NE	NE	CR_08480C_A	S000004380	SPBC1685.09	OG6_101365	0.920619	0.0392481	3.36752e-104	ESS	FALSE	TRUE
CNAG_02812	NE	NE	NE	C6_03230W_A	S000003624	SPAC4G9.10	OG6_101472	0.936021	0.0215161	1.85348e-131	ESS	TRUE	TRUE
CNAG_02813	Ess	NE	NE	C3_01080W_A	S000004899	SPCC1919.08c	OG6_105720	0.377783	0.0852222	6.624e-26	NESS	FALSE	FALSE
CNAG_02814	NE	NE	NE	C4_06760W_A	S000001417	SPCC1223.03c	OG6_101157	0	0	0	NESS	TRUE	TRUE
CNAG_02815	NE	NE	NE	C4_06760W_A	S000001417	SPCC1223.03c	OG6_101157	0	0	0	NESS	TRUE	TRUE
CNAG_02816	Ess	Ess	Ess	C2_01220W_A	S000001898	SPCC1620.11	OG6_103333	0.996755	0.00282762	2.87654e-224	ESS	FALSE	TRUE
CNAG_02817	Ess	Ess	Ess	CR_01750C_A	S000001889	SPAC9E9.07c	OG6_101252	0.987892	0.00781421	8.57368e-180	ESS	FALSE	TRUE
CNAG_02818	NE	NE	NE	C6_02500C_A	S000002426	SPAC31G5.14	OG6_101103	0.001118	0.0011032	6.42368e-265	NESS	FALSE	TRUE
CNAG_02819	NE	NE		C2_01190C_A	S000006083		OG6_102477	0	0	0	NESS	FALSE	TRUE
CNAG_02823	NE	NE	NE	C2_10570W_A	S000004802	SPAC2G11.12	OG6_100352	0	0	0	NESS	TRUE	TRUE
CNAG_02824	NE	NE	NE	C1_09570W_A	S000001645	SPAC25A8.03c	OG6_107303	0.470819	0.242853	0.232388	UNK	FALSE	FALSE
CNAG_02825	NE	NE	NE	C7_03570W_A	S000001060	SPBC1539.03c	OG6_101588	0.822498	0.0829422	8.94315e-62	ESS	TRUE	TRUE
CNAG_02826	NE	NE	NE	C1_05020C_A	S000003607	SPBC725.14	OG6_115934	0.90931	0.0363229	2.43438e-106	ESS	TRUE	FALSE
CNAG_02827	NE	NE	Ess	C3_03320W_A	S000002546	SPBC12D12.08c	OG6_105034	0.423465	0.070347	1.33162e-18	NESS	FALSE	TRUE
CNAG_02830	NE	NE	NE	C3_00760W_A	S000002980	SPAC20G4.07c	OG6_109926	0.416867	0.227887	0.000423853	UNK	TRUE	FALSE
CNAG_02834	NE	NE		CR_02160W_A	S000004179		OG6_102789	0.000261	0.000296067	1.51184087627421e-321	NESS	TRUE	FALSE
CNAG_02841	NE		NE	C7_01540W_A		SPAC19A8.04	OG6_100859	0	0	0	NESS	TRUE	FALSE
CNAG_02842	Ess	NE	Ess	C5_00820W_A	S000005196	SPCC126.05c	OG6_103062	0.99212	0.00428794	5.79429e-206	ESS	FALSE	TRUE
CNAG_02843	NE		NE	C5_04470C_A		SPAC10F6.06	OG6_107112	0	0	0	NESS	FALSE	FALSE
CNAG_02844	Ess	NE	Ess	C7_00470C_A	S000000510	SPBP18G5.02	OG6_102888	0.965066	0.014868	4.31061e-150	ESS	FALSE	TRUE
CNAG_02845	NE	NE		C1_00470C_A	S000006024		OG6_102519	0	0	0	NESS	TRUE	TRUE
CNAG_02846	NE	NE	Ess	C2_01660C_A	S000002978	SPAC16E8.02	OG6_105676	1e-05	3.01511e-05	0	NESS	FALSE	FALSE
CNAG_02847	Ess	Ess	Ess	C1_11790W_A	S000003818	SPCC70.07c	OG6_100714	0.977281	0.0150494	1.10089e-150	ESS	FALSE	TRUE
CNAG_02853	Ess	NE	NE	C1_07710C_A	S000004915	SPAC4D7.08c	OG6_101156	0.006625	0.00333325	6.6902e-217	NESS	TRUE	TRUE
CNAG_02854	NE	NE	NE	C3_00480C_A	S000001272	SPBC1773.02c	OG6_101292	1e-06	1e-05	0	NESS	FALSE	FALSE
CNAG_02855	Ess	NE		C1_03600W_A	S000004757		OG6_103527	0.954641	0.014662	1.02102e-149	ESS	FALSE	TRUE
CNAG_02856	NE	NE	NE	CR_07960C_A	S000001758	SPAC3F10.02c	OG6_105015	0.384944	0.195183	5.21008e-08	NESS	FALSE	FALSE
CNAG_02857	NE		NE	C2_01970C_A		SPAC31A2.12	OG6_112308	0	0	0	NESS	TRUE	FALSE
CNAG_02858	Ess	Ess	NE	C1_09640W_A	S000005164	SPAC144.03	OG6_100659	0.673306	0.097441	1.36198e-32	ESS	FALSE	TRUE
CNAG_02861	NE	NE	NE	C7_03650W_A	S000001921	SPCC1672.01	OG6_108383	0.444076	0.232081	0.0178139	UNK	FALSE	FALSE
CNAG_02866	Ess	Ess	Ess	C6_02980C_A	S000002939	SPBC4B4.01c	OG6_100565	0.959878	0.0242969	1.5707e-128	ESS	FALSE	TRUE
CNAG_02867	Ess	Ess	Ess	C7_03710C_A	S000006189	SPAC22F8.11	OG6_100279	0.997319	0.00203602	1.94647e-238	ESS	FALSE	TRUE
CNAG_02868	NE	NE		C5_00800C_A	S000003839		OG6_104344	0.009042	0.00361353	3.21879e-213	NESS	TRUE	TRUE
CNAG_02871	Ess	Ess	Ess	C1_04280C_A	S000000208	SPAC18B11.05	OG6_103140	0.877714	0.0834024	5.5095e-68	ESS	FALSE	TRUE
CNAG_02873	NE	NE	NE	C1_03610C_A	S000004758	SPBC2D10.07c	OG6_100609	0.374182	0.20254	1.2379e-08	NESS	FALSE	TRUE
CNAG_02875	Ess	Ess	Ess	C2_06000W_A	S000001771	SPBC16C6.12c	OG6_103624	0.895586	0.0640309	7.04091e-81	ESS	FALSE	TRUE
CNAG_02876	Ess	NE	NE	C1_00740C_A	S000001667	SPAC144.04c	OG6_100277	0.73078	0.102792	1.25167e-40	ESS	FALSE	TRUE
CNAG_02878	NE	NE	NE	C6_01340C_A	S000001142	SPCC645.02	OG6_106813	0.341277	0.169422	2.61025e-15	NESS	FALSE	FALSE
CNAG_02881	NE	NE	NE	C4_06860C_A	S000004235	SPAC1556.04c	OG6_100962	2e-05	4.26401e-05	0	NESS	TRUE	TRUE
CNAG_02883	NE	NE	Ess	C1_06730W_A	S000005124	SPAC110.03	OG6_100633	0.000159	0.000175864	0	NESS	TRUE	TRUE
CNAG_02884	Ess	Ess	Ess	C1_05030C_A	S000003608	SPBC725.13c	OG6_102798	0.977428	0.0141835	3.04026e-153	ESS	FALSE	TRUE
CNAG_02886	NE	Ess	Ess	C5_05310W_A	S000000814	SPAC31A2.04c	OG6_102061	0.734253	0.0768026	3.8714e-52	ESS	FALSE	TRUE
CNAG_02888	NE	NE	NE	C1_00550W_A	S000004290	SPAC56E4.06c	OG6_100578	2.3e-05	5.29055e-05	0	NESS	TRUE	TRUE
CNAG_02890	Ess	NE	NE	C1_07910C_A	S000004626	SPBC3B9.14c	OG6_105063	0.91166	0.0295665	2.23052e-115	ESS	FALSE	TRUE
CNAG_02891	NE	NE	NE	CR_07020W_A	S000005812	SPAC4H3.07c	OG6_100801	0.294087	0.156288	1.67906e-23	NESS	TRUE	TRUE
CNAG_02892	Ess	Ess	Ess	C5_05040W_A	S000003110	SPCC16A11.06c	OG6_103087	0.996921	0.00326575	4.34405e-218	ESS	FALSE	TRUE
CNAG_02893	NE	NE	NE	C6_03320W_A	S000001071	SPBPB21E7.07	OG6_101608	0.000289	0.000311366	2.22625980016066e-319	NESS	TRUE	TRUE
CNAG_02895	Ess	NE	NE	C4_03020W_A	S000005737	SPBC1718.06	OG6_114251	0.990869	0.00451052	1.11693e-203	ESS	FALSE	FALSE
CNAG_02896	Ess	Ess	Ess	CR_09160C_A	S000004595	SPAC4F8.14c	OG6_101064	0	0	0	NESS	TRUE	TRUE
CNAG_02897	NE	NE	Ess	CR_05260C_A	S000002424	SPCC970.08	OG6_101518	0.080143	0.0323062	1.97151e-112	NESS	FALSE	TRUE
CNAG_02901	Ess	Ess	Ess	C7_02510W_A	S000000914	SPBC30D10.06	OG6_102392	0.788864	0.127057	4.40797e-41	ESS	FALSE	TRUE
CNAG_02904	NE	NE		C5_02980C_A	S000001147		OG6_116997	3.9e-05	0.000174017	0	NESS	TRUE	FALSE
CNAG_02905	NE	NE	Ess	CR_10280W_A	S000004857	SPBC24C6.13	OG6_104473	0.46351	0.0720786	1.91402e-06	NESS	TRUE	TRUE
CNAG_02906	NE	Ess	NE	C6_04280W_A	S000002584	SPBC2D10.20	OG6_103192	0	0	0	NESS	TRUE	TRUE
CNAG_02907	Ess	NE	NE	C2_06480W_A	S000005453	SPAC6B12.09	OG6_102182	0.00017	0.000215322	0	NESS	TRUE	TRUE
CNAG_02911	NE	NE		C3_01690W_A	S000002291		OG6_123056	0	0	0	NESS	TRUE	FALSE
CNAG_02914	Ess	NE		C4_05020W_A	S000000667		OG6_104265	0.00098	0.000795695	5.58702e-279	NESS	FALSE	TRUE
CNAG_02916	Ess	NE	NE	CR_00250W_A	S000002785	SPBC1604.11	OG6_115888	0.471725	0.0850879	0.00124881	UNK	FALSE	FALSE
CNAG_02917	NE	NE	NE	C6_01930W_A	S000002357	SPCC1682.09c	OG6_110235	4.3e-05	8.79107e-05	0	NESS	FALSE	FALSE
CNAG_02918	Ess	Ess	Ess	C2_04310W_A	S000005949	SPBC215.09c	OG6_100472	0.879127	0.0804166	1.22731e-69	ESS	FALSE	TRUE
CNAG_02920	NE	NE	NE	C1_10700C_A	S000004343	SPAC26A3.11	OG6_100517	0	0	0	NESS	FALSE	TRUE
CNAG_02928	Ess	Ess	NE	C7_01790C_A	S000006052	SPBC11C11.09c	OG6_100789	0.993841	0.00443075	1.05046e-204	ESS	FALSE	TRUE
CNAG_02929	Ess	Ess	Ess	C1_07110W_A	S000003506	SPAC2G11.14	OG6_102499	0.769578	0.132268	3.33656e-37	ESS	FALSE	TRUE
CNAG_02930	NE	NE		C3_05320W_A	S000002231		OG6_124903	1e-06	1e-05	0	NESS	TRUE	FALSE
CNAG_02935	NE	NE	NE	C4_01510W_A	S000004839	SPAC521.03	OG6_100320	0	0	0	NESS	TRUE	TRUE
CNAG_02936	Ess	Ess	Ess	C6_04270W_A	S000000689	SPAC20G8.06	OG6_101511	0.787439	0.101759	3.55854e-49	ESS	FALSE	TRUE
CNAG_02937	Ess	Ess	Ess	CR_04080C_A	S000005780	SPBC36B7.03	OG6_102234	0.986327	0.00958262	6.91557e-171	ESS	FALSE	TRUE
CNAG_02938	NE	NE	NE	C2_01590W_A	S000003159	SPCC1739.09c	OG6_102857	6.5e-05	0.00011404	0	NESS	TRUE	TRUE
CNAG_02939	NE	NE		C1_07420C_A	S000002737		OG6_103586	0	0	0	NESS	FALSE	TRUE
CNAG_02940	NE	NE	NE	CR_10800C_A	S000005265	SPAC521.04c	OG6_105919	9e-06	3.20826e-05	0	NESS	FALSE	FALSE
CNAG_02942	NE	NE	NE	C4_02720C_A	S000001534	SPCC16A11.01	OG6_118309	6e-06	2.77798e-05	0	NESS	TRUE	FALSE
CNAG_02947	NE	NE	NE	C1_04780C_A	S000003051	SPBP23A10.10	OG6_102086	8e-06	3.07482e-05	0	NESS	FALSE	TRUE
CNAG_02948	Ess	Ess	Ess	C2_05100C_A	S000000347	SPAC1834.01	OG6_100994	0.990837	0.00672123	1.57626e-186	ESS	FALSE	TRUE
CNAG_02950	Ess	NE	NE	C4_02710C_A	S000002505	SPBC26H8.06	OG6_101660	0.994957	0.00256165	2.33213e-228	ESS	FALSE	TRUE
CNAG_02952	NE	NE		C2_01720C_A	S000001620		OG6_104789	0.085851	0.0286754	6.04194e-117	NESS	FALSE	TRUE
CNAG_02953	NE		NE	C4_05420C_A		SPAC630.13c	OG6_104155	0.906052	0.0293039	3.57717e-115	ESS	FALSE	TRUE
CNAG_02955	NE			C2_08770C_A			OG6_120114	0.00059	0.000568624	1.85086e-293	NESS	TRUE	FALSE
CNAG_02956	NE	NE	NE	C1_06590C_A	S000006337	SPBC19G7.16	OG6_103048	0.283685	0.143779	2.52665e-27	NESS	FALSE	TRUE
CNAG_02960	NE	NE	NE	C1_12440W_A	S000005440	SPBC1604.09c	OG6_102721	0.000529	0.000540538	1.2139e-295	NESS	TRUE	TRUE
CNAG_02961	NE	NE	NE	C2_00610C_A	S000007247	SPAC23C4.11	OG6_116984	0.255667	0.138643	2.72351e-32	NESS	FALSE	FALSE
CNAG_02963	Ess	Ess	Ess	CR_08630W_A	S000001209	SPAC6F12.14	OG6_102790	0.842113	0.086708	2.28953e-62	ESS	FALSE	TRUE
CNAG_02964	NE		NE	C4_01860C_A		SPAC23H3.04	OG6_108413	0	0	0	NESS	TRUE	FALSE
CNAG_02969	NE			C4_04160W_A			OG6_102325	0	0	0	NESS	TRUE	TRUE
CNAG_02973	Ess	Ess	Ess	C4_02640C_A	S000004095	SPAPB17E12.07c	OG6_103858	0.999391	0.000693563	6.43854e-285	ESS	FALSE	TRUE
CNAG_02974	Ess	NE	NE	C1_04100C_A	S000005000	SPAC1635.01	OG6_101484	0.990256	0.00690949	2.72946e-185	ESS	TRUE	TRUE
CNAG_02976	Ess	Ess	Ess	CR_03740C_A	S000002644	SPCC18.16c	OG6_101300	0.986517	0.0123495	5.29458e-160	ESS	FALSE	TRUE
CNAG_02978	NE	NE	NE	CR_04730W_A	S000003845	SPAP14E8.05c	OG6_110442	1.1e-05	3.14466e-05	0	NESS	FALSE	FALSE
CNAG_02981	NE	NE	NE	C1_00930C_A	S000005364	SPBC12C2.10c	OG6_101145	0.879094	0.0437894	4.04839e-95	ESS	FALSE	TRUE
CNAG_02982	Ess	Ess	Ess	C5_02550C_A	S000004212	SPCC16A11.02	OG6_102171	0.988267	0.00834355	5.21737e-177	ESS	FALSE	TRUE
CNAG_02985	Ess	NE	Ess	C3_00100W_A	S000001578	SPAC9.13c	OG6_102870	0.959678	0.0145034	1.17077e-150	ESS	FALSE	TRUE
CNAG_02986	NE	NE	NE	C3_07040C_A	S000000315	SPBP35G2.12	OG6_101523	1e-06	1e-05	0	NESS	TRUE	TRUE
CNAG_02989	NE	NE	NE	C6_03330C_A	S000006301	SPCC1450.12	OG6_115942	0.491624	0.259307	0.747365	UNK	TRUE	FALSE
CNAG_02991	Ess	Ess	Ess	C5_00370W_A	S000003973	SPAC20G4.06c	OG6_100500	0.997464	0.00250738	1.69781e-229	ESS	FALSE	TRUE
CNAG_02992	NE		NE	C2_04970W_A		SPAC15A10.08	OG6_101135	0	0	0	NESS	TRUE	TRUE
CNAG_02996	NE			C2_07270W_A			OG6_104255	0	0	0	NESS	TRUE	FALSE
CNAG_02998	NE	NE	NE	C1_02090C_A	S000003325	SPAC1F3.09	OG6_103314	2e-06	1.40705e-05	0	NESS	TRUE	TRUE
CNAG_03000	Ess	NE	NE	C3_05200W_A	S000005481	SPBC21C3.13	OG6_100904	0.972951	0.0115965	1.72128e-161	ESS	FALSE	TRUE
CNAG_03001	Ess	Ess	Ess	C3_02020W_A	S000006316	SPBP22H7.02c	OG6_102169	0.955706	0.0305616	2.60023e-118	ESS	FALSE	TRUE
CNAG_03003	Ess	Ess	Ess	C1_08160W_A	S000004313	SPCC16A11.14	OG6_126916	0.639666	0.180065	7.9504e-12	ESS	TRUE	FALSE
CNAG_03004	NE	Ess	Ess	C5_05300W_A	S000000460	SPCC1450.13c	OG6_104340	0.994071	0.00319935	1.00462e-218	ESS	FALSE	FALSE
CNAG_03005	NE	NE	NE	CR_03550W_A	S000005063	SPBC19C2.13c	OG6_103550	0.000293	0.000300926	7.6086109459552e-321	NESS	TRUE	TRUE
CNAG_03009	NE	NE	NE	C2_01090C_A	S000000846	SPBC337.09	OG6_105162	0.005956	0.0054513	8.22401e-196	NESS	TRUE	TRUE
CNAG_03014	Ess	NE	Ess	C1_02250W_A	S000003268	SPBC530.12c	OG6_103418	1.5e-05	3.85992e-05	0	NESS	FALSE	TRUE
CNAG_03015	Ess	NE	NE	C1_11360W_A	S000002908	SPAPB17E12.05	OG6_100852	0.89952	0.0370776	1.97696e-104	ESS	FALSE	TRUE
CNAG_03016	NE		NE	CR_01560W_A		SPBC1734.05c	OG6_103567	0.971533	0.01232	9.22963e-159	ESS	FALSE	TRUE
CNAG_03017	NE	Ess	Ess	C4_02060C_A	S000003418	SPCC1620.09c	OG6_115055	0.084064	0.0295362	7.28467e-116	NESS	FALSE	FALSE
CNAG_03022	NE	NE	Ess	CR_03180W_A	S000003395	SPCC777.05	OG6_102660	0.944304	0.024349	5.8208e-127	ESS	FALSE	TRUE
CNAG_03024	NE	NE	NE	C7_00740W_A	S000001861	SPAPB18E9.02c	OG6_110573	0.0001	0.000130268	0	NESS	TRUE	FALSE
CNAG_03025	Ess	Ess	NE	C4_06400C_A	S000000777	SPCC965.03	OG6_101069	0.840439	0.0458832	1.37849e-88	ESS	TRUE	TRUE
CNAG_03026	Ess	Ess	NE	C1_10320W_A	S000004894	SPAPB2B4.01c	OG6_101964	0.945558	0.017407	1.75784e-141	ESS	FALSE	TRUE
CNAG_03032	Ess	NE		C5_04890C_A	S000004908		OG6_103885	0.917298	0.0354792	3.61759e-108	ESS	FALSE	TRUE
CNAG_03033	NE			CR_07200W_A			OG6_102347	0.834226	0.0607341	4.81005e-76	ESS	FALSE	TRUE
CNAG_03034	NE	NE	NE	C1_13200C_A	S000004097	SPAC1782.08c	OG6_103246	0	0	0	NESS	TRUE	TRUE
CNAG_03036	NE	NE	NE	CR_07960C_A	S000001758	SPAC3F10.02c	OG6_105015	0	0	0	NESS	TRUE	FALSE
CNAG_03038	NE	NE		C4_04750W_A	S000004742		OG6_102654	0.000357	0.000321064	4.70057019847237e-318	NESS	TRUE	TRUE
CNAG_03039	NE	NE	NE	C1_14420W_A	S000000945	SPAC56F8.08	OG6_101685	0	0	0	NESS	TRUE	TRUE
CNAG_03048	NE	NE	NE	C2_04340C_A	S000002656	SPAC4G9.12	OG6_104107	7.5e-05	9.25235e-05	0	NESS	TRUE	TRUE
CNAG_03049	NE	Ess	Ess	C1_11330C_A	S000002918	SPBC365.06	OG6_100654	0.805221	0.0663663	1.28626e-68	ESS	FALSE	TRUE
CNAG_03052	NE	NE	NE	CR_01520W_A	S000000891	SPCC1223.11	OG6_100270	0.461566	0.239341	0.111497	UNK	FALSE	TRUE
CNAG_03053	Ess	Ess	NE	C6_01970C_A	S000005487	SPBC4F6.04	OG6_100365	0.402861	0.118227	8.23932e-13	NESS	FALSE	TRUE
CNAG_03054	NE	NE		CR_03260W_A	S000003359		OG6_103320	5.1e-05	8.10225e-05	0	NESS	TRUE	TRUE
CNAG_03055	Ess	NE	NE	C1_02450C_A	S000004064	SPAC19B12.11c	OG6_103042	0.003992	0.00229116	3.01087e-233	NESS	TRUE	TRUE
CNAG_03064	NE	NE	NE	C2_09660W_A	S000000804	SPBC1539.10	OG6_109417	0.331677	0.184872	9.79729e-15	NESS	FALSE	FALSE
CNAG_03065	NE	NE	NE	C3_07130W_A	S000003022	SPAC30C2.05	OG6_101313	0.000491	0.00038326	1.98139947734443e-310	NESS	TRUE	TRUE
CNAG_03069	NE	NE	NE	C1_10780C_A	S000002283	SPCC1442.14c	OG6_100377	0	0	0	NESS	TRUE	TRUE
CNAG_03070	NE	Ess	NE	C1_07550W_A	S000001501	SPBC18H10.06c	OG6_102214	1.2e-05	3.56186e-05	0	NESS	TRUE	TRUE
CNAG_03078	NE	NE	NE	C4_05980C_A	S000000621	SPBC725.05c	OG6_100651	0	0	0	NESS	FALSE	TRUE
CNAG_03081	Ess	NE	NE	C6_02380W_A	S000003032	SPBC17D1.06	OG6_123065	0.882422	0.0310706	4.16065e-110	ESS	FALSE	FALSE
CNAG_03087	NE	NE		C5_04930C_A	S000000502		OG6_113013	0.000326	0.000372439	1.12583478083724e-311	NESS	TRUE	FALSE
CNAG_03098	Ess	Ess	Ess	C1_14150C_A	S000003640	SPBC713.10	OG6_102816	0.899279	0.073062	9.37496e-76	ESS	FALSE	TRUE
CNAG_03099	NE	NE	NE	C1_13110C_A	S000000227	SPAC13G6.12c	OG6_105483	0.000905	0.000828333	2.94502e-277	NESS	FALSE	FALSE
CNAG_03100	NE	NE	NE	C7_02350C_A	S000004104	SPAC23H3.14	OG6_104063	0.00039	0.000479372	8.11156e-301	NESS	TRUE	TRUE
CNAG_03103	NE	NE	NE	CR_00370W_A	S000003235	SPAC24H6.03	OG6_102066	0.001017	0.00078728	1.96424e-279	NESS	FALSE	TRUE
CNAG_03104	Ess	NE		C6_01380C_A	S000003835		OG6_104657	0.442696	0.0809118	2.08882e-10	NESS	FALSE	TRUE
CNAG_03106	Ess	NE	NE	C2_03560C_A	S000002730	SPBC2F12.10	OG6_111451	0.705181	0.0671829	3.44251e-52	ESS	FALSE	FALSE
CNAG_03109	NE	NE	NE	C1_00440W_A	S000001906	SPAC6G9.08	OG6_101892	0.002486	0.00188015	7.04588e-242	NESS	TRUE	TRUE
CNAG_03110	NE	NE		C3_05380W_A	S000003699		OG6_111049	0.000125	0.000161667	0	NESS	TRUE	FALSE
CNAG_03118	NE	NE		C2_07510W_A	S000004261		OG6_105065	0.002697	0.00187974	7.19246e-242	NESS	TRUE	TRUE
CNAG_03124	Ess	Ess	Ess	CR_00800C_A	S000000653	SPBC713.04c	OG6_102497	0.894023	0.059858	1.52971e-83	ESS	FALSE	TRUE
CNAG_03126	Ess	Ess		C6_01370W_A	S000000557		OG6_121253	0.439293	0.0786613	9.61837e-12	NESS	FALSE	FALSE
CNAG_03127	Ess	NE	NE	C1_06580W_A	S000006336	SPAC23C11.02c	OG6_100935	0.695655	0.0798577	8.11708e-44	ESS	FALSE	TRUE
CNAG_03128	NE		NE	C4_03540C_A		SPAC664.09	OG6_103998	0	0	0	NESS	FALSE	FALSE
CNAG_03133	NE	NE		CR_02160W_A	S000004179		OG6_102789	0	0	0	NESS	TRUE	FALSE
CNAG_03135	NE			C2_10720C_A			OG6_102268	0	0	0	NESS	TRUE	TRUE
CNAG_03137	Ess	Ess	NE	C2_04270W_A	S000001865	SPAC1D4.06c	OG6_121377	0	0	0	NESS	TRUE	FALSE
CNAG_03139	Ess	NE	NE	CR_02540W_A	S000003389	SPBC26H8.03	OG6_109767	0.102706	0.0277934	1.66802e-116	NESS	TRUE	FALSE
CNAG_03141	NE	NE	NE	C1_06900C_A	S000001313	SPBC2G2.04c	OG6_100612	2e-06	1.40705e-05	0	NESS	TRUE	TRUE
CNAG_03143	NE		NE	C2_05180W_A		SPAP8A3.04c	OG6_116982	0.00273	0.0016011	9.15507e-249	NESS	TRUE	FALSE
CNAG_03144	NE	NE	NE	C2_00960C_A	S000000844	SPAC29E6.05c	OG6_100458	2e-06	1.40705e-05	0	NESS	TRUE	TRUE
CNAG_03147	NE	NE	NE	C3_02030W_A	S000003333	SPBC13E7.11	OG6_101864	3e-06	1.71447e-05	0	NESS	TRUE	TRUE
CNAG_03148	Ess	Ess	Ess	C2_08560W_A	S000001927	SPBP4H10.06c	OG6_101492	0.82932	0.0908728	6.03693e-59	ESS	FALSE	TRUE
CNAG_03149	NE	NE	NE	C2_02520W_A	S000001002	SPAC16E8.13	OG6_102472	3e-06	1.71447e-05	0	NESS	TRUE	TRUE
CNAG_03152	NE	NE		C2_08020C_A	S000003290		OG6_100410	1.2e-05	3.56186e-05	0	NESS	TRUE	TRUE
CNAG_03153	Ess	Ess	Ess	C5_00480C_A	S000004684	SPAC3H8.10	OG6_100867	0.041871	0.0199521	8.09383e-137	NESS	TRUE	TRUE
CNAG_03155	NE	NE	NE	C4_00590C_A	S000001204	SPBC19F8.03c	OG6_102822	0	0	0	NESS	TRUE	TRUE
CNAG_03159	NE	NE	NE	C7_04140C_A	S000006160	SPBP16F5.05c	OG6_105985	0.002384	0.001916	4.47984e-241	NESS	TRUE	FALSE
CNAG_03160	NE	NE	NE	C1_02390W_A	S000004745	SPAC22A12.01c	OG6_102812	9e-06	3.20826e-05	0	NESS	FALSE	TRUE
CNAG_03162	NE	NE	NE	CR_06560C_A	S000005249	SPCC576.04	OG6_100360	3.8e-05	7.88554e-05	0	NESS	TRUE	TRUE
CNAG_03165	Ess	NE		C1_01090C_A	S000003447		OG6_109870	0.429048	0.0563233	2.75524e-22	NESS	FALSE	FALSE
CNAG_03168	NE	NE	NE	C2_09140C_A	S000001926	SPCC584.01c	OG6_111529	0.03869	0.0286053	1.14559e-121	NESS	TRUE	FALSE
CNAG_03171	NE	NE	Ess	C1_10010C_A	S000003723	SPCC18B5.03	OG6_104974	3e-05	0.000118492	0	NESS	TRUE	TRUE
CNAG_03174	NE	NE		CR_04890W_A	S000003122		OG6_102195	0.527747	0.0561908	3.20451e-06	ESS	TRUE	TRUE
CNAG_03176	Ess	Ess	Ess	C1_10040W_A	S000004599	SPCC1450.14c	OG6_101008	0.702636	0.168229	4.10629e-21	ESS	FALSE	TRUE
CNAG_03184	NE	NE	NE	C4_03120C_A	S000003420	SPCC1322.12c	OG6_103677	0.001802	0.00228831	1.72062e-233	NESS	FALSE	TRUE
CNAG_03187	Ess	NE	NE	C1_08880W_A	S000000816	SPAC1F5.07c	OG6_101704	0.145756	0.0354576	3.28974e-101	NESS	FALSE	TRUE
CNAG_03188	NE	NE	NE	C2_10250C_A	S000003704	SPAC29B12.02c	OG6_102278	0.003366	0.00329794	1.21468e-217	NESS	TRUE	TRUE
CNAG_03189	NE	NE	NE	C1_04860W_A	S000006293	SPAC25B8.08	OG6_112954	0.000502	0.00121064	5.63038e-261	NESS	TRUE	FALSE
CNAG_03190	Ess	NE	NE	C1_08220W_A	S000000019	SPCC31H12.08c	OG6_101771	0.001156	0.00206805	6.73977e-238	NESS	TRUE	TRUE
CNAG_03191	Ess	NE	NE	C2_00450C_A	S000002971	SPAC144.13c	OG6_101383	0.000755	0.0016577	1.92597e-247	NESS	FALSE	TRUE
CNAG_03192	NE	NE	NE	C7_00130W_A	S000003212	SPBC16A3.06	OG6_103859	0.000781	0.0016365	5.4139e-248	NESS	TRUE	TRUE
CNAG_03198	Ess		NE	C2_05610C_A		SPAC521.05	OG6_100802	0.502412	0.0745939	0.747112	UNK	FALSE	TRUE
CNAG_03202	Ess	Ess	NE	C7_03070C_A	S000003542	SPBC19C7.03	OG6_102913	0.006657	0.00355529	3.98743e-214	NESS	TRUE	TRUE
CNAG_03205	Ess	Ess	NE	C1_12600C_A	S000003139	SPAC22F3.08c	OG6_102417	0.146688	0.0343649	1.97798e-102	NESS	FALSE	TRUE
CNAG_03206	NE	NE	NE	C1_08200W_A	S000005403	SPAC30D11.07	OG6_100563	0.001117	0.00193715	1.03243e-240	NESS	TRUE	TRUE
CNAG_03210	NE	NE	NE	C6_02310W_A	S000003034	SPCC126.04c	OG6_120122	0.005597	0.00564029	2.23359e-194	NESS	FALSE	FALSE
CNAG_03214	NE	NE	NE	C1_04530C_A	S000005951	SPCC663.10	OG6_105442	0.0025	0.00308875	1.55667e-220	NESS	TRUE	TRUE
CNAG_03221	NE	NE	NE	C1_11040W_A	S000006437	SPBC776.01	OG6_101591	0.001025	0.00100648	7.15908e-269	NESS	TRUE	TRUE
CNAG_03222	NE	NE	NE	C6_02050W_A	S000001632	SPAC17A5.02c	OG6_102255	0.036688	0.0285371	5.90625e-122	NESS	FALSE	TRUE
CNAG_03226	Ess	NE	NE	CR_05180C_A	S000003964	SPAC140.01	OG6_100664	0.092396	0.0318915	1.02007e-111	NESS	FALSE	TRUE
CNAG_03230	NE	NE	NE	C4_03430W_A	S000000145	SPAPJ691.02	OG6_100480	4e-06	1.96946e-05	0	NESS	FALSE	TRUE
CNAG_03233	NE	NE	NE	C4_03430W_A	S000000145	SPAPJ691.02	OG6_100480	2.1e-05	4.56048e-05	0	NESS	FALSE	TRUE
CNAG_03236	NE	NE	NE	C2_00770W_A	S000005815	SPAC688.03c	OG6_101067	2e-06	1.40705e-05	0	NESS	TRUE	TRUE
CNAG_03240	NE	NE	NE	C1_03730C_A	S000003892	SPAC2E1P5.01c	OG6_100239	0	0	0	NESS	FALSE	TRUE
CNAG_03242	NE		Ess	C3_04630W_A		SPAC688.09	OG6_103707	2e-06	1.40705e-05	0	NESS	TRUE	TRUE
CNAG_03243	NE	NE		C7_03780C_A	S000003910		OG6_103816	2e-06	1.40705e-05	0	NESS	TRUE	FALSE
CNAG_03245	Ess	NE	NE	C1_08980C_A	S000005185	SPAC3A12.18	OG6_100726	0.635598	0.079779	4.06011e-31	ESS	FALSE	TRUE
CNAG_03246	Ess	Ess	Ess	C2_07450C_A	S000005370	SPAC12G12.06c	OG6_102522	0.892059	0.074866	5.5527e-74	ESS	FALSE	TRUE
CNAG_03247	NE	NE		CR_02160W_A	S000004179		OG6_102789	1e-05	3.01511e-05	0	NESS	TRUE	FALSE
CNAG_03248	NE	NE	NE	C7_00080C_A	S000002797	SPBC17F3.01c	OG6_114191	1.6e-05	4.19716e-05	0	NESS	TRUE	FALSE
CNAG_03260	Ess	NE	NE	CR_00480W_A	S000001190	SPAC12G12.08	OG6_103727	0.91011	0.0389703	2.00907e-103	ESS	FALSE	FALSE
CNAG_03263	Ess	NE	NE	C1_00590W_A	S000005713	SPBC9B6.04c	OG6_100780	0.928027	0.0270094	6.41948e-121	ESS	FALSE	TRUE
CNAG_03264	NE	NE		CR_09660W_A	S000004277		OG6_108195	8e-05	0.000130268	0	NESS	FALSE	TRUE
CNAG_03267	Ess	NE	Ess	CR_10060W_A	S000004853	SPAC22F8.10c	OG6_102282	0.769234	0.0474147	2.3756e-77	ESS	FALSE	TRUE
CNAG_03269	NE		NE	C1_03440C_A		SPAC139.05	OG6_118274	0.000958	0.000745922	9.28989e-282	NESS	TRUE	FALSE
CNAG_03270	Ess	Ess	NE	CR_06150C_A	S000004351	SPBC14F5.09c	OG6_100666	0.940887	0.018181	3.67153e-139	ESS	FALSE	TRUE
CNAG_03271	Ess	Ess	Ess	C3_00500C_A	S000006072	SPBP22H7.07	OG6_101928	0.855363	0.0922912	2.21535e-61	ESS	FALSE	TRUE
CNAG_03273	Ess	Ess	Ess	C6_04500C_A	S000000638	SPAC3A12.05c	OG6_102824	0.764854	0.126865	4.82249e-38	ESS	FALSE	TRUE
CNAG_03274	Ess	NE	NE	C7_00380W_A	S000004948	SPAC12B10.09	OG6_102662	0.843783	0.0573088	1.20513e-79	ESS	FALSE	TRUE
CNAG_03276	NE	NE		C1_11900C_A	S000003304		OG6_104140	0.002887	0.00190738	3.16932e-241	NESS	FALSE	TRUE
CNAG_03281	Ess	Ess	NE	C1_01850C_A	S000003012	SPBC887.05c	OG6_100265	0.004262	0.00308148	1.75123e-220	NESS	FALSE	TRUE
CNAG_03283	NE	NE	NE	C4_04890C_A	S000002999	SPAC6G9.09c	OG6_101189	0.460786	0.232841	0.0953023	UNK	FALSE	TRUE
CNAG_03284	Ess	Ess	Ess	CR_07030C_A	S000005813	SPAC823.04	OG6_103080	0.698001	0.166445	8.56983e-21	ESS	FALSE	TRUE
CNAG_03285	Ess	Ess	Ess	C2_07100W_A	S000005306	SPAC23G3.10c	OG6_100964	0.923714	0.0486264	2.14479e-95	ESS	FALSE	TRUE
CNAG_03286	NE	NE	NE	C2_05290C_A	S000002176	SPAC17A5.08	OG6_103696	0.000745	0.000598377	2.97552e-291	NESS	TRUE	TRUE
CNAG_03287	NE	NE	Ess	C7_01740C_A	S000001023	SPAC4G8.10	OG6_102989	0.316954	0.066974	6.44375e-48	NESS	FALSE	TRUE
CNAG_03288	NE	NE	NE	C1_12580W_A	S000002512	SPAPB1A10.07c	OG6_101085	0.000837	0.000872782	5.13548e-275	NESS	FALSE	TRUE
CNAG_03289	NE	NE	NE	C6_04080W_A	S000000187	SPBC14C8.03	OG6_100815	0.029098	0.0237279	1.459e-130	NESS	TRUE	TRUE
CNAG_03291	NE	NE	NE	C1_03690W_A	S000002925	SPAC1D4.02c	OG6_102404	0.00021	0.000323959	1.11049751831929e-317	NESS	TRUE	TRUE
CNAG_03293	NE	NE	NE	C1_03060C_A	S000004427	SPBC409.15	OG6_103365	0.340946	0.183057	7.85589e-14	NESS	FALSE	TRUE
CNAG_03298	NE	Ess		C4_00330C_A	S000007255		OG6_113984	0.000466	0.00049364	1.50198e-299	NESS	TRUE	FALSE
CNAG_03299	Ess	Ess	Ess	CR_04380C_A	S000002646	SPBC146.14c	OG6_100064	0.727743	0.164373	6.52821e-25	ESS	FALSE	TRUE
CNAG_03300	Ess	Ess	NE	C3_06760W_A	S000002494	SPBC9B6.07	OG6_102179	0.915012	0.0326503	1.75301e-111	ESS	FALSE	TRUE
CNAG_03301	NE	NE	NE	C4_02480C_A	S000003413	SPAC17C9.09c	OG6_103836	0.0004	0.000413167	3.30965e-307	NESS	TRUE	TRUE
CNAG_03302	Ess	NE	NE	CR_10650W_A	S000001626	SPAC3F10.17	OG6_104128	0.92227	0.0250702	1.57045e-123	ESS	FALSE	TRUE
CNAG_03305	Ess	Ess	Ess	C2_04240C_A	S000001672	SPAC1834.06c	OG6_101307	0.954455	0.0246007	1.72807e-127	ESS	FALSE	TRUE
CNAG_03306	Ess	Ess	Ess	C3_03400C_A	S000004810	SPBC3B9.10	OG6_101479	0.945819	0.0357935	1.29278e-110	ESS	FALSE	TRUE
CNAG_03308	NE	NE		C4_04170C_A	S000001402		OG6_140267	0.000428	0.000352503	4.95340386491531e-314	NESS	TRUE	FALSE
CNAG_03309	NE	NE	NE	C1_10080W_A	S000002890	SPAC4A8.09c	OG6_102153	0.000296	0.000347551	1.18922244029833e-314	NESS	TRUE	TRUE
CNAG_03310	NE	NE	NE	CR_03760W_A	S000004275	SPAC8F11.09c	OG6_109181	8.5e-05	0.000156589	0	NESS	FALSE	FALSE
CNAG_03311	Ess	Ess	Ess	CR_09160C_A	S000004595	SPAC4F8.14c	OG6_101064	3.1e-05	6.14554e-05	0	NESS	TRUE	TRUE
CNAG_03314	NE	NE		C5_01300C_A	S000002782		OG6_102335	0.000291	0.000309478	1.21994689271121e-319	NESS	FALSE	TRUE
CNAG_03315	Ess	Ess	Ess	CR_02860W_A	S000006369	SPAC1F7.04	OG6_101682	0.898303	0.0600378	7.18524e-84	ESS	FALSE	TRUE
CNAG_03317	NE	NE	Ess	C5_05400W_A	S000006180	SPBP16F5.07	OG6_101263	0.07114	0.0277868	8.69874e-120	NESS	FALSE	TRUE
CNAG_03320	NE		NE	C1_13160W_A		SPBC13G1.02	OG6_103587	0.00013	0.000168475	0	NESS	TRUE	TRUE
CNAG_03321	NE	NE	NE	C6_02630C_A	S000004563	SPBC4F6.10	OG6_102142	1e-06	1e-05	0	NESS	FALSE	TRUE
CNAG_03324	Ess	Ess	Ess	CR_10710C_A	S000002892	SPBC336.11	OG6_101848	0.080488	0.0419253	2.82469e-101	NESS	TRUE	TRUE
CNAG_03325	NE	NE	NE	C5_03820C_A	S000004850	SPBC31F10.16	OG6_110308	1.3e-05	3.93251e-05	0	NESS	TRUE	FALSE
CNAG_03330	NE	NE		C2_10450W_A	S000005945		OG6_104074	2e-06	1.40705e-05	0	NESS	FALSE	TRUE
CNAG_03331	Ess	NE	NE	C1_00610W_A	S000005113	SPBC16E9.18	OG6_102081	0.959231	0.0136874	4.19735e-153	ESS	FALSE	TRUE
CNAG_03333	NE	NE	NE	C1_10360C_A	S000000657	SPBC3B8.06	OG6_118311	8.2e-05	0.000120922	0	NESS	TRUE	FALSE
CNAG_03340	NE		NE	C2_09850C_A		SPCC1494.01	OG6_153005	7.3e-05	0.000137698	0	NESS	TRUE	FALSE
CNAG_03341	Ess	Ess	Ess	CR_03830C_A	S000000119	SPBC4.04c	OG6_101336	0.974121	0.0168057	1.16886e-145	ESS	FALSE	TRUE
CNAG_03342	NE	NE	NE	C7_02340C_A	S000002572	SPCC18.13	OG6_103715	0.001206	0.00104358	2.67074e-267	NESS	TRUE	TRUE
CNAG_03343	NE		NE	C3_07690C_A		SPAC30.03c	OG6_104779	0.000552	0.000666285	1.19873e-286	NESS	TRUE	TRUE
CNAG_03345	NE	NE	Ess	C5_04730C_A	S000002701	SPCC16C4.09	OG6_102526	0.001801	0.00130217	9.91185e-258	NESS	TRUE	TRUE
CNAG_03349	Ess	NE	NE	C1_12750C_A	S000002772	SPBC6B1.10	OG6_102256	0.884032	0.0284528	4.76047e-114	ESS	FALSE	TRUE
CNAG_03352	NE	NE	NE	CR_00430C_A	S000003188	SPAC8C9.11	OG6_103994	0.00083	0.000906375	2.1566e-273	NESS	TRUE	TRUE
CNAG_03353	Ess	NE	NE	C1_12340C_A	S000000350	SPAC29A4.03c	OG6_101155	0.935325	0.0186685	1.75982e-137	ESS	FALSE	TRUE
CNAG_03356	Ess	Ess	Ess	CR_10520C_A	S000002897	SPBP4H10.21c	OG6_102987	0.911553	0.0517396	1.57338e-91	ESS	FALSE	TRUE
CNAG_03358	Ess	Ess	NE	C6_00750C_A	S000000605	SPBC14F5.04c	OG6_100440	0.726228	0.0786021	6.79134e-50	ESS	FALSE	TRUE
CNAG_03359	Ess	NE	NE	C2_05930W_A	S000002225	SPCC1259.05c	OG6_115943	0.368717	0.122114	2.53447e-18	NESS	FALSE	FALSE
CNAG_03363	NE	NE	NE	CR_09620C_A	S000004183	SPAP8A3.10	OG6_104463	0.326915	0.173041	1.07998e-16	NESS	FALSE	TRUE
CNAG_03364	NE			C5_02990W_A			OG6_104283	0.000893	0.000866696	2.59755e-275	NESS	TRUE	TRUE
CNAG_03368	Ess	Ess	NE	CR_09520C_A	S000004035	SPCC895.07	OG6_101795	0.320647	0.0630731	1.9767e-49	NESS	FALSE	TRUE
CNAG_03370	NE	Ess	NE	C1_08680C_A	S000002781	SPAC18B11.04	OG6_100764	0.000766	0.00067543	4.8227e-286	NESS	TRUE	TRUE
CNAG_03374	Ess	Ess	Ess	C7_01300C_A	S000002420	SPBP23A10.09	OG6_103148	0.665857	0.171357	5.48629e-16	ESS	FALSE	TRUE
CNAG_03375	NE	NE	NE	C1_01690C_A	S000005668	SPAC16E8.17c	OG6_100834	0.000488	0.000527292	1.03259e-296	NESS	TRUE	TRUE
CNAG_03376	NE	NE	NE	C6_00260W_A	S000005060	SPAC17G8.10c	OG6_111255	0.000516	0.000471345	1.5625e-301	NESS	TRUE	FALSE
CNAG_03379	NE	Ess	NE	C1_06650W_A	S000006335	SPCC16C4.12	OG6_102129	0.44126	0.0606657	5.39002e-16	NESS	TRUE	TRUE
CNAG_03382	NE	NE	NE	C1_01460W_A	S000002390	SPAC26F1.08c	OG6_115046	0.000743	0.000720165	2.7453e-283	NESS	TRUE	FALSE
CNAG_03383	NE	NE	NE	C7_03990C_A	S000003201	SPBC25H2.10c	OG6_102910	0	0	0	NESS	TRUE	TRUE
CNAG_03388	NE	NE	NE	C7_02110W_A	S000004680	SPAC2F7.07c	OG6_112470	3e-06	1.71447e-05	0	NESS	TRUE	FALSE
CNAG_03390	Ess	Ess	Ess	CR_08590W_A	S000004389	SPBC56F2.07c	OG6_104982	0.984917	0.00880878	2.2161e-174	ESS	FALSE	TRUE
CNAG_03391	NE	NE	NE	C2_03050W_A	S000002801	SPAC823.13c	OG6_112512	7e-06	2.93189e-05	0	NESS	TRUE	FALSE
CNAG_03392	NE		NE	C3_01790C_A		SPAC17A2.12	OG6_121293	0.000136	0.000177821	0	NESS	TRUE	FALSE
CNAG_03394	NE			C4_06510C_A			OG6_105118	3e-06	1.71447e-05	0	NESS	TRUE	TRUE
CNAG_03396	NE	NE	NE	C6_02410W_A	S000003035	SPBC1778.03c	OG6_102535	0.000873	0.000937206	5.96563e-272	NESS	TRUE	TRUE
CNAG_03399	NE	NE	NE	C7_03010W_A	S000001736	SPCC663.01c	OG6_100938	0.000548	0.00057004	2.34788e-293	NESS	FALSE	TRUE
CNAG_03403	NE	NE	NE	C2_04160W_A	S000003253	SPBC8D2.12c	OG6_101960	5e-06	2.19043e-05	0	NESS	TRUE	TRUE
CNAG_03406	NE	NE	NE	C1_03250C_A	S000006059	SPCC594.05c	OG6_119798	2e-06	1.40705e-05	0	NESS	TRUE	FALSE
CNAG_03409	NE	NE	NE	C5_00240W_A	S000001249	SPAC8C9.14	OG6_111996	0.000136	0.000176681	0	NESS	TRUE	FALSE
CNAG_03412	NE	NE		C2_02010C_A	S000002779		OG6_100224	0.001047	0.000891877	4.56259e-274	NESS	FALSE	TRUE
CNAG_03416	NE			C5_02580W_A			OG6_117654	1e-05	3.33333e-05	0	NESS	TRUE	FALSE
CNAG_03418	Ess	Ess	Ess	CR_00520C_A	S000003450	SPAC1805.17	OG6_101697	0.968325	0.0250142	4.60451e-128	ESS	FALSE	TRUE
CNAG_03424	NE	NE		C4_00620C_A	S000004519		OG6_103476	0.729486	0.0661405	3.28283e-57	ESS	FALSE	TRUE
CNAG_03426	Ess	Ess	NE	C1_07700C_A	S000003193	SPAC144.18	OG6_105424	0	0	0	NESS	TRUE	FALSE
CNAG_03432	NE		NE	C4_01070W_A		SPAC4F8.15	OG6_143748	5e-06	2.19043e-05	0	NESS	TRUE	FALSE
CNAG_03435	Ess	Ess	Ess	C3_04380C_A	S000000752	SPAC607.03c	OG6_101116	0.957716	0.0231741	2.3409e-130	ESS	FALSE	TRUE
CNAG_03436	NE	NE	NE	C3_03480C_A	S000004079	SPBC582.08	OG6_100524	0.329928	0.165125	2.43151e-17	NESS	TRUE	TRUE
CNAG_03439	Ess	Ess	NE	C1_02640C_A	S000003314	SPAC6F12.07	OG6_104980	0.016729	0.00836143	1.78476e-176	NESS	FALSE	TRUE
CNAG_03441	Ess	NE		CR_02950C_A	S000000186		OG6_106076	0.639456	0.0977765	9.55831e-26	ESS	FALSE	TRUE
CNAG_03442	Ess	Ess	Ess	C4_03130W_A	S000001231	SPBC1604.15	OG6_103068	0.855504	0.0749173	6.62481e-70	ESS	FALSE	TRUE
CNAG_03446	NE		NE	CR_02940C_A		SPBC29A3.11c	OG6_115844	3e-06	1.71447e-05	0	NESS	TRUE	FALSE
CNAG_03448	Ess	Ess	Ess	C3_07250W_A	S000003315	SPAC21E11.06	OG6_101847	0.939779	0.0395034	8.02102e-106	ESS	FALSE	TRUE
CNAG_03449	NE	NE	NE	C7_02020W_A	S000004814	SPBC649.03	OG6_104388	3e-06	2.22702e-05	0	NESS	TRUE	TRUE
CNAG_03452	NE	NE	NE	C4_06430C_A	S000000778	SPBC115.02c	OG6_101377	0.000804	0.000666503	1.30167e-286	NESS	TRUE	TRUE
CNAG_03453	Ess	NE	Ess	CR_06540W_A	S000000159	SPAC25G10.07c	OG6_102884	0.638523	0.0819123	5.8949e-31	ESS	FALSE	TRUE
CNAG_03456	NE	NE	NE	C7_01420W_A	S000002559	SPCC1393.09c	OG6_102929	6e-05	8.76172e-05	0	NESS	TRUE	TRUE
CNAG_03457	Ess	Ess	Ess	C1_01530C_A	S000002749	SPBC25B2.09c	OG6_100350	0.961154	0.0207261	1.81507e-135	ESS	FALSE	TRUE
CNAG_03459	Ess	Ess	Ess	C4_02780W_A	S000002302	SPBC106.06	OG6_101757	0.966987	0.0186905	1.91681e-140	ESS	FALSE	TRUE
CNAG_03473	Ess	NE	NE	C1_03180W_A	S000004229	SPAC4F10.05c	OG6_101396	0.916505	0.0347483	5.63341e-109	ESS	FALSE	TRUE
CNAG_03482	NE	NE	NE	C7_02810W_A	S000000160	SPCC576.03c	OG6_100111	0	0	0	NESS	TRUE	TRUE
CNAG_03483	NE	NE	NE	C2_00320W_A	S000002988	SPBC543.10	OG6_105089	0.000355	0.000550734	7.45944e-295	NESS	TRUE	TRUE
CNAG_03484	Ess		Ess	C1_01070C_A		SPBC409.09c	OG6_119801	0.984059	0.00706179	8.32013e-184	ESS	FALSE	FALSE
CNAG_03487	NE		NE	C4_06590W_A		SPAC1071.09c	OG6_102445	0.000187	0.000156124	0	NESS	TRUE	TRUE
CNAG_03489	NE		Ess	C1_05220C_A		SPAC22E12.02	OG6_103065	0.224507	0.0605218	3.40321e-68	NESS	FALSE	TRUE
CNAG_03497	Ess	Ess	Ess	C2_02870W_A	S000001776	SPAC644.18c	OG6_102403	0.950048	0.0290526	6.05445e-120	ESS	FALSE	TRUE
CNAG_03499	NE	NE	NE	C3_03560W_A	S000000880	SPAC12B10.05	OG6_100598	0.000966	0.000977755	4.02495e-270	NESS	TRUE	TRUE
CNAG_03502	Ess	Ess	Ess	C3_02370C_A	S000005490	SPBC27B12.12c	OG6_101780	0.906132	0.0527979	4.1187e-90	ESS	FALSE	FALSE
CNAG_03507	Ess	Ess	Ess	C1_03300C_A	S000004153	SPBP23A10.15c	OG6_100777	0.849169	0.0835783	1.09491e-64	ESS	FALSE	TRUE
CNAG_03508	Ess	Ess	Ess	C5_04660C_A	S000003404	SPCC61.04c	OG6_101570	0.896494	0.0621207	3.02595e-82	ESS	FALSE	TRUE
CNAG_03509	NE	NE	NE	C1_13830C_A	S000003425	SPCC1259.09c	OG6_116999	0.000304	0.000409217	1.25455e-307	NESS	TRUE	FALSE
CNAG_03510	Ess	NE	NE	C2_03960W_A	S000004807	SPBC405.07	OG6_101322	0.901785	0.0329595	1.07239e-109	ESS	FALSE	TRUE
CNAG_03512	NE	NE	NE	C3_01680C_A	S000002342	SPAC23H3.12c	OG6_110277	0.000134	0.000249533	0	NESS	TRUE	FALSE
CNAG_03513	Ess	Ess	NE	C2_02710C_A	S000000536	SPBC776.17	OG6_103832	0.958224	0.0151719	1.38036e-148	ESS	FALSE	TRUE
CNAG_03518	NE	NE		C6_03630W_A	S000002946		OG6_106789	0.000597	0.000636984	1.40925e-288	NESS	TRUE	FALSE
CNAG_03519	NE	NE		C6_03620C_A	S000002947		OG6_105094	1e-06	1e-05	0	NESS	TRUE	FALSE
CNAG_03521	Ess	Ess	Ess	C2_10770W_A	S000002452	SPAC22A12.05	OG6_101491	0.737549	0.146272	1.13332e-29	ESS	FALSE	TRUE
CNAG_03523	NE	NE	NE	CR_04920W_A	S000002277	SPAC823.10c	OG6_104304	4.8e-05	9.26381e-05	0	NESS	FALSE	TRUE
CNAG_03527	NE	NE	NE	C6_01350W_A	S000002674	SPCC1223.01	OG6_101580	1e-06	1e-05	0	NESS	TRUE	TRUE
CNAG_03528	NE	NE	NE	C1_07590C_A	S000000133	SPBC691.03c	OG6_101447	1.7e-05	5.69512e-05	0	NESS	TRUE	TRUE
CNAG_03533	NE	NE	NE	CR_00750C_A	S000000853	SPCC622.16c	OG6_102291	0	0	0	NESS	TRUE	TRUE
CNAG_03540	Ess	NE	NE	C1_05610W_A	S000000176	SPAC343.13	OG6_101213	0.957453	0.0189292	5.15958e-139	ESS	FALSE	TRUE
CNAG_03541	NE	NE	NE	C4_00340W_A	S000001118	SPAC1556.03	OG6_100742	0.000299	0.000291112	2.86558074587923e-322	NESS	TRUE	TRUE
CNAG_03542	Ess	NE	NE	C5_04490C_A	S000006032	SPAC3H1.07	OG6_102008	6.2e-05	0.00012042	0	NESS	TRUE	TRUE
CNAG_03544	NE			CR_09550C_A			OG6_108400	0.885934	0.0505806	9.07229e-90	ESS	FALSE	FALSE
CNAG_03550	Ess	NE	NE	C4_01130C_A	S000004505	SPBC29A3.05	OG6_104246	1.4e-05	4.02517e-05	0	NESS	TRUE	TRUE
CNAG_03552	NE		NE	C5_00980W_A		SPAC6B12.07c	OG6_115881	0.000601	0.000520779	3.08565e-297	NESS	TRUE	FALSE
CNAG_03554	Ess	Ess	Ess	C3_01720C_A	S000002304	SPBPJ4664.04	OG6_101600	0.957602	0.0322827	3.81993e-116	ESS	FALSE	TRUE
CNAG_03557	Ess	Ess	Ess	C4_01680W_A	S000001541	SPCC553.11c	OG6_103706	0.764965	0.119752	4.18069e-40	ESS	FALSE	TRUE
CNAG_03563	Ess	Ess	Ess	CR_03170W_A	S000003941	SPCC1223.07c	OG6_100778	2e-06	1.40705e-05	0	NESS	TRUE	TRUE
CNAG_03565	Ess	Ess	Ess	C3_00720W_A	S000002976	SPAC1071.10c	OG6_100641	1.2e-05	3.56186e-05	0	NESS	TRUE	FALSE
CNAG_03567	Ess	Ess	Ess	C1_10380C_A	S000005105	SPAC821.12	OG6_100850	0.843324	0.0909756	1.43009e-60	ESS	TRUE	TRUE
CNAG_03577	Ess	Ess	Ess	C7_00990W_A	S000004332	SPCC18.14c	OG6_100781	0.949825	0.0311724	6.57603e-117	ESS	FALSE	TRUE
CNAG_03582	NE	NE	NE	C1_09380W_A	S000005801	SPAC2G11.05c	OG6_102685	0.000244	0.000267921	0	NESS	TRUE	TRUE
CNAG_03583	NE	NE	NE	CR_01540W_A	S000000148	SPAC17G8.13c	OG6_103737	0.000236	0.000250462	0	NESS	TRUE	TRUE
CNAG_03588	NE	NE	NE	C1_02820W_A	S000000319	SPAP7G5.04c	OG6_100454	0.41038	0.184756	4.57979e-06	NESS	FALSE	TRUE
CNAG_03589	Ess	Ess	NE	C3_03390C_A	S000006173	SPAC22E12.10c	OG6_100695	0.938365	0.0283619	7.55179e-120	ESS	FALSE	TRUE
CNAG_03591	Ess	Ess	Ess	C1_14440C_A	S000000938	SPAC22H10.12c	OG6_100967	0.944585	0.033965	9.74899e-113	ESS	FALSE	TRUE
CNAG_03592	NE	NE	NE	C2_03370W_A	S000005416	SPBP8B7.18c	OG6_102750	0	0	0	NESS	FALSE	FALSE
CNAG_03596	Ess	NE	NE	CR_07420W_A	S000002555	SPBC776.15c	OG6_101182	0.939993	0.0221504	1.33456e-130	ESS	FALSE	TRUE
CNAG_03598	NE	NE	NE	C2_10670W_A	S000004889	SPAC26A3.16	OG6_100933	0.000564	0.000551127	8.34423e-295	NESS	TRUE	TRUE
CNAG_03602	Ess	Ess	Ess	CR_10240W_A	S000002806	SPAC20H4.01	OG6_102917	0.990776	0.00695677	4.82633e-185	ESS	FALSE	TRUE
CNAG_03603	Ess	Ess	Ess	C5_04750C_A	S000004903	SPAC1F7.02c	OG6_102072	0.973121	0.017144	1.03308e-144	ESS	FALSE	TRUE
CNAG_03604	Ess	Ess	Ess	C2_05690C_A	S000006311	SPAC227.08c	OG6_103251	0.976902	0.0161904	1.63976e-147	ESS	FALSE	TRUE
CNAG_03606	Ess	Ess	Ess	C1_08090C_A	S000000033	SPAC56F8.03	OG6_101241	0.945801	0.0388486	4.08064e-107	ESS	FALSE	TRUE
CNAG_03610	Ess	Ess	Ess	C4_05760W_A	S000003098	SPBC2F12.08c	OG6_101990	0.889586	0.0769145	1.33707e-72	ESS	FALSE	TRUE
CNAG_03612	NE	NE	Ess	C5_02270W_A	S000000649	SPAC9E9.06c	OG6_102837	0.971111	0.0140991	6.29068e-153	ESS	FALSE	TRUE
CNAG_03618	NE	NE	NE	C2_07070W_A	S000000250	SPCC1442.16c	OG6_102213	6.9e-05	0.000104151	0	NESS	TRUE	TRUE
CNAG_03619	NE	NE		C4_00680W_A	S000000020		OG6_100863	0	0	0	NESS	TRUE	TRUE
CNAG_03622	Ess	Ess	Ess	C3_01530C_A	S000001391	SPBP19A11.04c	OG6_102307	0.871771	0.0710779	6.23415e-74	ESS	TRUE	TRUE
CNAG_03623	NE	NE	NE	C4_01510W_A	S000004839	SPAC521.03	OG6_100320	0	0	0	NESS	FALSE	TRUE
CNAG_03624	Ess	Ess	Ess	C2_09320C_A	S000003335	SPBC19F5.05c	OG6_102136	0.961001	0.0206085	1.06931e-135	ESS	FALSE	TRUE
CNAG_03628	NE	Ess	NE	C6_03300C_A	S000003063	SPAC2G11.03c	OG6_101522	0.977771	0.00815671	4.76513e-177	ESS	TRUE	TRUE
CNAG_03629	NE			CR_10140W_A			OG6_101681	0.981169	0.0112155	1.14841e-163	ESS	FALSE	TRUE
CNAG_03633	NE	NE	NE	CR_05010W_A	S000000843	SPBC29A10.05	OG6_124905	0	0	0	NESS	TRUE	FALSE
CNAG_03634	Ess	NE	NE	C2_01070W_A	S000005192	SPAC2F3.03c	OG6_103939	0.002881	0.00129144	5.41499e-258	NESS	TRUE	TRUE
CNAG_03636	Ess	Ess	Ess	CR_02520W_A	S000005057	SPAC1687.01	OG6_102491	0.872341	0.0811146	1.53935e-68	ESS	FALSE	TRUE
CNAG_03637	NE	NE	NE	CR_03390C_A	S000004712	SPBC543.03c	OG6_102536	0	0	0	NESS	TRUE	TRUE
CNAG_03640	NE	NE		C3_05110W_A	S000005434		OG6_104409	3.5e-05	6.87184e-05	0	NESS	TRUE	TRUE
CNAG_03645	Ess	Ess	Ess	C4_03030C_A	S000006047	SPAC1B3.13	OG6_102924	0.919701	0.0515601	1.65694e-92	ESS	FALSE	TRUE
CNAG_03646	NE	NE	NE	C4_05640C_A	S000001282	SPAC3F10.09	OG6_107815	0.815651	0.0865346	3.30915e-59	ESS	FALSE	FALSE
CNAG_03648	NE	Ess	NE	C3_02960C_A	S000005863	SPBPJ4664.06	OG6_101176	0.838565	0.0452362	5.92491e-89	ESS	FALSE	TRUE
CNAG_03659	Ess	Ess	Ess	C2_08380C_A	S000003626	SPAC23C4.18c	OG6_102493	0.654189	0.191914	2.02676e-12	ESS	FALSE	TRUE
CNAG_03660	NE	NE	NE	C6_02900C_A	S000003582	SPBC17A3.09c	OG6_101366	0.92032	0.0363562	1.96194e-107	ESS	FALSE	TRUE
CNAG_03661	Ess	NE		C4_06460C_A	S000000774		OG6_103373	4.2e-05	7.54515e-05	0	NESS	TRUE	TRUE
CNAG_03662	NE			C4_05620C_A			OG6_143805	0.000107	0.000144429	0	NESS	TRUE	FALSE
CNAG_03670	Ess	NE	NE	C1_07970C_A	S000001121	SPAC167.01	OG6_102150	0.953025	0.021342	1.89826e-133	ESS	TRUE	TRUE
CNAG_03672	Ess	Ess	Ess	CR_10390W_A	S000002880	SPBC1718.05	OG6_102532	0.824699	0.0967883	7.11676e-56	ESS	FALSE	TRUE
CNAG_03674	Ess	NE	NE	C3_00880W_A	S000001387	SPBC3H7.03c	OG6_100311	0.989259	0.00639441	1.56058e-188	ESS	FALSE	TRUE
CNAG_03675	NE	NE	NE	C2_05160C_A	S000002904	SPCP1E11.11	OG6_102938	0.00065	0.000737796	2.95484e-282	NESS	TRUE	TRUE
CNAG_03678	NE	NE	NE	CR_05690W_A	S000005747	SPAC11G7.05c	OG6_101327	0	0	0	NESS	TRUE	TRUE
CNAG_03682	NE	NE	NE	C7_02570C_A	S000005079	SPBC839.17c	OG6_100299	4e-06	1.96946e-05	0	NESS	TRUE	TRUE
CNAG_03686	Ess	Ess	Ess	C2_10790C_A	S000000274	SPAC5D6.06c	OG6_102531	0.959411	0.0234196	4.59919e-130	ESS	FALSE	TRUE
CNAG_03689	NE	NE	NE	C1_05910W_A	S000004748	SPBC25B2.03	OG6_115574	0	0	0	NESS	TRUE	FALSE
CNAG_03693	Ess	NE	NE	C1_06790C_A	S000005129	SPAC1486.07c	OG6_100842	0.778337	0.0533037	7.31687e-74	ESS	FALSE	TRUE
CNAG_03698	NE		NE	CR_04350C_A		SPBC4.05	OG6_103861	1.9e-05	5.06423e-05	0	NESS	TRUE	TRUE
CNAG_03699	Ess	Ess	Ess	C3_06720W_A	S000000441	SPCC10H11.01	OG6_102375	0.983842	0.0136791	2.26109e-155	ESS	FALSE	TRUE
CNAG_03700	NE	NE	NE	CR_03330W_A	S000001731	SPAC1A6.01c	OG6_121406	0	0	0	NESS	TRUE	FALSE
CNAG_03701	Ess	NE	NE	C4_00890W_A	S000002534	SPAC1834.02	OG6_100765	0.933997	0.0387625	4.58283e-106	ESS	FALSE	FALSE
CNAG_03702	NE	NE	NE	CR_02690W_A	S000005092	SPAC13D6.05	OG6_102852	6.2e-05	8.1377e-05	0	NESS	TRUE	TRUE
CNAG_03708	Ess	Ess	NE	C6_02470W_A	S000006131	SPCC320.10	OG6_102219	0.493379	0.0849628	0.437673	UNK	TRUE	TRUE
CNAG_03711	Ess	Ess	Ess	CR_04280C_A	S000000116	SPBC887.19	OG6_103267	0.962872	0.0263024	2.07947e-125	ESS	FALSE	TRUE
CNAG_03716	NE			C4_01010C_A			OG6_105785	0.000218	0.000265672	0	NESS	FALSE	FALSE
CNAG_03718	NE	NE	Ess	C6_00340C_A	S000001617	SPAC1F3.10c	OG6_102110	1.7e-05	4.27702e-05	0	NESS	TRUE	TRUE
CNAG_03721	Ess	Ess	Ess	C2_08930W_A	S000001948	SPBC16G5.01	OG6_102164	0.796524	0.118492	1.33117e-44	ESS	FALSE	TRUE
CNAG_03722	NE	NE		C6_04290W_A	S000005334		OG6_102794	0.00031	0.000302682	1.35966865735511e-320	NESS	FALSE	TRUE
CNAG_03723	NE	NE	NE	C1_01700W_A	S000005667	SPAC664.02c	OG6_104893	0.000111	0.000136991	0	NESS	TRUE	TRUE
CNAG_03724	Ess	Ess	Ess	CR_04170W_A	S000005005	SPBP8B7.20c	OG6_100487	0.96558	0.0267903	7.17305e-125	ESS	FALSE	TRUE
CNAG_03729	NE	NE	NE	C4_00150C_A	S000002652	SPBC725.07	OG6_101647	0	0	0	NESS	TRUE	TRUE
CNAG_03730	Ess	Ess	Ess	C1_00940W_A	S000005365	SPAC3A12.07	OG6_101401	0.820899	0.108434	5.73298e-51	ESS	FALSE	TRUE
CNAG_03732	NE	NE	NE	C3_07670W_A	S000002497	SPAC2E12.03c	OG6_116883	1.8e-05	4.57927e-05	0	NESS	TRUE	FALSE
CNAG_03738	Ess	Ess	Ess	C2_10060C_A	S000003509	SPAC1F12.08	OG6_101466	0.980421	0.0178939	1.56688e-143	ESS	FALSE	TRUE
CNAG_03739	Ess	Ess		C1_02460W_A	S000004065		OG6_100701	0.99837	0.00093706	6.82674e-272	ESS	FALSE	TRUE
CNAG_03742	NE		NE	CR_09330C_A		SPCC645.08c	OG6_102097	2e-06	1.40705e-05	0	NESS	TRUE	TRUE
CNAG_03743	NE	NE		C7_03020C_A	S000005135		OG6_106702	0.000225	0.000207133	0	NESS	TRUE	FALSE
CNAG_03745	NE	NE	NE	CR_01030W_A	S000001462	SPAC25B8.11	OG6_119786	0	0	0	NESS	TRUE	FALSE
CNAG_03747	Ess	Ess	NE	CR_03030C_A	S000003071	SPCC5E4.07	OG6_100748	0.989679	0.00597681	1.79095e-191	ESS	FALSE	TRUE
CNAG_03748	NE	NE	NE	C2_10550C_A	S000003163	SPAC18G6.05c	OG6_102176	0.008633	0.00628339	1.80117e-189	NESS	TRUE	TRUE
CNAG_03751	NE	NE	NE	C5_03990W_A	S000005235	SPAC1F5.08c	OG6_112436	2e-06	1.40705e-05	0	NESS	TRUE	FALSE
CNAG_03753	Ess	Ess	Ess	C1_08010W_A	S000006387	SPAC31G5.16c	OG6_100818	0.848958	0.0856406	1.13483e-63	ESS	FALSE	TRUE
CNAG_03754	NE		NE	C3_02800W_A		SPAC4H3.08	OG6_105133	1.1e-05	3.14466e-05	0	NESS	TRUE	FALSE
CNAG_03755	NE			CR_09560C_A			OG6_108011	2e-06	1.40705e-05	0	NESS	TRUE	FALSE
CNAG_03760	Ess	Ess		C5_05110C_A	S000003113		OG6_104077	0.312963	0.0802898	5.76366e-42	NESS	FALSE	TRUE
CNAG_03761	Ess	Ess	Ess	C2_02150C_A	S000004665	SPAC6F12.17	OG6_102277	0.963622	0.0218124	1.66628e-133	ESS	FALSE	TRUE
CNAG_03762	Ess	Ess	Ess	C6_04160C_A	S000000559	SPAC1687.11	OG6_101655	0.973606	0.017016	4.44963e-145	ESS	FALSE	TRUE
CNAG_03763	NE	NE	Ess	C7_01840W_A	S000006163	SPAC4F8.13c	OG6_101564	0.63335	0.0683135	1.02968e-35	ESS	FALSE	TRUE
CNAG_03764	NE	NE	NE	C3_07670W_A	S000002497	SPAC2E12.03c	OG6_116883	3.1e-05	6.30776e-05	0	NESS	TRUE	FALSE
CNAG_03766	Ess	NE	NE	C2_07000W_A	S000000647	SPCP1E11.10	OG6_109900	0.08067	0.0269455	3.84811e-120	NESS	FALSE	FALSE
CNAG_03767	Ess	Ess	Ess	CR_03680C_A	S000001886	SPBC29A10.04	OG6_101499	0.975672	0.0162903	3.88868e-147	ESS	FALSE	TRUE
CNAG_03769	NE	NE	NE	CR_04510W_A	S000003222	SPAC24H6.04	OG6_100418	0.000216	0.000217293	0	NESS	TRUE	TRUE
CNAG_03770	NE	NE		C4_05380C_A	S000003770		OG6_103297	0.040441	0.0106521	6.60869e-164	NESS	TRUE	TRUE
CNAG_03779	Ess	NE	NE	C7_00950W_A	S000004487	SPBC2D10.08c	OG6_101056	0.696201	0.0747108	2.08636e-46	ESS	FALSE	TRUE
CNAG_03780	Ess	NE	NE	C1_03030W_A	S000004751	SPAC664.04c	OG6_100841	0.564883	0.0871147	3.57964e-11	ESS	FALSE	TRUE
CNAG_03785	NE	NE	NE	CR_00560W_A	S000002408	SPBC660.07	OG6_111461	0	0	0	NESS	TRUE	FALSE
CNAG_03787	Ess	Ess	NE	CR_09120C_A	S000004550	SPBC800.05c	OG6_100108	0.906519	0.0311662	1.37796e-112	ESS	FALSE	TRUE
CNAG_03789	Ess	NE	NE	C6_02770W_A	S000001492	SPBC11G11.03	OG6_102229	0.068631	0.0226147	7.30693e-129	NESS	TRUE	TRUE
CNAG_03792	Ess	Ess	Ess	C4_00880W_A	S000000970	SPCC645.10	OG6_104034	0.903183	0.055377	8.66932e-88	ESS	FALSE	FALSE
CNAG_03793	Ess	NE	Ess	C5_05290C_A	S000006370	SPAC23H3.07c	OG6_102116	0.704992	0.047645	6.91465e-66	ESS	FALSE	TRUE
CNAG_03795	NE	NE		C7_03910W_A	S000004525		OG6_102483	0.013424	0.00727011	8.84978e-183	NESS	TRUE	TRUE
CNAG_03796	NE	NE	NE	C7_04110W_A	S000006157	SPAC3H1.13	OG6_104003	2e-06	1.40705e-05	0	NESS	FALSE	TRUE
CNAG_03805	NE	NE	NE	C1_08580C_A	S000002286	SPCC1795.02c	OG6_103671	0	0	0	NESS	FALSE	FALSE
CNAG_03806	NE	NE	NE	C6_01300W_A	S000000246	SPBC428.14	OG6_102498	0.000226	0.000280915	9.88131291682493e-324	NESS	TRUE	TRUE
CNAG_03810	Ess	NE	NE	C1_01580W_A	S000005676	SPBC16G5.04	OG6_101118	0.78088	0.0565	7.94718e-72	ESS	FALSE	TRUE
CNAG_03812	NE	NE	NE	C4_00650W_A	S000001378	SPBC11B10.02c	OG6_102457	0.459984	0.241207	0.100282	UNK	FALSE	FALSE
CNAG_03813	Ess			C1_09670C_A			OG6_103793	3e-06	1.71447e-05	0	NESS	TRUE	TRUE
CNAG_03814	Ess	Ess	Ess	C2_06240W_A	S000004265	SPAC2C4.03c	OG6_102323	0.959444	0.0315123	2.37982e-117	ESS	FALSE	TRUE
CNAG_03816	Ess	Ess	Ess	C3_05560W_A	S000003538	SPBC4C3.10c	OG6_101390	0.932536	0.03829	1.9128e-106	ESS	FALSE	TRUE
CNAG_03819	Ess	NE	NE	C3_02150C_A	S000004467	SPBC16E9.05	OG6_104760	0.941494	0.0316236	1.70893e-115	ESS	FALSE	FALSE
CNAG_03820	Ess	Ess	Ess	C3_04900W_A	S000002307	SPBC3F6.04c	OG6_103518	0.965898	0.021164	5.21186e-135	ESS	FALSE	TRUE
CNAG_03821	NE	Ess	NE	C1_06680W_A	S000004230	SPAC458.05	OG6_101850	0.998514	0.00109166	2.44036e-265	ESS	TRUE	TRUE
CNAG_03822	NE	NE		C2_09350W_A	S000006344		OG6_103216	0.013251	0.0101562	2.00018e-168	NESS	TRUE	TRUE
CNAG_03823	Ess	Ess	NE	C3_02450W_A	S000005493	SPAC23H4.18c	OG6_102466	0.904279	0.0341274	1.79106e-108	ESS	FALSE	TRUE
CNAG_03826	Ess	Ess	Ess	C3_00490W_A	S000005770	SPAC637.12c	OG6_100632	0.968249	0.0210831	2.17101e-135	ESS	FALSE	TRUE
CNAG_03834	Ess	NE	NE	C2_02860W_A	S000002705	SPBC887.15c	OG6_108958	0.021474	0.0101179	7.42668e-168	NESS	TRUE	FALSE
CNAG_03835	Ess	Ess		CR_06160C_A	S000007595		OG6_122175	0.836925	0.0474368	9.61552e-87	ESS	FALSE	FALSE
CNAG_03839	NE	NE	NE	CR_03420C_A	S000000870	SPAC16C9.04c	OG6_102042	0.002882	0.00187931	7.29369e-242	NESS	TRUE	TRUE
CNAG_03840	Ess	NE	NE	C1_13380W_A	S000003142	SPCC1620.10	OG6_103002	0.790497	0.05202	1.17925e-76	ESS	FALSE	TRUE
CNAG_03844	NE			C2_10430C_A			OG6_137845	2e-06	1.40705e-05	0	NESS	TRUE	FALSE
CNAG_03845	NE	NE	NE	C4_03700W_A	S000004694	SPBC3E7.06c	OG6_111608	0	0	0	NESS	TRUE	FALSE
CNAG_03850	NE	NE	NE	CR_09980W_A	S000000285	SPBC25H2.11c	OG6_112471	0.012741	0.00946182	1.63042e-171	NESS	TRUE	FALSE
CNAG_03851	Ess	Ess	NE	C4_01910W_A	S000000327	SPAC6F12.11c	OG6_103019	0.839435	0.0585963	3.4862e-78	ESS	FALSE	TRUE
CNAG_03853	Ess	Ess	Ess	C6_02220W_A	S000006139	SPBC31F10.06c	OG6_101164	0.999451	0.000506422	1.91835e-298	ESS	FALSE	TRUE
CNAG_03854	NE	NE		C3_01280W_A	S000003591		OG6_103602	5.1e-05	7.97661e-05	0	NESS	TRUE	FALSE
CNAG_03855	Ess	Ess	Ess	C4_02100C_A	S000003774	SPBC13E7.05	OG6_102429	0.953463	0.0309447	1.44363e-117	ESS	FALSE	TRUE
CNAG_03859	NE			C3_01180C_A			OG6_114258	1e-06	1e-05	0	NESS	FALSE	FALSE
CNAG_03861	Ess	NE	NE	C2_03470C_A	S000001093	SPAC1B2.04	OG6_104716	0.859876	0.0431457	1.53432e-93	ESS	FALSE	TRUE
CNAG_03863	NE	NE	NE	C1_01030W_A	S000000238	SPAC890.07c	OG6_101444	0	0	0	NESS	TRUE	TRUE
CNAG_03864	NE	NE	NE	C2_06770W_A	S000003312	SPCC126.06	OG6_102985	0	0	0	NESS	TRUE	TRUE
CNAG_03865	NE	NE	NE	C1_10840C_A	S000001051	SPAC1F5.03c	OG6_108388	0.000498	0.000577697	8.7103e-293	NESS	TRUE	FALSE
CNAG_03870	NE			C3_02680C_A			OG6_101010	0.038259	0.0186615	5.02053e-140	NESS	FALSE	TRUE
CNAG_03871	NE	NE	NE	C1_08260C_A	S000006277	SPAC1071.12c	OG6_101411	1.6e-05	3.94917e-05	0	NESS	TRUE	TRUE
CNAG_03875	NE	NE	NE	C1_02180W_A	S000000222	SPBPB2B2.10c	OG6_101745	0	0	0	NESS	TRUE	TRUE
CNAG_03876	NE	NE	Ess	C3_05180W_A	S000000622	SPBC428.16c	OG6_104157	0.960285	0.0194335	3.77042e-138	ESS	FALSE	TRUE
CNAG_03878	Ess	Ess	Ess	C2_07960C_A	S000003079	SPBC83.15	OG6_103653	1e-06	1e-05	0	NESS	TRUE	TRUE
CNAG_03881	NE	NE		C7_03280C_A	S000004139		OG6_111232	0	0	0	NESS	TRUE	FALSE
CNAG_03883	NE	NE	Ess	CR_00060C_A	S000001073	SPBC887.14c	OG6_100049	0	0	0	NESS	TRUE	TRUE
CNAG_03885	NE	NE		C6_04260C_A	S000004739		OG6_102835	0	0	0	NESS	TRUE	TRUE
CNAG_03887	NE	NE	NE	C4_01140C_A	S000007243	SPBC119.18	OG6_104453	0.993495	0.00445501	1.93336e-204	ESS	FALSE	TRUE
CNAG_03888	Ess	Ess	Ess	CR_01700C_A	S000004881	SPBC1861.04c	OG6_103012	0.944775	0.0335354	2.66958e-113	ESS	FALSE	TRUE
CNAG_03890	NE	NE	NE	C5_00950C_A	S000001250	SPCC1739.05	OG6_114637	1.2e-05	3.56186e-05	0	NESS	TRUE	FALSE
CNAG_03891	Ess	Ess	NE	CR_06490C_A	S000004249	SPAC12G12.04	OG6_100393	0.98625	0.00693325	8.63677e-185	ESS	FALSE	TRUE
CNAG_03892	Ess	Ess	Ess	C1_14090W_A	S000005546	SPCC550.06c	OG6_100490	0.953858	0.0308251	9.04646e-118	ESS	FALSE	TRUE
CNAG_03897	Ess	Ess	NE	C1_12760W_A	S000002769	SPCC613.08	OG6_102632	0.981838	0.0116778	5.4448e-162	ESS	FALSE	TRUE
CNAG_03898	NE	NE	NE	C4_07030W_A	S000006371	SPAC13G7.06	OG6_104458	0.217534	0.130647	2.795e-39	NESS	TRUE	FALSE
CNAG_03899	NE	NE	Ess	C2_02760W_A	S000001556	SPAC1F5.06	OG6_101811	0.960931	0.0191944	9.6567e-139	ESS	FALSE	TRUE
CNAG_03900	NE	NE	NE	C4_01950W_A	S000001296	SPAC631.01c	OG6_103032	2.1e-05	6.07944e-05	0	NESS	TRUE	TRUE
CNAG_03902	NE	NE	NE	CR_05530C_A	S000006054	SPBC27B12.11c	OG6_113584	0.000711	0.000956308	4.25801e-271	NESS	TRUE	FALSE
CNAG_03903	NE		NE	CR_09990W_A		SPCC330.11	OG6_105763	0	0	0	NESS	TRUE	TRUE
CNAG_03904	Ess	Ess	Ess	C2_03060W_A	S000002802	SPCC576.10c	OG6_101965	0.955122	0.0235646	2.13623e-129	ESS	FALSE	TRUE
CNAG_03905	NE	NE	NE	CR_05910W_A	S000001643	SPAC1B3.02c	OG6_101618	6e-06	2.38683e-05	0	NESS	TRUE	TRUE
CNAG_03910	NE		Ess	C3_00220W_A		SPAC20G8.03	OG6_106767	0	0	0	NESS	TRUE	FALSE
CNAG_03916	Ess	Ess	Ess	CR_06340C_A	S000000400	SPBC1604.05	OG6_100716	0.999689	0.000348415	1.52493529670033e-314	ESS	TRUE	TRUE
CNAG_03919	NE	NE	NE	C6_00090W_A	S000002919	SPBP23A10.03c	OG6_104153	0.000483	0.000571381	2.92472e-293	NESS	TRUE	TRUE
CNAG_03922	NE			C6_01070C_A			OG6_105106	0	0	0	NESS	TRUE	FALSE
CNAG_03923	NE	NE	NE	C6_00540W_A	S000002794	SPCC4G3.05c	OG6_103117	0	0	0	NESS	TRUE	TRUE
CNAG_03924	NE	NE	NE	CR_08840C_A	S000003662	SPBC651.02	OG6_103694	0.000985	0.000809211	2.96352e-278	NESS	TRUE	TRUE
CNAG_03925	NE	NE	NE	C5_00860W_A	S000004638	SPBC336.13c	OG6_103471	2e-05	5.31816e-05	0	NESS	TRUE	TRUE
CNAG_03926	Ess	NE	NE	C4_06850C_A	S000004234	SPBC3E7.10	OG6_100342	0.849609	0.0367738	4.25306e-99	ESS	FALSE	TRUE
CNAG_03927	NE	NE	NE	C7_01440W_A	S000000044	SPCC4B3.11c	OG6_104163	4.3e-05	8.79107e-05	0	NESS	FALSE	TRUE
CNAG_03929	NE	NE	NE	C7_02310C_A	S000004502	SPAC22E12.01	OG6_102765	0	0	0	NESS	FALSE	TRUE
CNAG_03931	Ess	Ess	Ess	C7_01970C_A	S000004816	SPBC27B12.13	OG6_101593	0.95054	0.036433	2.61815e-110	ESS	FALSE	TRUE
CNAG_03932	NE	NE	NE	C4_02700W_A	S000000975	SPAC14C4.13	OG6_103195	0	0	0	NESS	TRUE	TRUE
CNAG_03933	Ess	Ess	Ess	CR_06850C_A	S000028698	SPBC530.16	OG6_102262	0.630723	0.194539	1.17018e-09	ESS	FALSE	TRUE
CNAG_03937	NE			C6_02530C_A			OG6_128411	0.000856	0.0006551	2.38233e-287	NESS	TRUE	FALSE
CNAG_03939	Ess	Ess	NE	CR_02000C_A	S000002640	SPAC2F3.09	OG6_100359	0.88662	0.0351743	2.80843e-105	ESS	FALSE	TRUE
CNAG_03940	NE	NE	NE	C4_02850W_A	S000003432	SPCC895.06	OG6_103229	0.009545	0.0134656	1.24475e-156	NESS	FALSE	TRUE
CNAG_03941	Ess	Ess	Ess	CR_09380W_A	S000004557	SPCC1442.06	OG6_101969	0.985691	0.0132895	8.89142e-157	ESS	FALSE	TRUE
CNAG_03942	Ess	Ess	Ess	C2_04870C_A	S000005083	SPAC1D4.14	OG6_102850	0.906887	0.0567411	3.79362e-87	ESS	FALSE	TRUE
CNAG_03950	Ess	Ess	Ess	C7_04300W_A	S000003348	SPAC1F7.01c	OG6_102925	0.977334	0.0163488	3.9269e-147	ESS	FALSE	TRUE
CNAG_03952	NE	NE	NE	C4_07240W_A	S000002507	SPAC6F12.04	OG6_118131	0.000234	0.000375841	2.71944226029977e-311	NESS	TRUE	FALSE
CNAG_03953	Ess	Ess	Ess	C7_00330C_A	S000003137	SPCC895.03c	OG6_100577	0.942787	0.0370276	7.0938e-109	ESS	FALSE	TRUE
CNAG_03954	Ess	Ess	NE	C1_07950C_A	S000002820	SPAC29A4.09	OG6_137856	0.821788	0.061451	5.58479e-74	ESS	FALSE	FALSE
CNAG_03956	Ess	Ess	Ess	C2_00950C_A	S000000291	SPBC83.14c	OG6_102480	0.973128	0.0184459	1.43241e-141	ESS	FALSE	TRUE
CNAG_03958	NE	NE		C6_00910C_A	S000001912		OG6_106327	1e-06	1e-05	0	NESS	TRUE	TRUE
CNAG_03961	Ess	NE	NE	C4_04820C_A	S000002361	SPAC31A2.03	OG6_124821	0.697249	0.07462	1.1826e-46	ESS	FALSE	FALSE
CNAG_03962	Ess	Ess	Ess	CR_02110W_A	S000003169	SPBC211.04c	OG6_101983	0.991335	0.00732177	6.80622e-183	ESS	FALSE	TRUE
CNAG_03963	NE	NE	NE	C2_10190C_A	S000005043	SPBC17A3.03c	OG6_109980	0.184986	0.0949821	2.01604e-55	NESS	TRUE	FALSE
CNAG_03965	Ess	NE		CR_03950W_A	S000001080		OG6_101101	0.049365	0.0137012	3.00515e-152	NESS	TRUE	TRUE
CNAG_03967	Ess	NE	NE	CR_01180W_A	S000001490	SPAC12B10.07	OG6_102492	0	0	0	NESS	TRUE	TRUE
CNAG_03975	Ess	Ess	Ess	C1_04130W_A	S000004652	SPBC4F6.13c	OG6_102525	0.986388	0.0118862	1.23672e-161	ESS	FALSE	TRUE
CNAG_03979	Ess	Ess	NE	C4_06790W_A	S000004233	SPAC4D7.12c	OG6_102080	0.850109	0.0448319	9.44553e-91	ESS	FALSE	TRUE
CNAG_03981	NE	NE	NE	C7_01480W_A	S000005363	SPBC3H7.09	OG6_103912	0.381027	0.184738	4.32565e-09	NESS	FALSE	TRUE
CNAG_03984	NE	NE	NE	C4_00580W_A	S000003435	SPBC839.07	OG6_106594	0	0	0	NESS	TRUE	FALSE
CNAG_03985	Ess	NE	NE	C1_07630W_A	S000005980	SPAPB2B4.02	OG6_101462	0.468081	0.0784903	9.58415e-05	UNK	FALSE	TRUE
CNAG_03986	Ess	NE	Ess	CR_04140W_A	S000005081	SPBC13G1.01c	OG6_112859	0.834541	0.0669277	4.72499e-72	ESS	FALSE	FALSE
CNAG_03987	NE	NE	NE	C7_04260W_A	S000001792	SPBC25B2.01	OG6_103149	0.005633	0.00363838	3.19738e-213	NESS	TRUE	TRUE
CNAG_03989	NE	NE	NE	C3_04610W_A	S000005655	SPBC776.06c	OG6_109955	0	0	0	NESS	TRUE	FALSE
CNAG_03991	NE	NE	NE	C1_10460W_A	S000003381	SPBC776.05	OG6_104486	1.9e-05	5.06423e-05	0	NESS	TRUE	FALSE
CNAG_03993	NE	NE	NE	C1_11250W_A	S000000818	SPAC18G6.15	OG6_100898	0.000332	0.000367047	2.66003793676418e-312	NESS	TRUE	TRUE
CNAG_03996	NE	NE	NE	C3_06120C_A	S000000768	SPAC824.08	OG6_101794	0.04905	0.0299109	8.76721e-119	NESS	FALSE	TRUE
CNAG_04000	NE	NE		C4_04310W_A	S000006053		OG6_102743	0.959117	0.0134457	7.3829e-154	ESS	FALSE	TRUE
CNAG_04001	Ess	Ess	Ess	C3_00770C_A	S000002979	SPBC646.16	OG6_102240	0.949296	0.0316177	2.98752e-116	ESS	FALSE	TRUE
CNAG_04003	NE	NE	NE	C4_05370W_A	S000003936	SPAC1687.22c	OG6_100436	0	0	0	NESS	TRUE	TRUE
CNAG_04004	Ess	NE	NE	C1_03090W_A	S000004528	SPAC22H12.04c	OG6_100723	0.971429	0.0111275	3.9833e-163	ESS	FALSE	TRUE
CNAG_04009	NE	NE	NE	C1_04400C_A	S000001640	SPBC1921.05	OG6_100948	0.000443	0.00031917	2.66236166443181e-318	NESS	TRUE	TRUE
CNAG_04010	Ess	Ess	NE	C5_04720C_A	S000003499	SPAC17A5.13	OG6_101153	0.810233	0.0590551	4.11319e-74	ESS	FALSE	TRUE
CNAG_04011	Ess	NE	NE	C5_04590C_A	S000006247	SPBC800.04c	OG6_100717	0.926258	0.0247933	2.07658e-124	ESS	FALSE	TRUE
CNAG_04013	NE	NE		C4_00670W_A	S000003629		OG6_105970	0.000316	0.000498223	3.63966e-299	NESS	TRUE	FALSE
CNAG_04014	Ess	Ess	Ess	C2_01320W_A	S000002835	SPAC607.05	OG6_101776	0.813821	0.112782	1.33642e-48	ESS	FALSE	TRUE
CNAG_04015	NE	NE	NE	C4_01100C_A	S000000336	SPAC869.10c	OG6_129674	0.000117	0.000160841	0	NESS	TRUE	FALSE
CNAG_04017	NE	NE	NE	C1_01040W_A	S000000538	SPBC216.04c	OG6_100783	4e-06	1.96946e-05	0	NESS	TRUE	TRUE
CNAG_04021	NE	NE	NE	C1_02330C_A	S000003266	SPBC29B5.03c	OG6_100790	0.911357	0.0236295	6.05287e-125	ESS	TRUE	TRUE
CNAG_04024	NE		Ess	C3_00220W_A		SPAC20G8.03	OG6_106767	0	0	0	NESS	TRUE	FALSE
CNAG_04026	NE	NE	NE	C2_01240C_A	S000005929	SPAC3G6.11	OG6_102316	0.000264	0.000463304	2.70618e-302	NESS	TRUE	TRUE
CNAG_04028	NE	NE	NE	C3_04090W_A	S000001026	SPBC660.11	OG6_110248	1.1e-05	3.14466e-05	0	NESS	TRUE	FALSE
CNAG_04033	Ess	NE	NE	C5_00220W_A	S000000433	SPAC1002.03c	OG6_100592	2.4e-05	5.52679e-05	0	NESS	FALSE	TRUE
CNAG_04035	Ess	NE	NE	C2_02120W_A	S000004841	SPAC1002.08c	OG6_122928	0.813693	0.0594334	2.62259e-74	ESS	FALSE	FALSE
CNAG_04037	NE	NE		C3_04510W_A	S000000124		OG6_129994	0.001287	0.00102205	3.44516e-268	NESS	TRUE	FALSE
CNAG_04039	Ess	NE	NE	C7_01760C_A	S000006056	SPAC227.13c	OG6_100973	0.870785	0.0379881	3.22844e-100	ESS	FALSE	TRUE
CNAG_04040	NE	NE	NE	C2_08860W_A	S000005330	SPAC4G8.05	OG6_105018	0.007492	0.00488142	2.00454e-200	NESS	TRUE	FALSE
CNAG_04044	Ess	Ess	Ess	C1_10880W_A	S000002857	SPBC244.02c	OG6_102475	0.89078	0.0592484	1.26395e-83	ESS	FALSE	TRUE
CNAG_04046	Ess	NE	NE	C1_01950C_A	S000004055	SPAC56E4.05	OG6_103372	4.2e-05	7.27247e-05	0	NESS	TRUE	TRUE
CNAG_04050	Ess	Ess	Ess	C5_01510W_A	S000004137	SPBC19C2.14	OG6_102085	0.998527	0.00114308	2.31928e-263	ESS	FALSE	TRUE
CNAG_04051	NE	NE	NE	C3_06830C_A	S000004411	SPCC895.09c	OG6_100595	0	0	0	NESS	FALSE	TRUE
CNAG_04052	Ess	Ess	Ess	C2_06250C_A	S000004264	SPAC1B2.05	OG6_102165	0.996048	0.00332215	2.81608e-217	ESS	FALSE	TRUE
CNAG_04054	Ess	Ess	Ess	C5_04090C_A	S000005188	SPBC23G7.05	OG6_100635	0.997047	0.00224416	3.14424e-234	ESS	FALSE	TRUE
CNAG_04055	NE	NE	NE	C4_00030C_A	S000005895	SPAC1952.07	OG6_103936	0	0	0	NESS	TRUE	TRUE
CNAG_04056	NE	NE	NE	C3_02030W_A	S000003333	SPBC13E7.11	OG6_101864	0	0	0	NESS	FALSE	TRUE
CNAG_04062	Ess	Ess	Ess	C7_03540C_A	S000003377	SPCC330.09	OG6_102419	0.986916	0.00953782	3.85838e-171	ESS	FALSE	TRUE
CNAG_04063	NE			C4_05890W_A			OG6_113966	0.000159	0.000166421	0	NESS	TRUE	FALSE
CNAG_04064	NE	NE	NE	C6_00920W_A	S000004604	SPAC6C3.02c	OG6_103181	2.9e-05	6.07944e-05	0	NESS	TRUE	TRUE
CNAG_04065	Ess	Ess	NE	C1_00810W_A	S000003015	SPAC56E4.02c	OG6_102820	0.916003	0.0345948	4.10474e-109	ESS	FALSE	FALSE
CNAG_04066	NE	NE	NE	C1_06900C_A	S000001313	SPBC2G2.04c	OG6_100612	1.1e-05	3.45096e-05	0	NESS	FALSE	TRUE
CNAG_04069	Ess	NE	Ess	C2_06650C_A	S000003323	SPBC119.13c	OG6_102494	0.893896	0.0279109	5.89241e-116	ESS	FALSE	TRUE
CNAG_04071	Ess	Ess	Ess	C7_04020C_A	S000004931	SPAC6G10.04c	OG6_102143	0.950843	0.0270626	4.64745e-123	ESS	FALSE	TRUE
CNAG_04072	Ess	Ess	Ess	C6_02360W_A	S000006132	SPCC320.11c	OG6_102224	0.999252	0.000562189	6.18925e-294	ESS	FALSE	TRUE
CNAG_04074	Ess	Ess	Ess	C6_02260C_A	S000003105	SPBC16C6.13c	OG6_101404	0.999438	0.000498438	3.98814e-299	ESS	FALSE	TRUE
CNAG_04078	Ess	NE	Ess	C5_05020C_A	S000005611	SPAPB17E12.11	OG6_101708	0.840223	0.0635205	6.43718e-75	ESS	FALSE	TRUE
CNAG_04079	Ess		Ess	C1_04490W_A		SPBC577.15c	OG6_103724	0.896472	0.0271545	2.06814e-117	ESS	FALSE	TRUE
CNAG_04080	NE	NE		CR_05440W_A	S000003786		OG6_105385	0.023144	0.00894722	5.4494e-173	NESS	TRUE	TRUE
CNAG_04082	Ess	Ess	Ess	C7_03660C_A	S000001062	SPBC19C7.06	OG6_100749	0.990133	0.0122395	1.05009e-160	ESS	FALSE	TRUE
CNAG_04083	Ess	Ess	NE	C3_02690C_A	S000004615	SPCC63.10c	OG6_103187	0.853666	0.0289575	8.90823e-110	ESS	FALSE	TRUE
CNAG_04089	Ess	Ess	Ess	CR_03600C_A	S000005931	SPCC576.07	OG6_101375	0.811192	0.105063	5.30606e-51	ESS	FALSE	TRUE
CNAG_04099	Ess	NE	Ess	C1_13860C_A	S000001226	SPBC660.16	OG6_100975	0.360471	0.0698283	1.62009e-36	NESS	FALSE	TRUE
CNAG_04103	NE		NE	C3_00650W_A		SPAC922.05c	OG6_106346	0	0	0	NESS	TRUE	FALSE
CNAG_04108	NE	NE	NE	CR_08860W_A	S000001304	SPAC644.11c	OG6_100725	0	0	0	NESS	TRUE	TRUE
CNAG_04111	NE	NE	NE	C2_07810W_A	S000001752	SPCC126.08c	OG6_101728	0.000246	0.000351453	3.55582804459818e-314	NESS	TRUE	TRUE
CNAG_04114	Ess	NE	NE	C3_05370C_A	S000003446	SPBC685.06	OG6_100806	0.987772	0.00680483	9.96071e-186	ESS	FALSE	TRUE
CNAG_04118	Ess	Ess	NE	C3_02260C_A	S000001622	SPAC2F3.15	OG6_101677	0.631381	0.109263	4.55285e-21	ESS	TRUE	TRUE
CNAG_04119	NE	NE	NE	C2_03240C_A	S000004363	SPAC1006.06	OG6_104196	4e-06	1.96946e-05	0	NESS	FALSE	TRUE
CNAG_04120	Ess	Ess	Ess	C3_07460W_A	S000004890	SPAC19B12.05c	OG6_102037	0.930425	0.0438934	2.04482e-100	ESS	FALSE	TRUE
CNAG_04122	NE	NE	NE	C4_00380W_A	S000004644	SPCC965.06	OG6_104231	4e-06	1.96946e-05	0	NESS	TRUE	FALSE
CNAG_04127	NE	Ess	Ess	C2_00280C_A	S000004315	SPBC13E7.02	OG6_102529	0.97259	0.00908764	6.19237e-172	ESS	FALSE	TRUE
CNAG_04132	NE	Ess	Ess	C1_11280W_A	S000002368	SPAC3A12.11c	OG6_106961	0.639293	0.0948996	1.37686e-26	ESS	FALSE	FALSE
CNAG_04133	NE	NE	NE	CR_08320W_A	S000000018	SPAC10F6.04	OG6_105051	0	0	0	NESS	TRUE	TRUE
CNAG_04136	NE	NE	NE	C2_01160W_A	S000006322	SPBC23E6.10c	OG6_101270	0	0	0	NESS	TRUE	TRUE
CNAG_04137	NE	NE	NE	C2_08960C_A	S000005987	SPBC19G7.08c	OG6_124930	3e-05	6.27646e-05	0	NESS	TRUE	FALSE
CNAG_04142	NE		NE	CR_01220W_A		SPAC1039.04	OG6_116534	0	0	0	NESS	TRUE	FALSE
CNAG_04147	Ess	Ess	Ess	CR_09740W_A	S000001107	SPAC823.08c	OG6_101585	0.93425	0.0428474	8.07383e-102	ESS	FALSE	TRUE
CNAG_04148	NE	NE	NE	C2_10530C_A	S000000071	SPAC19E9.02	OG6_104455	0.372446	0.180478	2.24122e-10	NESS	FALSE	TRUE
CNAG_04149	NE	Ess	NE	C4_03800C_A	S000002274	SPBC428.01c	OG6_103478	0.98905	0.00563608	6.09402e-194	ESS	FALSE	TRUE
CNAG_04151	NE	NE	NE	C1_08180C_A	S000002177	SPBC2F12.05c	OG6_101373	0	0	0	NESS	TRUE	TRUE
CNAG_04152	NE	NE	NE	C2_01520W_A	S000001117	SPBP4H10.17c	OG6_102589	0.000464	0.000456495	6.50166e-303	NESS	TRUE	TRUE
CNAG_04155	Ess	Ess	Ess	C6_00530C_A	S000005685	SPBC11G11.06c	OG6_102613	0.899881	0.0583037	2.86024e-85	ESS	FALSE	TRUE
CNAG_04156	NE	NE	Ess	C5_00650C_A	S000001067	SPBC4C3.03	OG6_103889	0.953035	0.0233883	1.60198e-129	ESS	FALSE	FALSE
CNAG_04157	Ess	Ess	Ess	C2_09840W_A	S000000032	SPBC409.04c	OG6_121243	0.99739	0.00173499	2.53623e-245	ESS	FALSE	FALSE
CNAG_04158	NE	NE	NE	C2_00330C_A	S000000104	SPBC31F10.13c	OG6_103167	0.004145	0.00318774	4.90682e-219	NESS	TRUE	TRUE
CNAG_04159	NE	NE	NE	C1_14170W_A	S000001725	SPAC328.02	OG6_100963	0.007512	0.00661744	2.42287e-187	NESS	TRUE	TRUE
CNAG_04170	NE	NE	Ess	C7_01270C_A	S000002315	SPCC1672.10	OG6_105184	0.000942	0.000721416	3.39108e-283	NESS	TRUE	TRUE
CNAG_04172	Ess	Ess	Ess	C1_10920W_A	S000002770	SPBC21H7.05	OG6_105212	0.963013	0.0241463	4.34774e-129	ESS	FALSE	TRUE
CNAG_04174	NE	NE	NE	C2_05440W_A	S000005273	SPAC17A5.01	OG6_103617	0	0	0	NESS	FALSE	TRUE
CNAG_04179	Ess	Ess	Ess	C3_07410C_A	S000002444	SPBC17G9.03c	OG6_100559	0.996694	0.00339405	2.06185e-216	ESS	FALSE	TRUE
CNAG_04180	Ess	NE	NE	C2_05000C_A	S000005228	SPBC9B6.06	OG6_100988	0.903652	0.0337497	6.98482e-109	ESS	FALSE	TRUE
CNAG_04181	NE	NE	NE	C1_04120C_A	S000001444	SPBC887.05c	OG6_102431	0.001888	0.00165409	1.94418e-247	NESS	FALSE	TRUE
CNAG_04182	Ess	NE		C5_03410C_A	S000001793		OG6_116994	0.383822	0.0972966	6.87357e-21	NESS	FALSE	FALSE
CNAG_04187	Ess	Ess	Ess	C2_05730C_A	S000003627	SPAC144.10c	OG6_103051	0.991205	0.00579806	6.51588e-193	ESS	FALSE	TRUE
CNAG_04188	NE		NE	C7_04280C_A		SPBPB21E7.04c	OG6_105375	0	0	0	NESS	TRUE	TRUE
CNAG_04190	Ess	NE	NE	C6_00950C_A	S000005366	SPBC1703.14c	OG6_101409	0.910944	0.0283114	3.68918e-117	ESS	FALSE	TRUE
CNAG_04191	Ess	NE	NE	CR_02250C_A	S000005638	SPAC15A10.13	OG6_102836	0.0008	0.000703814	2.85791e-284	NESS	TRUE	TRUE
CNAG_04192	Ess	Ess	NE	CR_04740C_A	S000003293	SPAC6F12.10c	OG6_101332	0.002106	0.000989625	1.66696e-269	NESS	FALSE	TRUE
CNAG_04194	Ess	Ess	Ess	C3_03170W_A	S000004198	SPBC215.15	OG6_101941	0.982686	0.010467	9.05303e-167	ESS	FALSE	TRUE
CNAG_04196	Ess	Ess	Ess	CR_08950W_A	S000002187	SPAC11H11.06	OG6_102757	0.964444	0.0253635	4.11647e-127	ESS	TRUE	TRUE
CNAG_04202	Ess	Ess	NE	C1_09010W_A	S000005184	SPCC1450.10c	OG6_101268	0.99767	0.00142159	6.51864e-254	ESS	FALSE	TRUE
CNAG_04204	NE	NE	NE	C5_04630W_A	S000003295	SPBC21C3.16c	OG6_102281	0.002	0.00172896	1.59092e-245	NESS	FALSE	TRUE
CNAG_04205	NE		Ess	C7_03620C_A		SPBC21D10.10	OG6_106714	1.7e-05	4.03395e-05	0	NESS	TRUE	TRUE
CNAG_04207	NE	NE	NE	C2_03800C_A	S000001662	SPCC364.04c	OG6_102093	1e-06	1e-05	0	NESS	TRUE	TRUE
CNAG_04210	NE	NE		C5_04930C_A	S000000502		OG6_113013	2e-06	1.40705e-05	0	NESS	FALSE	FALSE
CNAG_04211	Ess	Ess	NE	CR_04050C_A	S000006090	SPBC1921.03c	OG6_102057	0.998849	0.00114746	3.17653e-263	ESS	FALSE	TRUE
CNAG_04212	Ess	NE	NE	C1_00450C_A	S000001907	SPBC25H2.09	OG6_118306	0.032045	0.00916204	3.68039e-171	NESS	FALSE	FALSE
CNAG_04217	NE	NE		CR_00200W_A	S000001805		OG6_102030	0	0	0	NESS	TRUE	FALSE
CNAG_04219	NE	NE	NE	C1_00500C_A	S000004463	SPBC12C2.12c	OG6_102622	0	0	0	NESS	TRUE	TRUE
CNAG_04220	NE	NE	NE	C1_11810W_A	S000004897	SPCC126.02c	OG6_102426	0	0	0	NESS	TRUE	TRUE
CNAG_04222	Ess	Ess	Ess	CR_05660W_A	S000003477	SPBC106.14c	OG6_102265	0.996075	0.00349769	4.58189e-215	ESS	FALSE	TRUE
CNAG_04224	NE	NE	NE	C3_00570C_A	S000003933	SPAC2F7.02c	OG6_100959	0.000136	0.00018884	0	NESS	TRUE	TRUE
CNAG_04225	NE			C1_09240C_A			OG6_115951	0	0	0	NESS	TRUE	FALSE
CNAG_04226	Ess	NE		C5_03010W_A	S000005835		OG6_103596	0.91817	0.0338298	2.73008e-110	ESS	FALSE	TRUE
CNAG_04229	NE			CR_09190C_A			OG6_103405	0.001112	0.00082048	1.19496e-277	NESS	FALSE	TRUE
CNAG_04230	NE	NE	NE	C3_02860W_A	S000006135	SPAC23H4.10c	OG6_102838	0	0	0	NESS	TRUE	FALSE
CNAG_04235	Ess	NE	NE	C1_11880W_A	S000006304	SPBC19C2.12	OG6_103158	0.839908	0.0431166	3.76377e-91	ESS	FALSE	TRUE
CNAG_04243	Ess	Ess	NE	C5_01970C_A	S000000039	SPAC16E8.09	OG6_112509	0.027656	0.00955819	9.63747e-170	NESS	TRUE	FALSE
CNAG_04245	NE	NE		C2_02010C_A	S000002779		OG6_100224	7.9e-05	9.67085e-05	0	NESS	TRUE	TRUE
CNAG_04257	Ess	NE	NE	CR_04520W_A	S000005386	SPBC713.08	OG6_123095	0.051636	0.0239951	5.59001e-128	NESS	FALSE	FALSE
CNAG_04259	Ess	Ess	NE	C1_11550W_A	S000001131	SPBC20F10.01	OG6_102146	0.969994	0.0102023	1.00191e-166	ESS	FALSE	TRUE
CNAG_04260	Ess	Ess	Ess	CR_03990C_A	S000005786	SPAC4D7.09	OG6_102755	0.926897	0.05376	1.85733e-91	ESS	FALSE	TRUE
CNAG_04264	Ess	NE	NE	C1_03550C_A	S000003487	SPBC146.12	OG6_102655	0.889658	0.0343565	1.29126e-106	ESS	FALSE	TRUE
CNAG_04265	NE	NE	NE	C2_09710C_A	S000000539	SPBC31F10.07	OG6_118310	0	0	0	NESS	TRUE	FALSE
CNAG_04266	Ess	NE	NE	C7_03770C_A	S000005051	SPAC17G8.07	OG6_102192	0.698962	0.0602018	2.77524e-55	ESS	TRUE	TRUE
CNAG_04267	Ess	NE	NE	C1_02660C_A	S000003905	SPBC30D10.08	OG6_110272	0.973218	0.00967731	2.73411e-169	ESS	FALSE	FALSE
CNAG_04268	NE	NE	NE	C1_10650W_A	S000000115	SPBC3D6.10	OG6_105226	2e-06	1.40705e-05	0	NESS	TRUE	TRUE
CNAG_04269	NE	NE		C1_05670W_A	S000002823		OG6_103356	2e-06	1.40705e-05	0	NESS	FALSE	FALSE
CNAG_04273	NE	NE		C2_09040W_A	S000000865		OG6_103733	0.002577	0.00206519	7.79549e-238	NESS	TRUE	TRUE
CNAG_04277	NE	NE	NE	C1_04760C_A	S000001309	SPCC1827.07c	OG6_100965	0	0	0	NESS	TRUE	TRUE
CNAG_04278	Ess	Ess	Ess	C3_00830C_A	S000002323	SPAC20G8.01	OG6_100906	0.988015	0.010782	5.74227e-166	ESS	FALSE	TRUE
CNAG_04280	NE		NE	C4_01860C_A		SPAC23H3.04	OG6_108413	1.1e-05	3.14466e-05	0	NESS	TRUE	FALSE
CNAG_04284	NE	NE	NE	C6_01590W_A	S000004447	SPBC215.07c	OG6_127246	0.008472	0.00567548	7.36502e-194	NESS	FALSE	FALSE
CNAG_04286	Ess	Ess	Ess	CR_04780W_A	S000005750	SPBC14C8.12	OG6_102056	0.996298	0.00284179	5.16807e-224	ESS	FALSE	TRUE
CNAG_04287	Ess	Ess	Ess	C2_04680W_A	S000003679	SPAC3A12.16c	OG6_101935	0.989833	0.00657945	2.33965e-187	ESS	FALSE	TRUE
CNAG_04288	Ess	Ess	NE	C2_00290W_A	S000002986	SPAC144.08	OG6_102596	0.995797	0.00343401	7.85612e-216	ESS	FALSE	TRUE
CNAG_04290	NE			C1_08930C_A			OG6_109045	0.471212	0.055951	1.35434e-06	NESS	TRUE	FALSE
CNAG_04292	Ess	NE	NE	CR_07320C_A	S000004431	SPCC4G3.06c	OG6_104174	0.859941	0.0434946	3.30908e-93	ESS	FALSE	TRUE
CNAG_04293	NE	NE	Ess	C1_09920W_A	S000002487	SPAP27G11.05c	OG6_103391	0.462245	0.103057	0.000401866	UNK	TRUE	TRUE
CNAG_04296	NE			C1_13320C_A			OG6_131591	0.020974	0.00770824	1.36303e-179	NESS	TRUE	FALSE
CNAG_04297	NE	NE	NE	C7_01630W_A	S000005016	SPAC4G9.02	OG6_100555	6.3e-05	9.91428e-05	0	NESS	FALSE	TRUE
CNAG_04298	Ess	Ess	Ess	C7_03850W_A	S000003992	SPBC887.03c	OG6_102758	0.995942	0.00285315	8.23538e-224	ESS	FALSE	TRUE
CNAG_04300	Ess	Ess	Ess	C7_01830W_A	S000006154	SPAC688.02c	OG6_124902	0.984846	0.00918094	1.35034e-172	ESS	FALSE	FALSE
CNAG_04302	NE			CR_01070W_A			OG6_104683	0	0	0	NESS	TRUE	TRUE
CNAG_04303	NE	NE	NE	C5_00210C_A	S000002232	SPCC970.10c	OG6_113897	0.002542	0.00275282	1.75969e-225	NESS	FALSE	FALSE
CNAG_04304	Ess	Ess	Ess	C4_06830C_A	S000002596	SPBC646.11	OG6_101716	0.999219	0.000710484	7.24359e-284	ESS	FALSE	TRUE
CNAG_04307	NE		NE	C2_00180C_A		SPCC1223.09	OG6_105201	0	0	0	NESS	TRUE	FALSE
CNAG_04310	NE	NE	NE	C1_13910C_A	S000002468	SPAC323.04	OG6_109322	3e-05	5.41229e-05	0	NESS	FALSE	FALSE
CNAG_04311	NE	NE		C4_05160C_A	S000003585		OG6_122791	0.877893	0.0323471	7.03643e-108	ESS	FALSE	FALSE
CNAG_04312	Ess	Ess	Ess	C2_09640W_A	S000000805	SPBC2G2.16	OG6_102059	0.96328	0.0261207	9.61668e-126	ESS	FALSE	TRUE
CNAG_04318	Ess	Ess	Ess	C7_00210C_A	S000003331	SPAC458.03	OG6_103878	0.991944	0.00657059	1.3377e-187	ESS	FALSE	TRUE
CNAG_04321	NE	NE	NE	C2_04140W_A	S000004322	SPAC6G9.12	OG6_112515	6e-06	2.77798e-05	0	NESS	TRUE	FALSE
CNAG_04323	NE	NE	NE	C7_01940C_A	S000003644	SPAC7D4.12c	OG6_105477	6e-06	2.38683e-05	0	NESS	TRUE	FALSE
CNAG_04324	NE	NE		CR_04610C_A	S000000543		OG6_105093	0	0	0	NESS	TRUE	FALSE
CNAG_04325	NE		NE	C7_01150W_A		SPBC1709.16c	OG6_103824	0	0	0	NESS	TRUE	FALSE
CNAG_04326	NE	NE	NE	C6_01670W_A	S000001512	SPCC794.12c	OG6_100205	0	0	0	NESS	TRUE	TRUE
CNAG_04327	NE	NE	NE	C1_11860W_A	S000003616	SPCC550.14	OG6_104272	0.001868	0.00221281	6.29476e-235	NESS	TRUE	TRUE
CNAG_04328	NE	Ess	NE	CR_08560C_A	S000002222	SPAC30D11.13	OG6_101514	0.952588	0.0193911	1.60812e-137	ESS	FALSE	TRUE
CNAG_04332	Ess	NE	NE	C2_01740C_A	S000001621	SPCC16A11.11	OG6_114551	0.79207	0.0522595	1.09128e-76	ESS	FALSE	FALSE
CNAG_04334	Ess	NE	Ess	C6_01980C_A	S000005250	SPAC1B3.18c	OG6_119305	0.99787	0.00160287	9.06147e-249	ESS	FALSE	FALSE
CNAG_04335	NE	Ess	Ess	CR_07090W_A	S000004296	SPBC577.06c	OG6_101741	0.866311	0.0391978	2.28449e-98	ESS	FALSE	TRUE
CNAG_04337	NE			CR_06230W_A			OG6_102776	0	0	0	NESS	TRUE	FALSE
CNAG_04338	NE			CR_06230W_A			OG6_102776	0	0	0	NESS	TRUE	FALSE
CNAG_04339	Ess	NE		C6_01280W_A	S000000306		OG6_104892	0.015426	0.0061707	1.19121e-189	NESS	FALSE	TRUE
CNAG_04341	Ess	NE	Ess	C5_01720C_A	S000003740	SPCC18.04	OG6_113005	0.055944	0.0188975	8.25073e-138	NESS	TRUE	FALSE
CNAG_04345	NE	NE		C1_03200C_A	S000002829		OG6_129925	0	0	0	NESS	TRUE	FALSE
CNAG_04348	NE	NE		CR_02980C_A	S000001800		OG6_104928	0.003049	0.00150873	2.71787e-251	NESS	TRUE	FALSE
CNAG_04351	NE		NE	C4_05130C_A		SPAC139.05	OG6_102212	0	0	0	NESS	TRUE	TRUE
CNAG_04354	NE	NE	NE	C2_06110W_A	S000001244	SPAC2F3.11	OG6_103741	9e-06	3.50901e-05	0	NESS	TRUE	TRUE
CNAG_04356	Ess	Ess	Ess	C2_10740C_A	S000005257	SPAC19B12.01	OG6_101869	0.995159	0.00378885	1.5074e-211	ESS	FALSE	TRUE
CNAG_04358	Ess	NE	NE	C6_04210C_A	S000004916	SPAC15A10.01	OG6_101840	0.999458	0.000719031	2.25715e-283	ESS	FALSE	TRUE
CNAG_04360	Ess	Ess	NE	C4_03730C_A	S000001112	SPAPB18E9.01	OG6_100981	0.986869	0.00813556	5.69728e-178	ESS	FALSE	TRUE
CNAG_04362	Ess	Ess	Ess	C3_01860C_A	S000005572	SPBC12C2.06	OG6_101341	0.999185	0.000593462	1.33332e-291	ESS	FALSE	TRUE
CNAG_04364	Ess	Ess	Ess	C2_01670C_A	S000002990	SPBC1271.02	OG6_100521	0.963782	0.0237804	8.17082e-130	ESS	FALSE	TRUE
CNAG_04365	Ess	Ess	Ess	C3_04560W_A	S000002467	SPAC4F10.09c	OG6_102698	0.990464	0.00785194	8.20743e-180	ESS	FALSE	TRUE
CNAG_04366	NE	NE	NE	C1_11960C_A	S000028515	SPAC2F3.18c	OG6_105122	0.022818	0.014979	7.06564e-151	NESS	TRUE	TRUE
CNAG_04367	NE	NE	NE	C3_05860C_A	S000001358	SPCC1919.13c	OG6_105097	0.001903	0.00143741	1.79164e-253	NESS	TRUE	TRUE
CNAG_04368	NE	NE	NE	CR_06970C_A	S000001199	SPBC83.09c	OG6_103383	0.11172	0.069257	8.08079e-77	NESS	TRUE	TRUE
CNAG_04369	Ess	NE	NE	CR_03430W_A	S000004730	SPBP23A10.02	OG6_112058	0.005113	0.00330371	2.04679e-217	NESS	TRUE	FALSE
CNAG_04370	Ess	Ess	Ess	C1_14080W_A	S000003645	SPBC23E6.04c	OG6_102005	0.731116	0.138024	1.2215e-30	ESS	FALSE	TRUE
CNAG_04371	NE	NE	NE	C4_05350W_A	S000003455	SPAC458.06	OG6_102082	3e-06	1.71447e-05	0	NESS	TRUE	TRUE
CNAG_04372	Ess	Ess	Ess	C5_03360W_A	S000006391	SPCC1020.04c	OG6_101231	0.993462	0.00577226	2.66185e-193	ESS	FALSE	TRUE
CNAG_04375	Ess	NE	Ess	CR_00570W_A	S000000207	SPBPJ4664.01	OG6_100316	0.733025	0.0595483	4.9293e-62	ESS	FALSE	TRUE
CNAG_04376	Ess	Ess	Ess	C3_02350W_A	S000005252	SPAC22G7.05	OG6_103057	0.986181	0.00925148	2.19401e-172	ESS	FALSE	TRUE
CNAG_04378	NE			C1_08080C_A			OG6_103668	0.698331	0.0559577	4.66476e-58	ESS	FALSE	TRUE
CNAG_04381	Ess	Ess	Ess	C2_01490C_A	S000003995	SPCC1682.07	OG6_102284	0.910667	0.0528136	1.43757e-90	ESS	FALSE	TRUE
CNAG_04383	NE	NE	NE	CR_04070W_A	S000005779	SPCC663.13c	OG6_102120	0.000354	0.000406617	6.74126e-308	NESS	TRUE	TRUE
CNAG_04384	NE	NE	NE	CR_01570W_A	S000000153	SPAC19A8.14	OG6_100991	0.022141	0.0140906	1.45176e-153	NESS	TRUE	TRUE
CNAG_04387	Ess	Ess	Ess	C5_00920W_A	S000006286	SPCC16A11.05c	OG6_102797	0.98905	0.00852353	3.68076e-176	ESS	FALSE	TRUE
CNAG_04395	Ess	Ess	Ess	CR_10470C_A	S000002707	SPAC664.08c	OG6_102684	0.782176	0.123763	3.47778e-41	ESS	FALSE	TRUE
CNAG_04396	NE	NE	NE	C7_00420C_A	S000029705	SPAC1687.07	OG6_115065	0.000218	0.000286878	5.92878775009496e-323	NESS	TRUE	FALSE
CNAG_04398	NE	NE		C1_03200C_A	S000002829		OG6_129925	2.3e-05	5.47815e-05	0	NESS	TRUE	FALSE
CNAG_04399	NE	NE	NE	C1_07510W_A	S000000132	SPAC644.09	OG6_101083	0.010386	0.00778828	4.35359e-180	NESS	TRUE	TRUE
CNAG_04401	Ess	Ess	Ess	CR_01350C_A	S000000146	SPAC959.02	OG6_101315	0.993784	0.00453945	1.17043e-203	ESS	FALSE	TRUE
CNAG_04403	NE		Ess	CR_03310C_A		SPBC337.12	OG6_104512	0.000669	0.000491893	1.10069e-299	NESS	TRUE	TRUE
CNAG_04405	Ess	Ess	Ess	C1_01820C_A	S000006229	SPBP16F5.02	OG6_102792	0.899057	0.0652019	1.74198e-80	ESS	FALSE	TRUE
CNAG_04406	NE	NE		C2_10470C_A	S000003714		OG6_114648	8.9e-05	0.000142059	0	NESS	TRUE	FALSE
CNAG_04407	Ess			CR_10530W_A			OG6_101571	0.978417	0.0157283	6.83864e-149	ESS	FALSE	TRUE
CNAG_04408	NE	NE	NE	C3_05300C_A	S000004123	SPAC13G7.12c	OG6_101889	0.000104	0.00017345	0	NESS	TRUE	TRUE
CNAG_04411	NE	NE		C1_06560W_A	S000003349		OG6_110860	2e-06	1.40705e-05	0	NESS	TRUE	FALSE
CNAG_04414	NE	NE	NE	C4_03700W_A	S000004694	SPBC3E7.06c	OG6_111608	0	0	0	NESS	TRUE	FALSE
CNAG_04437	NE	NE	NE	CR_04230W_A	S000005073	SPBP22H7.06	OG6_103047	0	0	0	NESS	TRUE	TRUE
CNAG_04439	Ess	Ess	NE	CR_05780W_A	S000000331	SPAC637.05c	OG6_100544	0.9006	0.0319943	7.70635e-111	ESS	FALSE	TRUE
CNAG_04440	Ess	Ess	NE	C5_03840W_A	S000005669	SPAC6F12.05c	OG6_101973	0.471384	0.105279	0.00775247	UNK	FALSE	TRUE
CNAG_04441	Ess	Ess	Ess	C1_03370W_A	S000000967	SPAC57A7.04c	OG6_100425	0.999113	0.00062984	4.88669e-289	ESS	FALSE	TRUE
CNAG_04444	Ess	Ess	Ess	C4_03150W_A	S000004901	SPAC27F1.09c	OG6_101702	0.989535	0.00656403	1.97015e-187	ESS	FALSE	TRUE
CNAG_04445	Ess	NE	NE	C3_01490W_A	S000005622	SPAC18G6.14c	OG6_101127	0.92524	0.0255189	4.52706e-123	ESS	FALSE	TRUE
CNAG_04447	NE			C3_01120W_A			OG6_102393	0.894245	0.0251894	2.192e-120	ESS	FALSE	TRUE
CNAG_04448	NE	NE	NE	C3_04500C_A	S000002156	SPBC56F2.02	OG6_100773	0.973896	0.0100668	1.17758e-167	ESS	FALSE	TRUE
CNAG_04450	NE	NE	NE	C1_03360W_A	S000000966	SPAC3G6.01	OG6_102222	1e-06	1e-05	0	NESS	TRUE	TRUE
CNAG_04451	Ess	Ess	Ess	CR_03200C_A	S000005165	SPAC25B8.16	OG6_103108	0.99766	0.00199606	2.55507e-239	ESS	FALSE	TRUE
CNAG_04452	Ess	NE	Ess	C1_04370C_A	S000000852	SPCC18B5.04	OG6_101408	0.768893	0.0532882	1.91954e-72	ESS	FALSE	TRUE
CNAG_04453	Ess	Ess	Ess	C5_01240W_A	S000001487	SPAC3H8.06	OG6_110014	0.960308	0.0244738	2.93134e-128	ESS	FALSE	FALSE
CNAG_04455	NE			C7_03260C_A			OG6_105215	0.000336	0.000461119	1.71897e-302	NESS	TRUE	TRUE
CNAG_04458	NE	NE	NE	C1_07050C_A	S000001500	SPCC737.07c	OG6_102586	0	0	0	NESS	TRUE	TRUE
CNAG_04461	NE	NE	NE	C2_04110W_A	S000003220	SPBC13G1.10c	OG6_104328	0.00073	0.000584739	3.02649e-292	NESS	FALSE	TRUE
CNAG_04462	NE	NE	NE	C4_01470W_A	S000004087	SPCC1827.08c	OG6_104095	0	0	0	NESS	TRUE	TRUE
CNAG_04463	Ess	NE	Ess	C1_11980W_A	S000006372	SPBC31F10.09c	OG6_103658	0.021424	0.010803	4.80919e-165	NESS	FALSE	TRUE
CNAG_04465	Ess	Ess	Ess	C4_06930C_A	S000002245	SPCC16A11.13	OG6_103514	0.917455	0.0550365	1.61404e-89	ESS	FALSE	TRUE
CNAG_04466	NE	NE	NE	C1_10730W_A	S000006143	SPAC20G4.05c	OG6_102046	0.000698	0.000528191	1.27437e-296	NESS	FALSE	TRUE
CNAG_04468	NE	Ess	NE	C7_00400W_A	S000000523	SPBC1A4.02c	OG6_103350	3.4e-05	6.84902e-05	0	NESS	TRUE	FALSE
CNAG_04484	NE	NE	Ess	C4_05280W_A	S000002216	SPAC29E6.03c	OG6_103848	0.898548	0.0297805	1.09979e-113	ESS	FALSE	TRUE
CNAG_04485	NE	NE	NE	CR_10160W_A	S000004860	SPBC18H10.02	OG6_100746	0.125332	0.0712798	3.89318e-74	NESS	FALSE	TRUE
CNAG_04487	NE	NE		CR_02330C_A	S000000560		OG6_104881	0	0	0	NESS	FALSE	TRUE
CNAG_04488	NE	Ess	NE	CR_06070W_A	S000000363	SPAC4G9.15	OG6_100431	0.002616	0.00156048	7.02762e-250	NESS	TRUE	TRUE
CNAG_04494	Ess	Ess	Ess	C2_06300W_A	S000004289	SPBP35G2.09	OG6_102948	0.655701	0.162175	8.12926e-16	ESS	FALSE	TRUE
CNAG_04499	Ess	Ess	NE	C4_01980C_A	S000003399	SPBC9B6.08	OG6_103026	0.355234	0.0592604	1.04156e-43	NESS	FALSE	TRUE
CNAG_04501	NE	NE	Ess	C1_12210W_A	S000001694	SPBC1539.09c	OG6_103198	0.993119	0.00335194	1.22486e-216	ESS	FALSE	FALSE
CNAG_04510	NE	NE	NE	C5_03090W_A	S000006377	SPAC2G11.06	OG6_100670	0.937554	0.0243167	2.31402e-126	ESS	FALSE	TRUE
CNAG_04511	NE	NE		C1_03910C_A	S000004733		OG6_115946	0.017189	0.00702894	6.77136e-184	NESS	TRUE	FALSE
CNAG_04518	NE	NE	NE	C3_06150W_A	S000006226	SPAC1039.05c	OG6_124937	1e-06	1e-05	0	NESS	TRUE	FALSE
CNAG_04522	NE	NE	NE	C1_04110W_A	S000006343	SPAC1783.02c	OG6_108921	0	0	0	NESS	TRUE	FALSE
CNAG_04523	Ess	NE		C3_06870W_A	S000003424		OG6_100218	0	0	0	NESS	TRUE	TRUE
CNAG_04525	Ess	Ess	Ess	C5_00040C_A	S000004078	SPAC1002.11	OG6_104164	0.989537	0.00701749	1.46513e-184	ESS	FALSE	TRUE
CNAG_04527	NE			CR_01670W_A			OG6_106034	8e-06	3.07482e-05	0	NESS	TRUE	TRUE
CNAG_04529	NE	NE		CR_10760C_A	S000003540		OG6_106785	0.711472	0.0691018	2.86784e-52	ESS	FALSE	TRUE
CNAG_04535	NE	Ess	NE	C7_00400W_A	S000000523	SPBC1A4.02c	OG6_103350	0.012438	0.00902379	1.40709e-173	NESS	TRUE	FALSE
CNAG_04536	NE		NE	CR_01220W_A		SPAC1039.04	OG6_116534	0	0	0	NESS	TRUE	FALSE
CNAG_04538	NE	NE	NE	CR_06730W_A	S000001214	SPBC6B1.05c	OG6_102679	0.011434	0.00967987	1.19226e-170	NESS	TRUE	TRUE
CNAG_04539	NE	NE	NE	C1_09760C_A	S000003344	SPBC1215.01	OG6_103106	0.827771	0.0779466	5.94158e-65	ESS	FALSE	TRUE
CNAG_04540	Ess	Ess	Ess	C1_03340C_A	S000006015	SPAC17G6.09	OG6_106907	0.952891	0.0276428	2.40877e-122	ESS	FALSE	FALSE
CNAG_04541	Ess	Ess	NE	C1_01850C_A	S000003012	SPBC887.05c	OG6_100265	0.983587	0.00689767	8.9384e-185	ESS	FALSE	TRUE
CNAG_04545	Ess	Ess		C2_10700C_A	S000004580		OG6_112758	0.550378	0.0587677	1.40384e-13	ESS	TRUE	FALSE
CNAG_04546	NE	NE	NE	CR_03920C_A	S000005799	SPBC530.15c	OG6_173251	4e-05	8.0403e-05	0	NESS	TRUE	FALSE
CNAG_04552	NE	NE	NE	C2_04940C_A	S000005463	SPAC4F8.15	OG6_102726	0.003132	0.00226064	6.72244e-234	NESS	TRUE	TRUE
CNAG_04556	Ess	Ess	Ess	C1_03340C_A	S000006015	SPAC17G6.09	OG6_106907	0.000751	0.000655589	2.51226e-287	NESS	FALSE	FALSE
CNAG_04570	NE		NE	C3_06780C_A		SPAC1527.03	OG6_114121	0.017929	0.0161764	5.18139e-148	NESS	TRUE	FALSE
CNAG_04571	Ess	Ess	Ess	C1_13730C_A	S000006187	SPBC336.02	OG6_100569	0.882956	0.0694445	3.94027e-76	ESS	FALSE	TRUE
CNAG_04574	Ess		NE	C6_00420W_A		SPBC21B10.11	OG6_105019	0.870681	0.0671886	3.7751e-76	ESS	FALSE	TRUE
CNAG_04577	NE	NE	NE	C5_02890W_A	S000001550	SPAC806.07	OG6_100304	0.000311	0.000309739	1.33140810241299e-319	NESS	FALSE	TRUE
CNAG_04579	Ess	Ess	Ess	C6_02270C_A	S000004993	SPCC330.08	OG6_101910	0.926963	0.0428432	4.2031e-101	ESS	FALSE	TRUE
CNAG_04580	Ess	NE	NE	C1_08810C_A	S000002602	SPBC691.04	OG6_105578	0.888238	0.0397293	2.87575e-100	ESS	FALSE	FALSE
CNAG_04583	NE	NE		C6_02430W_A	S000003101		OG6_108356	0	0	0	NESS	TRUE	FALSE
CNAG_04599	Ess	NE	NE	C1_00510W_A	S000000380	SPAC5H10.09c	OG6_102860	0.586744	0.0881404	2.4247e-16	ESS	FALSE	FALSE
CNAG_04600	NE	Ess	NE	C3_04740C_A	S000004224	SPBC16G5.12c	OG6_101027	0.430438	0.0848533	9.02556e-13	NESS	FALSE	TRUE
CNAG_04603	NE	NE	NE	C2_06130W_A	S000004651	SPBC30D10.04	OG6_104368	0.000693	0.000617302	6.42393e-290	NESS	FALSE	TRUE
CNAG_04604	Ess	Ess	Ess	C1_12380C_A	S000005457	SPAC2F7.13c	OG6_101168	0.994524	0.0043516	1.53814e-205	ESS	FALSE	TRUE
CNAG_04605	Ess	Ess	Ess	C4_06270C_A	S000002969	SPBC3F6.02c	OG6_102847	0.949828	0.030444	6.39291e-118	ESS	FALSE	TRUE
CNAG_04607	Ess	Ess	Ess	C2_09680W_A	S000001266	SPAC23C4.13	OG6_101026	0.000295	0.000284756	3.95252516672997e-323	NESS	TRUE	TRUE
CNAG_04608	Ess	Ess	Ess	CR_00990W_A	S000001461	SPBC1685.03	OG6_100807	0.931078	0.0429644	2.16499e-101	ESS	FALSE	TRUE
CNAG_04611	Ess	NE	NE	C1_01830C_A	S000000738	SPBC211.07c	OG6_102420	1.5e-05	3.85992e-05	0	NESS	TRUE	TRUE
CNAG_04612	NE			C1_02650W_A			OG6_106922	0.042669	0.0177181	7.68969e-142	NESS	TRUE	TRUE
CNAG_04613	NE	NE	NE	C1_00480C_A	S000001905	SPBC29A3.09c	OG6_100624	0.000255	0.000226691	0	NESS	TRUE	TRUE
CNAG_04621	NE	NE		CR_00780C_A	S000001911		OG6_103561	0	0	0	NESS	TRUE	TRUE
CNAG_04627	NE	NE	NE	C5_04610W_A	S000003844	SPAC1B3.08	OG6_101860	7e-06	2.93189e-05	0	NESS	TRUE	TRUE
CNAG_04628	Ess	NE	Ess	CR_07080W_A	S000006220	SPCC1919.09	OG6_101255	0.977064	0.00884361	1.648e-173	ESS	FALSE	TRUE
CNAG_04631	NE	NE		C4_02620C_A	S000002516		OG6_104010	0	0	0	NESS	TRUE	TRUE
CNAG_04636	NE	NE	NE	C3_05190C_A	S000005723	SPCC1840.04	OG6_101407	0	0	0	NESS	TRUE	FALSE
CNAG_04637	NE	NE	NE	C1_01060W_A	S000007253	SPBC83.17	OG6_102239	8e-06	3.07482e-05	0	NESS	TRUE	TRUE
CNAG_04641	Ess	Ess	NE	C3_02830W_A	S000003279	SPCC16C4.14c	OG6_103511	0.916672	0.0227954	4.9118e-127	ESS	FALSE	TRUE
CNAG_04647	Ess	NE	NE	CR_08370W_A	S000005409	SPAC3F10.04	OG6_101596	0.162903	0.0747157	7.87469e-68	NESS	TRUE	TRUE
CNAG_04648	NE	Ess	NE	C2_07660W_A	S000004681	SPAC110.02	OG6_101478	0.859465	0.0446254	4.60534e-92	ESS	FALSE	TRUE
CNAG_04649	NE	NE	NE	C4_01760W_A	S000006255	SPBC15D4.06	OG6_101962	0.009855	0.00930991	1.83162e-172	NESS	TRUE	TRUE
CNAG_04650	Ess	NE	NE	C1_10330C_A	S000004075	SPCC550.12	OG6_103780	0	0	0	NESS	TRUE	TRUE
CNAG_04651	NE	NE	NE	C4_02120W_A	S000003516	SPCC970.06	OG6_104535	0	0	0	NESS	TRUE	TRUE
CNAG_04654	NE	NE	NE	C1_14200W_A	S000001738	SPBC25H2.14	OG6_103592	0	0	0	NESS	TRUE	TRUE
CNAG_04656	NE	NE	NE	C2_00230W_A	S000002985	SPAC3C7.07c	OG6_103364	0	0	0	NESS	TRUE	TRUE
CNAG_04662	Ess	NE	Ess	C1_06630W_A	S000006339	SPAPB1E7.02c	OG6_102719	0.000371	0.000271284	0	NESS	TRUE	TRUE
CNAG_04664	Ess	NE	Ess	C1_04880C_A	S000000472	SPCC645.09	OG6_104091	0.934648	0.033506	2.36374e-112	ESS	FALSE	TRUE
CNAG_04666	Ess	Ess	NE	C2_08780W_A	S000003016	SPBC23G7.12c	OG6_101513	0.826338	0.0478957	5.42116e-85	ESS	FALSE	TRUE
CNAG_04667	Ess	Ess		C4_06290W_A	S000028512		OG6_104774	0.161717	0.0502294	1.67283e-84	NESS	FALSE	TRUE
CNAG_04668	NE	NE	NE	C3_00520W_A	S000004297	SPCC777.10c	OG6_102346	0.428637	0.224204	0.00194852	UNK	FALSE	TRUE
CNAG_04669	NE	NE	NE	C5_02260C_A	S000003278	SPBC1A4.06c	OG6_103248	0.93411	0.0236579	3.35586e-127	ESS	FALSE	TRUE
CNAG_04670	Ess	Ess	Ess	CR_02610C_A	S000003351	SPBC19G7.15	OG6_111140	0.064764	0.0207561	6.35055e-133	NESS	TRUE	FALSE
CNAG_04671	NE	NE	NE	C1_07930C_A	S000002822	SPAC227.01c	OG6_107767	1.3e-05	3.66667e-05	0	NESS	TRUE	FALSE
CNAG_04674	Ess	Ess	NE	C1_03290W_A	S000002583	SPBC28F2.10c	OG6_104616	0.165766	0.0572313	1.59464e-78	NESS	FALSE	TRUE
CNAG_04680	NE			C5_02410C_A			OG6_115948	0	0	0	NESS	TRUE	FALSE
CNAG_04682	Ess	Ess	Ess	C7_00530C_A	S000005506	SPAC227.16c	OG6_102982	0.938207	0.0423802	1.13144e-102	ESS	FALSE	TRUE
CNAG_04683	NE	NE	NE	C1_03650C_A	S000000486	SPAC3A12.19	OG6_102880	0.380727	0.209727	1.31182e-07	NESS	FALSE	TRUE
CNAG_04686	NE	NE		C6_00700C_A	S000000941		OG6_104782	1.4e-05	4.26875e-05	0	NESS	TRUE	TRUE
CNAG_04692	Ess	Ess	NE	C2_05190W_A	S000005600	SPAC15E1.04	OG6_101427	0.998325	0.00173423	2.01603e-245	ESS	FALSE	TRUE
CNAG_04693	NE	NE	NE	C1_12430W_A	S000005438	SPAPYUG7.02c	OG6_114145	0.043261	0.0308049	4.54471e-118	NESS	TRUE	FALSE
CNAG_04694	Ess	Ess	Ess	C4_01450W_A	S000004186	SPBC1711.16	OG6_102416	0.991004	0.00537217	3.56315e-196	ESS	FALSE	TRUE
CNAG_04698	Ess	NE	NE	CR_09240C_A	S000006146	SPBC3E7.07c	OG6_105428	0.992054	0.00441543	1.06748e-204	ESS	FALSE	TRUE
CNAG_04699	NE		NE	C1_12800W_A		SPAC1782.03	OG6_103001	0.479077	0.0830447	0.0133527	UNK	FALSE	TRUE
CNAG_04701	Ess			CR_00890C_A			OG6_119793	0.397192	0.0996499	2.22875e-17	NESS	FALSE	FALSE
CNAG_04702	NE	NE	NE	C4_05090C_A	S000000677	SPAC688.08	OG6_116612	0.029134	0.0164489	2.76713e-146	NESS	FALSE	FALSE
CNAG_04708	Ess	NE	Ess	CR_05100W_A	S000003849	SPCC962.02c	OG6_104442	0.943607	0.024518	1.34543e-126	ESS	FALSE	TRUE
CNAG_04709	Ess	NE	NE	C1_01600W_A	S000002813	SPAC31A2.08	OG6_105622	0.988713	0.00545291	2.47883e-195	ESS	FALSE	TRUE
CNAG_04710	NE			C2_10720C_A			OG6_102268	0.002203	0.00162602	3.80139e-248	NESS	TRUE	TRUE
CNAG_04712	NE	NE	NE	C6_03390W_A	S000004340	SPAC139.02c	OG6_104245	1e-06	1e-05	0	NESS	TRUE	TRUE
CNAG_04715	Ess	Ess	Ess	C3_05530W_A	S000003539	SPAC27F1.07	OG6_102688	0.940446	0.0425147	9.3651e-103	ESS	FALSE	TRUE
CNAG_04718	NE	NE		CR_09710W_A	S000004141		OG6_101045	6.3e-05	8.60526e-05	0	NESS	TRUE	TRUE
CNAG_04720	NE	NE	NE	C4_05600W_A	S000003332	SPBC215.01	OG6_101065	0.00174	0.00138199	3.53732e-255	NESS	TRUE	TRUE
CNAG_04724	NE	NE	NE	C4_00500W_A	S000003109	SPAC167.07c	OG6_100865	0	0	0	NESS	TRUE	TRUE
CNAG_04726	Ess	NE	NE	C4_01520C_A	S000005839	SPAC3A12.10	OG6_101208	0.987487	0.0067319	3.63292e-186	ESS	FALSE	TRUE
CNAG_04728	Ess	Ess	Ess	C1_05230W_A	S000001627	SPBC2G5.07c	OG6_101831	0.978841	0.0163623	3.11827e-147	ESS	FALSE	TRUE
CNAG_04729	NE	NE	NE	C7_01200C_A	S000001732	SPBC21H7.04	OG6_102676	0.938908	0.0248329	1.35609e-125	ESS	FALSE	TRUE
CNAG_04731	NE	NE		CR_09710W_A	S000004141		OG6_101045	0	0	0	NESS	TRUE	TRUE
CNAG_04732	NE	NE		CR_09710W_A	S000004141		OG6_101045	0	0	0	NESS	TRUE	TRUE
CNAG_04734	NE	NE	NE	C3_04660C_A	S000005656	SPAC4G9.20c	OG6_107933	0	0	0	NESS	TRUE	FALSE
CNAG_04738	NE	NE	Ess	C6_02730W_A	S000002536	SPBC1778.06c	OG6_101115	1e-05	4.14388e-05	0	NESS	TRUE	TRUE
CNAG_04739	NE	NE	NE	C1_13410W_A	S000007245	SPCC1672.04c	OG6_103881	0.13636	0.0860218	3.62287e-65	NESS	FALSE	TRUE
CNAG_04741	NE	NE	NE	C4_02920W_A	S000004781	SPCC285.10c	OG6_113507	0.023147	0.0171267	4.29983e-145	NESS	TRUE	FALSE
CNAG_04742	Ess	Ess	Ess	C4_06490C_A	S000001528	SPBC17D11.06	OG6_102391	0.928637	0.0444523	1.06207e-99	ESS	FALSE	TRUE
CNAG_04743	Ess	Ess	Ess	C1_11170W_A	S000000728	SPCC338.15	OG6_103031	0.9762	0.0163955	6.58598e-147	ESS	FALSE	TRUE
CNAG_04745	Ess	Ess	Ess	C2_07670C_A	S000002366	SPBC31E1.05	OG6_103111	0.931186	0.0404254	5.36426e-104	ESS	FALSE	TRUE
CNAG_04746	NE	NE	NE	C3_03510C_A	S000006359	SPBC4B4.02c	OG6_110542	1.2e-05	3.83498e-05	0	NESS	TRUE	FALSE
CNAG_04748	NE	NE	NE	CR_10020C_A	S000002464	SPAC227.11c	OG6_104081	7.7e-05	0.000125412	0	NESS	TRUE	TRUE
CNAG_04749	NE			CR_08050C_A			OG6_107015	4.3e-05	7.55518e-05	0	NESS	TRUE	FALSE
CNAG_04750	NE	NE		C7_03200C_A	S000003249		OG6_108615	4.3e-05	8.19645e-05	0	NESS	TRUE	FALSE
CNAG_04755	NE	NE	NE	C7_02990W_A	S000003631	SPAC1F3.02c	OG6_112060	0.459614	0.247506	0.105916	UNK	TRUE	FALSE
CNAG_04762	Ess		NE	C1_14110C_A		SPBC1711.06	OG6_100849	0.987719	0.00698769	1.38956e-184	ESS	FALSE	TRUE
CNAG_04764	Ess	Ess	NE	C7_03130C_A	S000005762	SPCC1223.08c	OG6_102548	0.934485	0.0245148	1.0327e-125	ESS	FALSE	TRUE
CNAG_04765	Ess	Ess	Ess	C6_01140C_A	S000004362	SPBC1778.08c	OG6_102731	0.991257	0.00697837	5.95369e-185	ESS	FALSE	TRUE
CNAG_04767	NE			C7_00270W_A			OG6_105857	0.002445	0.00266895	8.06935e-227	NESS	TRUE	FALSE
CNAG_04770	Ess	Ess	Ess	C1_11380W_A	S000004176	SPAC18G6.07c	OG6_101493	0.968188	0.0250123	4.70385e-128	ESS	FALSE	TRUE
CNAG_04777	NE	NE	NE	C1_02190W_A	S000005765	SPBC21C3.07c	OG6_103169	0.000837	0.000900242	1.10271e-273	NESS	TRUE	TRUE
CNAG_04786	NE	NE		C2_05370C_A	S000002234		OG6_108030	0.058257	0.0212232	1.32092e-132	NESS	FALSE	FALSE
CNAG_04792	NE	NE	NE	C5_04680W_A	S000003402	SPAC31G5.15	OG6_107063	0.003427	0.00256987	2.31857e-228	NESS	TRUE	FALSE
CNAG_04795	NE	NE	NE	C1_06570W_A	S000006332	SPAC19G12.05	OG6_107199	0	0	0	NESS	TRUE	FALSE
CNAG_04796	NE	NE	NE	C1_00730C_A	S000004521	SPBP4H10.04	OG6_100566	0.040907	0.0319322	9.45619e-117	NESS	TRUE	TRUE
CNAG_04797	Ess	Ess	NE	CR_01660C_A	S000004573	SPCC126.15c	OG6_101284	0.015117	0.00862	2.61509e-175	NESS	FALSE	TRUE
CNAG_04799	Ess	NE	NE	C1_13050W_A	S000000993	SPAC1805.13	OG6_100966	0.440543	0.0947277	9.20388e-09	NESS	FALSE	TRUE
CNAG_04800	Ess	Ess	Ess	C1_02710W_A	S000001872	SPAC3G9.06	OG6_100669	0.939961	0.034507	1.2959e-111	ESS	FALSE	TRUE
CNAG_04802	Ess	Ess	Ess	CR_02710W_A	S000006341	SPAC2E1P5.05	OG6_102033	0.977232	0.0156868	6.72918e-149	ESS	FALSE	TRUE
CNAG_04803	NE	Ess	Ess	C1_06930W_A	S000002354	SPBC8D2.20c	OG6_101250	0.948309	0.0246527	8.16167e-127	ESS	FALSE	TRUE
CNAG_04806	Ess	NE	NE	C2_02000W_A	S000002780	SPAC5D6.13	OG6_103565	0	0	0	NESS	TRUE	TRUE
CNAG_04808	NE	NE	NE	C4_03290W_A	S000005029	SPAC139.01c	OG6_109072	7e-06	2.93189e-05	0	NESS	TRUE	FALSE
CNAG_04809	NE	NE	NE	C4_03450C_A	S000002375	SPAC1687.13c	OG6_102889	0.000183	0.000218376	0	NESS	TRUE	TRUE
CNAG_04813	Ess	Ess	NE	C1_13280C_A	S000001068	SPAC2C4.13	OG6_102000	0.851246	0.0412768	2.17405e-94	ESS	FALSE	TRUE
CNAG_04814	Ess	Ess	Ess	C1_01260C_A	S000000458	SPBC11G11.04	OG6_102292	0.842693	0.0910707	1.86814e-60	ESS	FALSE	TRUE
CNAG_04817	NE	NE	NE	C1_13790C_A	S000007586	SPBC16E9.06c	OG6_101206	1.2e-05	3.83498e-05	0	NESS	TRUE	TRUE
CNAG_04820	NE	Ess	Ess	C4_04930C_A	S000003096	SPCC10H11.02	OG6_103146	0.574959	0.0845976	3.32794e-14	ESS	FALSE	TRUE
CNAG_04821	NE	NE	NE	C5_05170W_A	S000001508	SPBC336.14c	OG6_103887	0.000117	0.000176415	0	NESS	FALSE	TRUE
CNAG_04822	Ess	Ess	Ess	C3_02180C_A	S000001110	SPBC1271.04c	OG6_101093	0.928548	0.0396169	1.34843e-104	ESS	FALSE	TRUE
CNAG_04824	Ess	NE	NE	C1_12660W_A	S000003054	SPBC3D6.04c	OG6_103958	0.000604	0.000510678	4.44063e-298	NESS	FALSE	TRUE
CNAG_04825	NE	NE	NE	C5_04520W_A	S000006244	SPCC4B3.16	OG6_103322	2e-06	2e-05	0	NESS	TRUE	TRUE
CNAG_04826	NE			C1_08410C_A			OG6_102920	0	0	0	NESS	TRUE	FALSE
CNAG_04829	NE	NE		C1_03990W_A	S000005099		OG6_105888	0.000119	0.000154851	0	NESS	TRUE	TRUE
CNAG_04830	Ess	NE	NE	C3_06240C_A	S000004468	SPBC4F6.08c	OG6_103648	0.052605	0.024041	8.35751e-128	NESS	TRUE	FALSE
CNAG_04832	NE	NE	NE	C4_02310W_A	S000006036	SPAC26A3.09c	OG6_111846	0.001564	0.00140982	2.45773e-254	NESS	TRUE	FALSE
CNAG_04839	Ess	Ess	Ess	CR_02550C_A	S000003390	SPBC211.08c	OG6_102545	0.97114	0.0201415	1.29337e-137	ESS	FALSE	TRUE
CNAG_04840	Ess	Ess	Ess	CR_07510W_A	S000000831	SPAC26A3.08	OG6_101868	0.967554	0.0199875	1.28885e-137	ESS	FALSE	TRUE
CNAG_04844	Ess	Ess	Ess	C7_02680W_A	S000005075	SPAC17H9.16	OG6_111918	0.896583	0.0583921	7.39507e-85	ESS	FALSE	FALSE
CNAG_04845	NE			C2_03290W_A			OG6_102406	0.00019	0.000254058	0	NESS	TRUE	TRUE
CNAG_04846	NE	NE		C2_02400W_A	S000005618		OG6_122958	0	0	0	NESS	TRUE	FALSE
CNAG_04848	Ess	Ess	Ess	C1_14280C_A	S000002840	SPAC16.02c	OG6_101955	0	0	0	NESS	TRUE	TRUE
CNAG_04849	NE	NE		C5_01440C_A	S000002867		OG6_120927	0	0	0	NESS	TRUE	FALSE
CNAG_04850	Ess	NE	NE	C6_01010W_A	S000004669	SPAC13C5.03	OG6_144647	0	0	0	NESS	TRUE	FALSE
CNAG_04851	Ess	Ess	Ess	C1_10790W_A	S000002284	SPAC1565.08	OG6_100525	0.981818	0.012286	8.31051e-160	ESS	FALSE	TRUE
CNAG_04852	NE			C1_04150C_A			OG6_104650	1.2e-05	3.83498e-05	0	NESS	FALSE	TRUE
CNAG_04859	NE	NE	NE	C2_05030C_A	S000001380	SPAC23C4.08	OG6_119792	0	0	0	NESS	TRUE	FALSE
CNAG_04862	NE	NE	NE	C1_06550W_A	S000002330	SPAPB1E7.07	OG6_100905	8.6e-05	0.000132589	0	NESS	TRUE	FALSE
CNAG_04863	NE	NE	NE	C5_04580C_A	S000003863	SPBC4B4.06	OG6_103180	0.141872	0.0793072	7.2456e-68	NESS	TRUE	TRUE
CNAG_04867	NE	NE		C7_01620C_A	S000003815		OG6_115045	2e-05	4.26401e-05	0	NESS	FALSE	FALSE
CNAG_04868	NE	NE	NE	C2_03830W_A	S000004133	SPBC577.12	OG6_101395	0.000495	0.000494081	1.65018e-299	NESS	TRUE	TRUE
CNAG_04872	NE	NE	NE	C1_09470C_A	S000005797	SPAC17G6.15c	OG6_101070	0	0	0	NESS	FALSE	TRUE
CNAG_04879	NE	NE		C4_05140C_A	S000006388		OG6_103063	0.000242	0.000332478	1.45959086508514e-316	NESS	FALSE	TRUE
CNAG_04884	Ess	NE	NE	C1_10390C_A	S000005106	SPAC15E1.03	OG6_100788	0.996924	0.00173927	3.55173e-245	ESS	FALSE	TRUE
CNAG_04896	Ess	NE	NE	C6_01050W_A	S000006018	SPCC576.06c	OG6_101423	0.929831	0.0297632	6.0818e-117	ESS	FALSE	TRUE
CNAG_04900	Ess	Ess	NE	C5_02730C_A	S000002675	SPAC806.02c	OG6_102166	0.960834	0.0183508	1.16001e-140	ESS	FALSE	TRUE
CNAG_04902	NE	NE	NE	C6_00310W_A	S000004197	SPAC1B3.10c	OG6_101047	0	0	0	NESS	TRUE	TRUE
CNAG_04904	Ess	Ess	Ess	C6_02120W_A	S000003174	SPAC26A3.05	OG6_101144	0.942259	0.0337183	7.9705e-113	ESS	TRUE	TRUE
CNAG_04906	Ess	Ess	Ess	CR_04000W_A	S000005785	SPCC1682.16	OG6_101751	0.962886	0.022283	1.60551e-132	ESS	FALSE	TRUE
CNAG_04911	NE			C1_08900W_A			OG6_116824	0	0	0	NESS	TRUE	FALSE
CNAG_04913	Ess	Ess	Ess	C1_00660C_A	S000004016	SPBC8D2.14c	OG6_102103	0.852671	0.0845176	1.2248e-64	ESS	FALSE	TRUE
CNAG_04914	Ess	Ess	Ess	C2_03880C_A	S000002965	SPBC4B4.05	OG6_102408	0.917329	0.0525804	1.94638e-91	ESS	FALSE	TRUE
CNAG_04927	NE	NE	NE	C7_00580C_A	S000001903	SPAC227.14	OG6_106381	0.002991	0.0017244	1.49214e-245	NESS	TRUE	FALSE
CNAG_04933	NE		NE	C2_00880W_A		SPAC513.06c	OG6_101004	7.4e-05	0.000105044	0	NESS	FALSE	TRUE
CNAG_04936	Ess	Ess	Ess	C4_05660C_A	S000000193	SPCC306.03c	OG6_103100	0.994233	0.00344187	1.347e-215	ESS	FALSE	TRUE
CNAG_04937	NE	NE	NE	C2_01150W_A	S000004628	SPAPB17E12.03	OG6_103569	3.1e-05	5.6309e-05	0	NESS	TRUE	TRUE
CNAG_04939	Ess			C2_04740C_A			OG6_133372	0.317496	0.0772492	1.76623e-42	NESS	FALSE	FALSE
CNAG_04943	NE	NE	NE	C3_05410W_A	S000005421	SPCC4B3.03c	OG6_100176	0.000111	0.000146952	0	NESS	TRUE	TRUE
CNAG_04950	NE	NE	NE	C1_06480C_A	S000004989	SPCC306.02c	OG6_102188	2e-06	1.40705e-05	0	NESS	TRUE	TRUE
CNAG_04952	NE		Ess	C3_01470W_A		SPBC1539.08	OG6_103717	7e-06	2.93189e-05	0	NESS	TRUE	TRUE
CNAG_04953	NE	NE	NE	C2_01980C_A	S000005379	SPCC1739.10	OG6_131573	0.000293	0.000266763	0	NESS	TRUE	FALSE
CNAG_04958	Ess	Ess	Ess	C2_02730W_A	S000003280	SPBC16A3.09c	OG6_101567	0.836608	0.0952911	6.34935e-58	ESS	FALSE	TRUE
CNAG_04959	NE	NE	NE	C2_02210C_A	S000005378	SPAC823.05c	OG6_101604	0.000104	0.00015694	0	NESS	TRUE	TRUE
CNAG_04973	NE	NE	NE	C7_00340C_A	S000003210	SPAC22H10.03c	OG6_103714	0	0	0	NESS	FALSE	TRUE
CNAG_04976	Ess	NE	NE	C4_02870C_A	S000003517	SPBC1778.01c	OG6_102149	0.838491	0.0476779	1.0027e-86	ESS	FALSE	TRUE
CNAG_04977	NE		NE	C3_05540C_A		SPBC29A3.07c	OG6_102600	0.106127	0.0334533	3.27154e-108	NESS	TRUE	TRUE
CNAG_04978	NE			C5_03710C_A			OG6_127189	1e-05	3.33333e-05	0	NESS	TRUE	FALSE
CNAG_04979	NE	NE		C2_05900W_A	S000004386		OG6_106595	0	0	0	NESS	TRUE	TRUE
CNAG_04980	NE	NE	NE	CR_08930C_A	S000003660	SPBC3D6.08c	OG6_102846	0.024906	0.0132494	5.8474e-156	NESS	TRUE	TRUE
CNAG_04981	NE	NE	NE	C1_06810W_A	S000002664	SPCC757.07c	OG6_100495	0.000279	0.000300268	6.10665138259781e-321	NESS	TRUE	TRUE
CNAG_04985	NE	NE	NE	C3_04140C_A	S000001236	SPBC25H2.05	OG6_101216	0.004874	0.00393892	7.09731e-210	NESS	TRUE	TRUE
CNAG_04986	NE	NE		C1_02300W_A	S000003715		OG6_103090	0.504119	0.0666979	0.538283	UNK	FALSE	TRUE
CNAG_04987	NE		NE	CR_05540C_A		SPAC57A7.09	OG6_103040	1e-06	1e-05	0	NESS	TRUE	TRUE
CNAG_04990	NE	Ess	NE	C3_07220C_A	S000005850	SPAC821.11	OG6_101419	0.395007	0.0827779	1.80948e-22	NESS	TRUE	TRUE
CNAG_04994	Ess	Ess	NE	C4_03930C_A	S000002250	SPAC19B12.09	OG6_103910	0.368348	0.0698852	1.66149e-34	NESS	FALSE	TRUE
CNAG_04997	NE	NE	NE	C4_01730C_A	S000000298	SPAC12B10.04	OG6_111397	0	0	0	NESS	FALSE	FALSE
CNAG_05003	NE	NE		C3_04650W_A	S000002396		OG6_121387	0	0	0	NESS	TRUE	FALSE
CNAG_05004	NE	NE	NE	C2_06200C_A	S000004280	SPAC1B3.04c	OG6_100972	1.3e-05	5.44115e-05	0	NESS	TRUE	TRUE
CNAG_05005	NE	Ess	NE	C4_04450C_A	S000003148	SPCC63.08c	OG6_101938	0.009705	0.00682929	8.5271e-186	NESS	TRUE	TRUE
CNAG_05007	Ess	Ess	Ess	C2_03990W_A	S000004282	SPAC343.14c	OG6_102470	0.668045	0.177338	1.52143e-15	ESS	FALSE	TRUE
CNAG_05011	Ess	Ess	NE	C4_04340C_A	S000002278	SPCC1183.03c	OG6_102217	0.560399	0.0921208	2.51544e-09	ESS	FALSE	TRUE
CNAG_05015	NE	NE	NE	C1_06810W_A	S000002664	SPCC757.07c	OG6_100495	3e-06	1.71447e-05	0	NESS	TRUE	TRUE
CNAG_05020	NE	NE	NE	C6_02560W_A	S000004932	SPAC26H5.09c	OG6_106694	0	0	0	NESS	TRUE	FALSE
CNAG_05023	NE	NE	NE	C3_06490W_A	S000003754	SPAC18B11.09c	OG6_101136	8.4e-05	0.000149558	0	NESS	TRUE	FALSE
CNAG_05026	NE	NE	NE	CR_10780C_A	S000005652	SPCC126.10	OG6_102634	0	0	0	NESS	FALSE	TRUE
CNAG_05029	NE	NE	NE	C2_07600C_A	S000001081	SPBC21C3.15c	OG6_108000	0.00012	0.000154397	0	NESS	TRUE	FALSE
CNAG_05031	NE			C2_07240C_A			OG6_100924	5.1e-05	0.000121018	0	NESS	TRUE	TRUE
CNAG_05035	Ess	Ess	NE	C2_04880C_A	S000002784	SPBC3B8.01c	OG6_101920	0.711134	0.0800845	1.48817e-46	ESS	FALSE	TRUE
CNAG_05039	NE		NE	C5_03950W_A		SPAC23D3.03c	OG6_101858	1e-06	1e-05	0	NESS	TRUE	TRUE
CNAG_05041	NE			C1_09020W_A			OG6_100887	0.78074	0.0510071	4.73997e-76	ESS	FALSE	TRUE
CNAG_05044	NE	NE		C3_03530W_A	S000006357		OG6_119787	0.014125	0.00606263	1.58917e-190	NESS	FALSE	FALSE
CNAG_05050	NE	NE	NE	C1_02260C_A	S000002385	SPCC622.14	OG6_102808	8e-06	3.07482e-05	0	NESS	FALSE	TRUE
CNAG_05055	Ess	Ess	Ess	C4_04650W_A	S000005603	SPBC365.09c	OG6_102520	0.918593	0.0434634	1.1963e-99	ESS	FALSE	TRUE
CNAG_05058	Ess	NE	NE	CR_05620C_A	S000001211	SPAP8A3.11c	OG6_101006	0.885914	0.0313239	3.78196e-110	ESS	FALSE	TRUE
CNAG_05059	NE	NE	NE	C4_04150C_A	S000000425	SPBC30D10.13c	OG6_101309	0.420704	0.217225	0.000420353	UNK	FALSE	TRUE
CNAG_05062	Ess	NE		CR_02630C_A	S000003352		OG6_102642	0.827496	0.0459526	6.90846e-87	ESS	FALSE	TRUE
CNAG_05063	NE	NE	NE	C4_05030C_A	S000005314	SPAC9G1.02	OG6_104404	0.006585	0.00605806	3.21206e-191	NESS	FALSE	TRUE
CNAG_05068	Ess	Ess	Ess	C1_03500W_A	S000001856	SPBC1703.10	OG6_101123	0.929509	0.050245	1.3946e-94	ESS	FALSE	TRUE
CNAG_05069	NE	NE		C1_06050C_A	S000003529		OG6_115933	1.3e-05	3.66667e-05	0	NESS	TRUE	FALSE
CNAG_05070	NE	NE	NE	C2_06170C_A	S000003898	SPAC10F6.01c	OG6_103271	0.429443	0.227136	0.00247128	UNK	TRUE	FALSE
CNAG_05075	NE	NE		C4_01940W_A	S000000500		OG6_100354	0	0	0	NESS	TRUE	TRUE
CNAG_05078	NE	NE	NE	C3_07620C_A	S000004896	SPAC3F10.06c	OG6_108225	0.000133	0.000206488	0	NESS	FALSE	FALSE
CNAG_05080	NE	NE	NE	CR_01290C_A	S000000610	SPAC589.12	OG6_105956	0	0	0	NESS	TRUE	TRUE
CNAG_05081	NE	NE	NE	C5_02290W_A	S000003217	SPCC285.09c	OG6_114963	3e-05	9.26599e-05	0	NESS	TRUE	FALSE
CNAG_05082	NE	NE		C1_01900C_A	S000002524		OG6_102936	9e-06	3.20826e-05	0	NESS	TRUE	TRUE
CNAG_05084	NE	NE	NE	C1_09660W_A	S000001696	SPBC887.04c	OG6_101801	0.000131	0.000175058	0	NESS	TRUE	TRUE
CNAG_05085	NE	NE	NE	C2_07290W_A	S000003831	SPAC30C2.02	OG6_101312	0.873865	0.0282185	2.96038e-113	ESS	FALSE	TRUE
CNAG_05086	NE	NE	NE	C1_11160C_A	S000001270	SPCC548.04	OG6_102802	0.000361	0.000314272	5.66495669521573e-319	NESS	TRUE	TRUE
CNAG_05091	Ess	NE	NE	C1_08520C_A	S000002870	SPAC4F8.05c	OG6_117002	0.504773	0.0886203	0.591379	UNK	FALSE	FALSE
CNAG_05097	NE	NE	NE	C6_02030C_A	S000001634	SPCC61.03	OG6_100751	0	0	0	NESS	TRUE	TRUE
CNAG_05098	NE	NE	Ess	C4_05040W_A	S000007251	SPBC31E1.03	OG6_103313	0.777858	0.0624881	3.10805e-67	ESS	FALSE	TRUE
CNAG_05100	NE	NE	NE	C2_02340C_A	S000003886	SPCC794.11c	OG6_103183	3e-06	1.71447e-05	0	NESS	FALSE	TRUE
CNAG_05101	Ess	Ess	Ess	C1_08290C_A	S000004119	SPBC3D6.12	OG6_102330	0.986078	0.010507	6.60199e-167	ESS	FALSE	TRUE
CNAG_05103	Ess	Ess	Ess	C2_00220C_A	S000003237	SPBC1198.13c	OG6_102568	0.608554	0.221342	3.67899e-06	ESS	FALSE	TRUE
CNAG_05106	NE	NE	NE	C2_06260W_A	S000004271	SPBC1105.18c	OG6_104401	9.9e-05	0.000149406	0	NESS	TRUE	TRUE
CNAG_05109	NE		NE	C1_12250C_A		SPAC24C9.05c	OG6_100861	0.000683	0.000764365	9.87248e-281	NESS	TRUE	FALSE
CNAG_05120	NE	NE	NE	C7_04040C_A	S000005735	SPAC1486.06	OG6_109462	1e-06	1e-05	0	NESS	TRUE	FALSE
CNAG_05124	NE	NE	NE	C6_04570W_A	S000005691	SPAC222.14c	OG6_104183	0.000646	0.000539251	9.8135e-296	NESS	FALSE	FALSE
CNAG_05125	Ess	Ess	Ess	C1_00070W_A	S000005326	SPAC24C9.03	OG6_102327	0.944	0.0392497	1.66646e-106	ESS	FALSE	TRUE
CNAG_05131	Ess			C1_08550C_A			OG6_107571	0.000762	0.00083021	3.58143e-277	NESS	TRUE	TRUE
CNAG_05132	NE	NE	NE	C2_01620W_A	S000003155	SPAC1296.02	OG6_102678	0.92313	0.0284619	3.49193e-118	ESS	FALSE	TRUE
CNAG_05135	Ess	NE	NE	C7_00320C_A	S000003135	SPBC31E1.02c	OG6_100158	0.074781	0.0358106	1.42064e-108	NESS	TRUE	TRUE
CNAG_05136	Ess	NE	NE	C2_06540C_A	S000000757	SPACUNK4.07c	OG6_101914	0.800956	0.0581491	1.70793e-73	ESS	FALSE	TRUE
CNAG_05137	Ess	Ess	Ess	C4_02460W_A	S000000136	SPBP8B7.22	OG6_101087	0.995674	0.00313545	9.89391e-220	ESS	FALSE	TRUE
CNAG_05141	NE			C2_04750W_A			OG6_106074	0.000314	0.000299164	4.26872718006837e-321	NESS	TRUE	FALSE
CNAG_05142	NE	NE	NE	C6_04340W_A	S000000178	SPAC7D4.06c	OG6_103036	0.021987	0.0169796	1.44116e-145	NESS	TRUE	TRUE
CNAG_05144	Ess	NE	NE	C3_01300C_A	S000004981	SPBP8B7.05c	OG6_100995	0.846154	0.0400243	4.46155e-95	ESS	FALSE	FALSE
CNAG_05146	NE	NE	NE	C2_07200W_A	S000003038	SPAPYUG7.04c	OG6_102455	0.006624	0.00635295	3.5764e-189	NESS	TRUE	TRUE
CNAG_05149	NE	NE	NE	C5_02040W_A	S000006093	SPBC365.02c	OG6_101203	0.375176	0.202115	1.4602e-08	NESS	FALSE	TRUE
CNAG_05151	Ess	Ess	Ess	CR_03360W_A	S000001582	SPAC18G6.06	OG6_102411	0.949747	0.0299834	1.44852e-118	ESS	FALSE	TRUE
CNAG_05152	NE	NE	NE	C1_00870W_A	S000005291	SPBC776.14	OG6_107778	0.002397	0.00265834	5.38708e-227	NESS	FALSE	FALSE
CNAG_05154	NE	NE		C3_03710W_A	S000004210		OG6_102313	0.002983	0.00284761	5.48453e-224	NESS	TRUE	FALSE
CNAG_05155	NE	NE	NE	C4_03890W_A	S000005734	SPAC26F1.10c	OG6_104767	0.033766	0.0237369	4.0509e-130	NESS	TRUE	TRUE
CNAG_05162	NE	Ess	NE	C1_10750C_A	S000028508	SPBC1685.16	OG6_102348	0.496604	0.0538122	0.52944	UNK	TRUE	TRUE
[truncated: 863 more rows]

## Sheet: Description
Descriptions of terms from sheet one found here
Gene	C. neoformans accession number
Essential in C. albicans	Essentiality prediction in C. albicans
Essential in S. cerevisiae	Essentiality prediction in S. cerevisiae
Essential in S. pombe	Essentiality prediction in S. pombe
C. albicans ortholog	Accession of C. albicans ortholog (if present)
S. cerevisiae ortholog	Accession of S. cerevisiae ortholog (if present)
S. pombe ortholog	Accession of S. pombe ortholog (if present)
OG_Group	Accession of ortholog group
Essentiality Score	Mean from 0-1 of essentiality prediction score from 100 random forest model runs. 0 is nonessential and 1 is essential.
Essentiality Standard Deviation	Standard deviation of the 100 prediction scores from random forest model runs.
Essentiality P-value	P value comparing the mean essentiality score to a threshold value of 0.5
Essentiality Classification	Classification of genes as either essential (ESS), nonessentials (NESS), or unclassified (UNK)
In Madhani Deletion Collection	Gene is deleted in a strain in the Madhani (2024) deletion collection (True or False)
Human Ortholog	Does FungiDB predict a human ortholog? (True or False)
