# Supplementary material for: Landscape of essential growth and fluconazole-resistance genes in the human fungal pathogen Cryptococcus neoformans
Source: PLoS Biol. 2025 May 22;23(5):e3003184. doi: 10.1371/journal.pbio.3003184 (PMC12136443; doi:10.1371/journal.pbio.3003184)
Supplement: S5 Table — (XLSX) [file pbio.3003184.s013.xlsx]

## Sheet: Supplemental Table 5
Strain Name	Species	Genotype	Notes
H99	Cryptococcus neoformans	WT	from Heitman lab
yBB115	Cryptococcus neoformans	H99 ura5:Ds-NEO	pBB65 transformed into H99
yBB119	Cryptococcus neoformans	H99 ura5:Ds-NEO pGAL:Ac:NAT	pBB68 transformed into yBB115
yBB154	Cryptococcus neoformans	H99, nap1Δ::NEO	From Alspaugh Lab
yBB155	Cryptococcus neoformans	H99, rra1Δ::NEO	From Alspaugh Lab
yBB156	Cryptococcus neoformans	H99, vps23Δ::NEO	From Alspaugh Lab
yBB157	Cryptococcus neoformans	H99, snf7Δ::NEO	From Alspaugh Lab
yBB158	Cryptococcus neoformans	H99, rim23Δ::NEO	From Alspaugh Lab
yBB159	Cryptococcus neoformans	H99, rim20Δ::NAT	From Alspaugh Lab
yBB160	Cryptococcus neoformans	H99, rim13Δ::NEO MATa	From Alspaugh Lab
yBB161	Cryptococcus neoformans	H99, rim101Δ::NAT	From Alspaugh Lab
yBB163	Cryptococcus neoformans	H99, erg11-296	H99 transformed with pBB100, independent of yBB164
yBB164	Cryptococcus neoformans	H99, erg11-296	H99 transformed with pBB100, independent of yBB163
yBB282	Cryptococcus neoformans	H99, erg11-77	H99 transformed with pBB102, independent of yBB283
yBB283	Cryptococcus neoformans	H99, erg11-77	H99 transformed with pBB102, independent of yBB282
	Cryptococcus neoformans	KN99, cnag_04763::NAT	from Madhani deletion collection
	Cryptococcus neoformans	KN99, cnag_06887::NAT	from Madhani deletion collection
	Cryptococcus neoformans	KN99, cnag_05292::NAT	from Madhani deletion collection
	Cryptococcus neoformans	KN99, cnag_00996::NAT	from Madhani deletion collection
	Cryptococcus neoformans	KN99, cnag_02190::NAT	from Madhani deletion collection
yBB255	Cryptococcus deuterogattii	R265, fur1Δ::NEO	from Heitman lab
yBB407	Cryptococcus neoformans	H99, cnag_01137-155	Independent of yBB408
yBB408	Cryptococcus neoformans	H99, cnag_01137-155	Independent of yBB407
